# Supplementary material for: NAChRDB: A Web Resource of Structure–Function Annotations to Unravel the Allostery of Nicotinic Acetylcholine Receptors
Source: ACS Omega. 2021 Aug 31;6(36):23023–7. doi: 10.1021/acsomega.1c00817 (PMC8444218; doi:10.1021/acsomega.1c00817)
Supplement: Supplementary file 2 — ao1c00817_si_002.zip [file ao1c00817_si_002.zip]

Archive with 5 entries (5 files):
- S3.csv
- S1.pdb
- S2.pdb
- S5.csv
- S4.csv
