# Supplementary material for: NAChRDB: A Web Resource of Structure–Function Annotations to Unravel the Allostery of Nicotinic Acetylcholine Receptors
Source: ACS Omega. 2021 Aug 31;6(36):23023–7. doi: 10.1021/acsomega.1c00817 (PMC8444218; doi:10.1021/acsomega.1c00817)
Supplement: Supplementary file 2 — ao1c00817_si_002.zip [file ao1c00817_si_002.zip › S3.csv]

Residue	AtomName	ChargeClosedConformer	ChargeOpenConformer
SER 1 A	O	-0.91531	-0.95871
SER 1 A	C	0.64964	0.67785
SER 1 A	N	-0.82286	-0.82436
SER 1 A	H1	0.33437	0.32007
SER 1 A	H2	0.37232	0.33708
SER 1 A	H3	0.34757	0.35708
SER 1 A	CA	-0.17805	-0.201
SER 1 A	HA	0.32802	0.30118
SER 1 A	CB	-0.07864	-0.09412
SER 1 A	2HB	0.23513	0.2292
SER 1 A	3HB	0.24007	0.24371
SER 1 A	OG	-0.94483	-0.94331
SER 1 A	HG	0.49815	0.50592
GLU 2 A	O	-0.96688	-1.0192
GLU 2 A	C	0.57464	0.71462
GLU 2 A	N	-0.69906	-0.70313
GLU 2 A	H	0.40033	0.43217
GLU 2 A	CA	-0.06755	-0.09649
GLU 2 A	HA	0.23185	0.23737
GLU 2 A	CB	-0.31322	-0.31992
GLU 2 A	2HB	0.25875	0.25931
GLU 2 A	3HB	0.28375	0.28653
GLU 2 A	CG	-0.46783	-0.4354
GLU 2 A	2HG	0.40575	0.3905
GLU 2 A	3HG	0.30808	0.32343
GLU 2 A	CD	0.94076	0.98525
GLU 2 A	OE1	-0.84299	-0.78848
GLU 2 A	OE2	-0.80187	-0.89101
HIS 3 A	O	-0.96476	-0.97036
HIS 3 A	C	0.62005	0.66676
HIS 3 A	N	-0.68336	-0.73065
HIS 3 A	H	0.40209	0.40806
HIS 3 A	CA	-0.08172	-0.078
HIS 3 A	HA	0.22559	0.23797
HIS 3 A	CB	-0.42409	-0.43007
HIS 3 A	2HB	0.27016	0.27723
HIS 3 A	3HB	0.24797	0.24246
HIS 3 A	CG	0.22672	0.23599
HIS 3 A	ND1	-0.61878	-0.61558
HIS 3 A	HD1	0.33203	0.33258
HIS 3 A	CD2	-0.15284	-0.17322
HIS 3 A	HD2	0.21196	0.21649
HIS 3 A	CE1	0.12759	0.11924
HIS 3 A	HE1	0.19403	0.19182
HIS 3 A	NE2	-0.58921	-0.59313
HIS 3 A	HE2	0.32318	0.32113
GLU 4 A	O	-0.89588	-0.90739
GLU 4 A	C	0.68268	0.68616
GLU 4 A	N	-0.68439	-0.7138
GLU 4 A	H	0.44007	0.46721
GLU 4 A	CA	-0.10986	-0.09953
GLU 4 A	HA	0.27737	0.26057
GLU 4 A	CB	-0.32967	-0.33138
GLU 4 A	2HB	0.28246	0.27269
GLU 4 A	3HB	0.2489	0.25264
GLU 4 A	CG	-0.5086	-0.49025
GLU 4 A	2HG	0.28526	0.28218
GLU 4 A	3HG	0.3168	0.31975
GLU 4 A	CD	0.99341	0.99726
GLU 4 A	OE1	-0.87938	-0.89466
GLU 4 A	OE2	-0.85942	-0.88174
THR 5 A	O	-0.95164	-0.91897
THR 5 A	C	0.69657	0.56101
THR 5 A	N	-0.69745	-0.69954
THR 5 A	H	0.40662	0.41043
THR 5 A	CA	-0.12122	-0.08938
THR 5 A	HA	0.27323	0.27664
THR 5 A	CB	0.13221	0.1032
THR 5 A	HB	0.20472	0.20899
THR 5 A	OG1	-0.98926	-0.98352
THR 5 A	HG1	0.46656	0.46951
THR 5 A	CG2	-0.60491	-0.58055
THR 5 A	1HG2	0.29698	0.30063
THR 5 A	2HG2	0.27246	0.27581
THR 5 A	3HG2	0.28576	0.29043
ARG 6 A	O	-0.90696	-0.89434
ARG 6 A	C	0.75561	0.7328
ARG 6 A	N	-0.7136	-0.67232
ARG 6 A	H	0.42354	0.42366
ARG 6 A	CA	-0.11628	-0.09991
ARG 6 A	HA	0.27706	0.27665
ARG 6 A	CB	-0.35355	-0.3592
ARG 6 A	2HB	0.27313	0.27751
ARG 6 A	3HB	0.25983	0.26102
ARG 6 A	CG	-0.35539	-0.36206
ARG 6 A	2HG	0.24779	0.24676
ARG 6 A	3HG	0.25691	0.2559
ARG 6 A	CD	-0.25817	-0.24851
ARG 6 A	2HD	0.23489	0.23713
ARG 6 A	3HD	0.22925	0.22893
ARG 6 A	NE	-0.64148	-0.63171
ARG 6 A	HE	0.32344	0.32439
ARG 6 A	CZ	0.46259	0.44243
ARG 6 A	NH1	-0.76733	-0.76414
ARG 6 A	1HH1	0.32513	0.33317
ARG 6 A	2HH1	0.32805	0.33295
ARG 6 A	NH2	-0.78101	-0.77514
ARG 6 A	1HH2	0.32692	0.32855
ARG 6 A	2HH2	0.3285	0.33137
LEU 7 A	O	-0.90409	-0.89388
LEU 7 A	C	0.5764	0.6808
LEU 7 A	N	-0.70097	-0.70161
LEU 7 A	H	0.47159	0.4517
LEU 7 A	CA	-0.02644	-0.0703
LEU 7 A	HA	0.28253	0.28964
LEU 7 A	CB	-0.39365	-0.38539
LEU 7 A	2HB	0.28686	0.28102
LEU 7 A	3HB	0.26958	0.28753
LEU 7 A	CG	-0.0376	-0.02798
LEU 7 A	HG	0.31459	0.3023
LEU 7 A	CD1	-0.591	-0.6004
LEU 7 A	1HD1	0.27364	0.27702
LEU 7 A	2HD1	0.34074	0.32012
LEU 7 A	3HD1	0.29349	0.28959
LEU 7 A	CD2	-0.57257	-0.5857
LEU 7 A	1HD2	0.27988	0.26855
LEU 7 A	2HD2	0.32041	0.34766
LEU 7 A	3HD2	0.32766	0.3286
VAL 8 A	O	-0.9474	-0.91534
VAL 8 A	C	0.68923	0.62256
VAL 8 A	N	-0.6907	-0.71376
VAL 8 A	H	0.44309	0.44024
VAL 8 A	CA	-0.13199	-0.13216
VAL 8 A	HA	0.25761	0.25787
VAL 8 A	CB	-0.10159	-0.08311
VAL 8 A	HB	0.22929	0.22683
VAL 8 A	CG1	-0.61295	-0.61666
VAL 8 A	1HG1	0.29881	0.29633
VAL 8 A	2HG1	0.26427	0.26366
VAL 8 A	3HG1	0.25127	0.24986
VAL 8 A	CG2	-0.58972	-0.58721
VAL 8 A	1HG2	0.28015	0.27945
VAL 8 A	2HG2	0.26828	0.26625
VAL 8 A	3HG2	0.30639	0.31224
ALA 9 A	O	-0.9275	-0.94799
ALA 9 A	C	0.69917	0.70507
ALA 9 A	N	-0.7144	-0.69861
ALA 9 A	H	0.46353	0.46392
ALA 9 A	CA	-0.07757	-0.0735
ALA 9 A	HA	0.27132	0.28083
ALA 9 A	CB	-0.57123	-0.57257
ALA 9 A	1HB	0.31085	0.30708
ALA 9 A	2HB	0.29661	0.29409
ALA 9 A	3HB	0.28186	0.28289
ASN 10 A	O	-0.80625	-0.86697
ASN 10 A	C	0.68402	0.61792
ASN 10 A	N	-0.70733	-0.69872
ASN 10 A	H	0.45187	0.44808
ASN 10 A	CA	-0.01474	-0.0077
ASN 10 A	HA	0.32366	0.32445
ASN 10 A	CB	-0.46465	-0.46817
ASN 10 A	2HB	0.30793	0.30717
ASN 10 A	3HB	0.30951	0.31
ASN 10 A	CG	0.69975	0.75136
ASN 10 A	OD1	-0.81323	-0.84883
ASN 10 A	ND2	-0.78615	-0.79674
ASN 10 A	1HD2	0.37187	0.37434
ASN 10 A	2HD2	0.33144	0.33669
LEU 11 A	O	-0.87827	-0.86399
LEU 11 A	C	0.73449	0.7146
LEU 11 A	N	-0.69881	-0.68355
LEU 11 A	H	0.45533	0.44916
LEU 11 A	CA	-0.09525	-0.0713
LEU 11 A	HA	0.28683	0.3007
LEU 11 A	CB	-0.39576	-0.3993
LEU 11 A	2HB	0.27343	0.27968
LEU 11 A	3HB	0.26152	0.26755
LEU 11 A	CG	-0.0431	-0.05191
LEU 11 A	HG	0.29696	0.2925
LEU 11 A	CD1	-0.60363	-0.59267
LEU 11 A	1HD1	0.27548	0.28325
LEU 11 A	2HD1	0.31355	0.31272
LEU 11 A	3HD1	0.2611	0.26051
LEU 11 A	CD2	-0.58573	-0.57062
LEU 11 A	1HD2	0.2858	0.28497
LEU 11 A	2HD2	0.32035	0.31856
LEU 11 A	3HD2	0.28692	0.29352
LEU 12 A	O	-0.84336	-0.85942
LEU 12 A	C	0.76473	0.62594
LEU 12 A	N	-0.71463	-0.70936
LEU 12 A	H	0.44119	0.44992
LEU 12 A	CA	-0.09337	-0.05261
LEU 12 A	HA	0.27152	0.2721
LEU 12 A	CB	-0.39327	-0.39833
LEU 12 A	2HB	0.26039	0.25977
LEU 12 A	3HB	0.29206	0.2923
LEU 12 A	CG	-0.07579	-0.06598
LEU 12 A	HG	0.25058	0.25696
LEU 12 A	CD1	-0.60487	-0.6
LEU 12 A	1HD1	0.26904	0.27304
LEU 12 A	2HD1	0.27197	0.2738
LEU 12 A	3HD1	0.3151	0.33815
LEU 12 A	CD2	-0.63036	-0.6353
LEU 12 A	1HD2	0.27336	0.27402
LEU 12 A	2HD2	0.26633	0.26679
LEU 12 A	3HD2	0.26863	0.27224
GLU 13 A	O	-0.81874	-0.79487
GLU 13 A	C	0.74629	0.73128
GLU 13 A	N	-0.72633	-0.68642
GLU 13 A	H	0.46455	0.46322
GLU 13 A	CA	-0.11744	-0.10569
GLU 13 A	HA	0.26332	0.27447
GLU 13 A	CB	-0.31059	-0.30264
GLU 13 A	2HB	0.31857	0.32966
GLU 13 A	3HB	0.28968	0.28914
GLU 13 A	CG	-0.40598	-0.4101
GLU 13 A	2HG	0.27881	0.27925
GLU 13 A	3HG	0.33762	0.34125
GLU 13 A	CD	0.87106	0.88763
GLU 13 A	OE1	-0.87191	-0.88141
GLU 13 A	OE2	-0.88424	-0.89291
ASN 14 A	O	-0.82793	-0.88272
ASN 14 A	C	0.66601	0.61505
ASN 14 A	N	-0.70932	-0.69968
ASN 14 A	H	0.4523	0.46373
ASN 14 A	CA	-0.0248	-0.00989
ASN 14 A	HA	0.30706	0.31219
ASN 14 A	CB	-0.45232	-0.45526
ASN 14 A	2HB	0.29629	0.29921
ASN 14 A	3HB	0.30216	0.30979
ASN 14 A	CG	0.70335	0.71575
ASN 14 A	OD1	-0.81791	-0.83098
ASN 14 A	ND2	-0.76937	-0.7875
ASN 14 A	1HD2	0.38185	0.38012
ASN 14 A	2HD2	0.35312	0.35511
TYR 15 A	O	-0.86142	-0.76493
TYR 15 A	C	0.59007	0.62867
TYR 15 A	N	-0.67592	-0.67906
TYR 15 A	H	0.50143	0.49486
TYR 15 A	CA	-0.03551	-0.02839
TYR 15 A	HA	0.24666	0.24483
TYR 15 A	CB	-0.30406	-0.32898
TYR 15 A	2HB	0.33969	0.31393
TYR 15 A	3HB	0.37433	0.36863
TYR 15 A	CG	0.07722	0.0741
TYR 15 A	CD1	-0.18616	-0.2011
TYR 15 A	HD1	0.24471	0.2474
TYR 15 A	CD2	-0.15558	-0.14171
TYR 15 A	HD2	0.27412	0.28189
TYR 15 A	CE1	-0.23061	-0.21184
TYR 15 A	HE1	0.30973	0.31631
TYR 15 A	CE2	-0.30533	-0.30468
TYR 15 A	HE2	0.30901	0.31852
TYR 15 A	CZ	0.43196	0.43401
TYR 15 A	OH	-1.00041	-0.98945
TYR 15 A	HH	0.4405	0.44446
ASN 16 A	O	-0.868	-0.86554
ASN 16 A	C	0.51852	0.52339
ASN 16 A	N	-0.66661	-0.68612
ASN 16 A	H	0.42088	0.41098
ASN 16 A	CA	-0.02741	-0.01697
ASN 16 A	HA	0.29374	0.2957
ASN 16 A	CB	-0.45658	-0.47013
ASN 16 A	2HB	0.2445	0.24261
ASN 16 A	3HB	0.25263	0.25373
ASN 16 A	CG	0.64881	0.65433
ASN 16 A	OD1	-0.78225	-0.79571
ASN 16 A	ND2	-0.7791	-0.77431
ASN 16 A	1HD2	0.38788	0.38711
ASN 16 A	2HD2	0.32202	0.31728
LYS 17 A	O	-0.8061	-0.80653
LYS 17 A	C	0.64922	0.66629
LYS 17 A	N	-0.67801	-0.67925
LYS 17 A	H	0.42109	0.41292
LYS 17 A	CA	-0.03595	-0.06128
LYS 17 A	HA	0.34542	0.35723
LYS 17 A	CB	-0.35362	-0.3646
LYS 17 A	2HB	0.25871	0.24045
LYS 17 A	3HB	0.29637	0.28002
LYS 17 A	CG	-0.35619	-0.34489
LYS 17 A	2HG	0.26318	0.26722
LYS 17 A	3HG	0.25222	0.25616
LYS 17 A	CD	-0.36125	-0.36944
LYS 17 A	2HD	0.26784	0.26496
LYS 17 A	3HD	0.23869	0.23661
LYS 17 A	CE	-0.2559	-0.2317
LYS 17 A	2HE	0.24693	0.2398
LYS 17 A	3HE	0.25865	0.26219
LYS 17 A	NZ	-0.81507	-0.81718
LYS 17 A	1HZ	0.33107	0.32351
LYS 17 A	2HZ	0.3321	0.32018
LYS 17 A	3HZ	0.42639	0.37834
VAL 18 A	O	-0.90868	-0.90996
VAL 18 A	C	0.78124	0.75453
VAL 18 A	N	-0.69757	-0.69611
VAL 18 A	H	0.39016	0.38909
VAL 18 A	CA	-0.14733	-0.15917
VAL 18 A	HA	0.28316	0.28374
VAL 18 A	CB	-0.10382	-0.11247
VAL 18 A	HB	0.21222	0.2123
VAL 18 A	CG1	-0.63326	-0.62491
VAL 18 A	1HG1	0.25948	0.26054
VAL 18 A	2HG1	0.23462	0.23881
VAL 18 A	3HG1	0.28456	0.2848
VAL 18 A	CG2	-0.62853	-0.62178
VAL 18 A	1HG2	0.25418	0.24968
VAL 18 A	2HG2	0.24188	0.24602
VAL 18 A	3HG2	0.26	0.26062
ILE 19 A	O	-0.8418	-0.78019
ILE 19 A	C	0.61746	0.71477
ILE 19 A	N	-0.69941	-0.69579
ILE 19 A	H	0.4621	0.44542
ILE 19 A	CA	-0.07158	-0.1055
ILE 19 A	HA	0.22661	0.23795
ILE 19 A	CB	-0.12308	-0.11009
ILE 19 A	HB	0.30158	0.28347
ILE 19 A	CG1	-0.35251	-0.35888
ILE 19 A	2HG1	0.22815	0.2337
ILE 19 A	3HG1	0.23284	0.23756
ILE 19 A	CG2	-0.58707	-0.58103
ILE 19 A	1HG2	0.27028	0.28189
ILE 19 A	2HG2	0.27269	0.27016
ILE 19 A	3HG2	0.31385	0.32374
ILE 19 A	CD1	-0.60594	-0.60232
ILE 19 A	1HD1	0.2613	0.26338
ILE 19 A	2HD1	0.24546	0.24627
ILE 19 A	3HD1	0.23641	0.23645
ARG 20 A	O	-0.95384	-0.9197
ARG 20 A	C	0.65602	0.54901
ARG 20 A	N	-0.68303	-0.69981
ARG 20 A	H	0.40124	0.40735
ARG 20 A	CA	-0.05679	-0.02113
ARG 20 A	HA	0.24258	0.23966
ARG 20 A	CB	-0.37116	-0.38441
ARG 20 A	2HB	0.25068	0.24588
ARG 20 A	3HB	0.27371	0.26074
ARG 20 A	CG	-0.3024	-0.30655
ARG 20 A	2HG	0.23645	0.24147
ARG 20 A	3HG	0.28138	0.25011
ARG 20 A	CD	-0.24496	-0.24843
ARG 20 A	2HD	0.22957	0.22942
ARG 20 A	3HD	0.24401	0.23811
ARG 20 A	NE	-0.63706	-0.63658
ARG 20 A	HE	0.31369	0.31812
ARG 20 A	CZ	0.44468	0.43629
ARG 20 A	NH1	-0.76671	-0.76423
ARG 20 A	1HH1	0.32752	0.3346
ARG 20 A	2HH1	0.30467	0.31321
ARG 20 A	NH2	-0.76614	-0.76188
ARG 20 A	1HH2	0.33021	0.33124
ARG 20 A	2HH2	0.33707	0.34058
PRO 21 A	O	-0.90911	-0.93337
PRO 21 A	C	0.55051	0.69474
PRO 21 A	N	-0.50593	-0.48783
PRO 21 A	CA	-0.06071	-0.09513
PRO 21 A	HA	0.25566	0.25294
PRO 21 A	CB	-0.29211	-0.30448
PRO 21 A	2HB	0.29783	0.27871
PRO 21 A	3HB	0.31572	0.29563
PRO 21 A	CG	-0.30946	-0.30026
PRO 21 A	2HG	0.23331	0.23497
PRO 21 A	3HG	0.26463	0.29174
PRO 21 A	CD	-0.21939	-0.2131
PRO 21 A	2HD	0.20929	0.2167
PRO 21 A	3HD	0.29419	0.3061
VAL 22 A	O	-0.90104	-0.89285
VAL 22 A	C	0.69963	0.54234
VAL 22 A	N	-0.67997	-0.71484
VAL 22 A	H	0.45156	0.4472
VAL 22 A	CA	-0.12971	-0.10379
VAL 22 A	HA	0.28205	0.27049
VAL 22 A	CB	-0.06948	-0.08507
VAL 22 A	HB	0.26095	0.2562
VAL 22 A	CG1	-0.61688	-0.6168
VAL 22 A	1HG1	0.27722	0.28187
VAL 22 A	2HG1	0.26806	0.26702
VAL 22 A	3HG1	0.30354	0.29962
VAL 22 A	CG2	-0.5965	-0.57843
VAL 22 A	1HG2	0.29506	0.30098
VAL 22 A	2HG2	0.26559	0.27226
VAL 22 A	3HG2	0.31284	0.29229
GLU 23 A	O	-0.87589	-0.82401
GLU 23 A	C	0.65402	0.70225
GLU 23 A	N	-0.71549	-0.68141
GLU 23 A	H	0.4262	0.42386
GLU 23 A	CA	-0.07656	-0.06384
GLU 23 A	HA	0.26193	0.28009
GLU 23 A	CB	-0.26808	-0.29328
GLU 23 A	2HB	0.266	0.25692
GLU 23 A	3HB	0.32504	0.3011
GLU 23 A	CG	-0.5193	-0.50565
GLU 23 A	2HG	0.2963	0.29437
GLU 23 A	3HG	0.27674	0.26144
GLU 23 A	CD	0.988	0.94161
GLU 23 A	OE1	-0.92592	-0.8949
GLU 23 A	OE2	-0.91473	-0.91792
HIS 24 A	O	-0.86936	-0.87024
HIS 24 A	C	0.61001	0.60605
HIS 24 A	N	-0.68053	-0.70389
HIS 24 A	H	0.40837	0.42562
HIS 24 A	CA	-0.08001	-0.07024
HIS 24 A	HA	0.23424	0.23095
HIS 24 A	CB	-0.42496	-0.42487
HIS 24 A	2HB	0.30552	0.29925
HIS 24 A	3HB	0.25132	0.24993
HIS 24 A	CG	0.29552	0.23328
HIS 24 A	ND1	-0.6153	-0.61189
HIS 24 A	HD1	0.34483	0.34242
HIS 24 A	CD2	-0.115	-0.07725
HIS 24 A	HD2	0.23729	0.23969
HIS 24 A	CE1	0.17822	0.15558
HIS 24 A	HE1	0.2152	0.21407
HIS 24 A	NE2	-0.57208	-0.57068
HIS 24 A	HE2	0.36183	0.36751
HIS 25 A	O	-0.80576	-0.81723
HIS 25 A	C	0.71294	0.71933
HIS 25 A	N	-0.70206	-0.69207
HIS 25 A	H	0.39736	0.40002
HIS 25 A	CA	-0.06331	-0.07642
HIS 25 A	HA	0.27333	0.26935
HIS 25 A	CB	-0.4027	-0.4107
HIS 25 A	2HB	0.26278	0.26612
HIS 25 A	3HB	0.26989	0.27288
HIS 25 A	CG	0.23063	0.26569
HIS 25 A	ND1	-0.59907	-0.60679
HIS 25 A	HD1	0.34667	0.34728
HIS 25 A	CD2	-0.03771	-0.09557
HIS 25 A	HD2	0.23373	0.24348
HIS 25 A	CE1	0.14976	0.15643
HIS 25 A	HE1	0.1977	0.1988
HIS 25 A	NE2	-0.5834	-0.57793
HIS 25 A	HE2	0.33834	0.34046
THR 26 A	O	-0.8588	-0.85487
THR 26 A	C	0.62525	0.61887
THR 26 A	N	-0.66911	-0.67606
THR 26 A	H	0.46015	0.45992
THR 26 A	CA	-0.09977	-0.08933
THR 26 A	HA	0.28819	0.29557
THR 26 A	CB	0.13931	0.13468
THR 26 A	HB	0.20845	0.20815
THR 26 A	OG1	-0.95266	-0.95532
THR 26 A	HG1	0.47029	0.46755
THR 26 A	CG2	-0.64416	-0.63321
THR 26 A	1HG2	0.3	0.29773
THR 26 A	2HG2	0.26707	0.26641
THR 26 A	3HG2	0.25731	0.25956
HIS 27 A	O	-0.89809	-0.89477
HIS 27 A	C	0.63752	0.64671
HIS 27 A	N	-0.7398	-0.7403
HIS 27 A	H	0.38097	0.38157
HIS 27 A	CA	-0.06344	-0.05419
HIS 27 A	HA	0.25448	0.24564
HIS 27 A	CB	-0.40193	-0.42233
HIS 27 A	2HB	0.27417	0.27108
HIS 27 A	3HB	0.24602	0.24525
HIS 27 A	CG	0.23144	0.26143
HIS 27 A	ND1	-0.58609	-0.59067
HIS 27 A	HD1	0.37768	0.3707
HIS 27 A	CD2	-0.04751	-0.05845
HIS 27 A	HD2	0.22312	0.22484
HIS 27 A	CE1	0.20021	0.17342
HIS 27 A	HE1	0.21168	0.20461
HIS 27 A	NE2	-0.57751	-0.5764
HIS 27 A	HE2	0.3493	0.34131
PHE 28 A	O	-0.79758	-0.83187
PHE 28 A	C	0.64949	0.70957
PHE 28 A	N	-0.63984	-0.63882
PHE 28 A	H	0.46786	0.46532
PHE 28 A	CA	-0.04176	-0.05869
PHE 28 A	HA	0.25809	0.25583
PHE 28 A	CB	-0.343	-0.34876
PHE 28 A	2HB	0.32815	0.32902
PHE 28 A	3HB	0.30658	0.28793
PHE 28 A	CG	0.177	0.13524
PHE 28 A	CD1	-0.1242	-0.07898
PHE 28 A	HD1	0.32317	0.31763
PHE 28 A	CD2	-0.20003	-0.1529
PHE 28 A	HD2	0.29635	0.28688
PHE 28 A	CE1	-0.13167	-0.1283
PHE 28 A	HE1	0.23886	0.2438
PHE 28 A	CE2	-0.12649	-0.13813
PHE 28 A	HE2	0.22854	0.23382
PHE 28 A	CZ	-0.18735	-0.15142
PHE 28 A	HZ	0.23412	0.23274
VAL 29 A	O	-0.8952	-0.9007
VAL 29 A	C	0.54114	0.55808
VAL 29 A	N	-0.68967	-0.70552
VAL 29 A	H	0.42558	0.41192
VAL 29 A	CA	-0.09986	-0.10198
VAL 29 A	HA	0.28004	0.27994
VAL 29 A	CB	-0.10538	-0.10868
VAL 29 A	HB	0.21301	0.21053
VAL 29 A	CG1	-0.62894	-0.63155
VAL 29 A	1HG1	0.31365	0.31613
VAL 29 A	2HG1	0.24046	0.24338
VAL 29 A	3HG1	0.25881	0.26052
VAL 29 A	CG2	-0.58702	-0.58573
VAL 29 A	1HG2	0.2943	0.27886
VAL 29 A	2HG2	0.24589	0.25409
VAL 29 A	3HG2	0.2943	0.30452
ASP 30 A	O	-0.88005	-0.86906
ASP 30 A	C	0.75953	0.75024
ASP 30 A	N	-0.66977	-0.67916
ASP 30 A	H	0.42163	0.42332
ASP 30 A	CA	-0.0512	-0.05563
ASP 30 A	HA	0.32724	0.32656
ASP 30 A	CB	-0.52291	-0.51063
ASP 30 A	2HB	0.30823	0.30004
ASP 30 A	3HB	0.29594	0.29816
ASP 30 A	CG	1.10879	1.00458
ASP 30 A	OD1	-0.84726	-0.79668
ASP 30 A	OD2	-0.89421	-0.83553
ILE 31 A	O	-0.80281	-0.82432
ILE 31 A	C	0.70125	0.72173
ILE 31 A	N	-0.6848	-0.68856
ILE 31 A	H	0.50552	0.50575
ILE 31 A	CA	-0.09587	-0.08794
ILE 31 A	HA	0.32556	0.32323
ILE 31 A	CB	-0.11476	-0.11867
ILE 31 A	HB	0.26907	0.2711
ILE 31 A	CG1	-0.33758	-0.33517
ILE 31 A	2HG1	0.23127	0.23153
ILE 31 A	3HG1	0.27511	0.27281
ILE 31 A	CG2	-0.6277	-0.62756
ILE 31 A	1HG2	0.26692	0.26475
ILE 31 A	2HG2	0.23929	0.23989
ILE 31 A	3HG2	0.27161	0.27262
ILE 31 A	CD1	-0.60378	-0.60239
ILE 31 A	1HD1	0.24582	0.24822
ILE 31 A	2HD1	0.24152	0.24283
ILE 31 A	3HD1	0.28566	0.29082
THR 32 A	O	-0.88976	-0.89673
THR 32 A	C	0.65789	0.65489
THR 32 A	N	-0.67331	-0.67929
THR 32 A	H	0.47488	0.4865
THR 32 A	CA	-0.09938	-0.09536
THR 32 A	HA	0.3127	0.31377
THR 32 A	CB	0.22408	0.22402
THR 32 A	HB	0.23011	0.24411
THR 32 A	OG1	-0.9343	-0.94651
THR 32 A	HG1	0.49926	0.49603
THR 32 A	CG2	-0.55806	-0.56414
THR 32 A	1HG2	0.39859	0.38592
THR 32 A	2HG2	0.30631	0.29895
THR 32 A	3HG2	0.34061	0.3493
VAL 33 A	O	-0.91316	-0.90882
VAL 33 A	C	0.69961	0.69161
VAL 33 A	N	-0.7112	-0.71778
VAL 33 A	H	0.46037	0.45846
VAL 33 A	CA	-0.13848	-0.14259
VAL 33 A	HA	0.27117	0.27126
VAL 33 A	CB	-0.08536	-0.08772
VAL 33 A	HB	0.23118	0.23154
VAL 33 A	CG1	-0.66078	-0.65848
VAL 33 A	1HG1	0.23168	0.23206
VAL 33 A	2HG1	0.23742	0.2363
VAL 33 A	3HG1	0.24951	0.25004
VAL 33 A	CG2	-0.62876	-0.63277
VAL 33 A	1HG2	0.27666	0.27429
VAL 33 A	2HG2	0.23993	0.23911
VAL 33 A	3HG2	0.2498	0.24926
GLY 34 A	O	-0.93336	-0.93672
GLY 34 A	C	0.68278	0.66126
GLY 34 A	N	-0.70898	-0.70578
GLY 34 A	H	0.40359	0.40389
GLY 34 A	CA	-0.31663	-0.32394
GLY 34 A	1HA	0.29208	0.28157
GLY 34 A	2HA	0.3075	0.28032
LEU 35 A	O	-0.90193	-0.9046
LEU 35 A	C	0.72486	0.69669
LEU 35 A	N	-0.71642	-0.72367
LEU 35 A	H	0.41943	0.41091
LEU 35 A	CA	-0.10671	-0.10677
LEU 35 A	HA	0.26162	0.26323
LEU 35 A	CB	-0.38914	-0.39048
LEU 35 A	2HB	0.24224	0.24226
LEU 35 A	3HB	0.29753	0.29357
LEU 35 A	CG	-0.08437	-0.08357
LEU 35 A	HG	0.19695	0.19658
LEU 35 A	CD1	-0.67714	-0.68002
LEU 35 A	1HD1	0.25595	0.25738
LEU 35 A	2HD1	0.23068	0.23114
LEU 35 A	3HD1	0.23068	0.22989
LEU 35 A	CD2	-0.61248	-0.61016
LEU 35 A	1HD2	0.2976	0.29682
LEU 35 A	2HD2	0.24561	0.24355
LEU 35 A	3HD2	0.28158	0.28052
GLN 36 A	O	-0.87235	-0.91097
GLN 36 A	C	0.71568	0.71621
GLN 36 A	N	-0.75623	-0.75524
GLN 36 A	H	0.43292	0.43219
GLN 36 A	CA	-0.10685	-0.09841
GLN 36 A	HA	0.28892	0.27283
GLN 36 A	CB	-0.3034	-0.3075
GLN 36 A	2HB	0.26341	0.2607
GLN 36 A	3HB	0.281	0.27673
GLN 36 A	CG	-0.49496	-0.48636
GLN 36 A	2HG	0.25067	0.26816
GLN 36 A	3HG	0.24978	0.24741
GLN 36 A	CD	0.73022	0.76686
GLN 36 A	OE1	-0.82731	-0.84101
GLN 36 A	NE2	-0.80043	-0.82427
GLN 36 A	1HE2	0.34905	0.34149
GLN 36 A	2HE2	0.33368	0.32689
LEU 37 A	O	-0.85859	-0.86721
LEU 37 A	C	0.742	0.8315
LEU 37 A	N	-0.70979	-0.7036
LEU 37 A	H	0.38707	0.39809
LEU 37 A	CA	-0.09658	-0.10282
LEU 37 A	HA	0.29699	0.31133
LEU 37 A	CB	-0.38779	-0.37119
LEU 37 A	2HB	0.27951	0.29799
LEU 37 A	3HB	0.26873	0.2789
LEU 37 A	CG	-0.08606	-0.0736
LEU 37 A	HG	0.20828	0.21173
LEU 37 A	CD1	-0.64172	-0.63295
LEU 37 A	1HD1	0.24502	0.24743
LEU 37 A	2HD1	0.24258	0.24508
LEU 37 A	3HD1	0.27572	0.28875
LEU 37 A	CD2	-0.65395	-0.65742
LEU 37 A	1HD2	0.23885	0.24119
LEU 37 A	2HD2	0.22782	0.22786
LEU 37 A	3HD2	0.27255	0.2726
ILE 38 A	O	-0.92488	-0.90129
ILE 38 A	C	0.52723	0.58151
ILE 38 A	N	-0.69803	-0.70596
ILE 38 A	H	0.45472	0.44212
ILE 38 A	CA	-0.06871	-0.0512
ILE 38 A	HA	0.31038	0.30639
ILE 38 A	CB	-0.13012	-0.14796
ILE 38 A	HB	0.24056	0.23632
ILE 38 A	CG1	-0.34007	-0.32645
ILE 38 A	2HG1	0.24156	0.23997
ILE 38 A	3HG1	0.25448	0.25238
ILE 38 A	CG2	-0.5601	-0.59966
ILE 38 A	1HG2	0.29107	0.27407
ILE 38 A	2HG2	0.27075	0.26824
ILE 38 A	3HG2	0.36724	0.28945
ILE 38 A	CD1	-0.54711	-0.5522
ILE 38 A	1HD1	0.2932	0.28976
ILE 38 A	2HD1	0.2376	0.24191
ILE 38 A	3HD1	0.36362	0.34889
GLN 39 A	O	-1.00353	-0.98422
GLN 39 A	C	0.60415	0.62342
GLN 39 A	N	-0.67838	-0.67539
GLN 39 A	H	0.43258	0.44987
GLN 39 A	CA	-0.10194	-0.10775
GLN 39 A	HA	0.30386	0.30316
GLN 39 A	CB	-0.29137	-0.30126
GLN 39 A	2HB	0.30048	0.27486
GLN 39 A	3HB	0.28351	0.28965
GLN 39 A	CG	-0.37452	-0.43484
GLN 39 A	2HG	0.30513	0.3092
GLN 39 A	3HG	0.30432	0.31449
GLN 39 A	CD	0.63043	0.70383
GLN 39 A	OE1	-0.85754	-0.80391
GLN 39 A	NE2	-0.75698	-0.77184
GLN 39 A	1HE2	0.39503	0.39322
GLN 39 A	2HE2	0.37232	0.36088
LEU 40 A	O	-0.84568	-0.86006
LEU 40 A	C	0.63845	0.65038
LEU 40 A	N	-0.70467	-0.71508
LEU 40 A	H	0.42523	0.41773
LEU 40 A	CA	-0.0833	-0.1102
LEU 40 A	HA	0.25285	0.24107
LEU 40 A	CB	-0.40048	-0.39667
LEU 40 A	2HB	0.2534	0.23831
LEU 40 A	3HB	0.23142	0.22838
LEU 40 A	CG	-0.04668	-0.05535
LEU 40 A	HG	0.24062	0.23734
LEU 40 A	CD1	-0.64734	-0.65623
LEU 40 A	1HD1	0.23837	0.23595
LEU 40 A	2HD1	0.27486	0.26394
LEU 40 A	3HD1	0.24271	0.23587
LEU 40 A	CD2	-0.6191	-0.6152
LEU 40 A	1HD2	0.31648	0.32175
LEU 40 A	2HD2	0.26469	0.26744
LEU 40 A	3HD2	0.23783	0.23728
ILE 41 A	O	-0.84741	-0.84786
ILE 41 A	C	0.60102	0.5823
ILE 41 A	N	-0.72508	-0.73136
ILE 41 A	H	0.44269	0.43887
ILE 41 A	CA	-0.08359	-0.08011
ILE 41 A	HA	0.30856	0.31277
ILE 41 A	CB	-0.10745	-0.10912
ILE 41 A	HB	0.26414	0.26479
ILE 41 A	CG1	-0.33738	-0.33742
ILE 41 A	2HG1	0.28404	0.30233
ILE 41 A	3HG1	0.27511	0.2755
ILE 41 A	CG2	-0.58069	-0.58271
ILE 41 A	1HG2	0.27874	0.27588
ILE 41 A	2HG2	0.27414	0.27162
ILE 41 A	3HG2	0.30568	0.30346
ILE 41 A	CD1	-0.54529	-0.54518
ILE 41 A	1HD1	0.3045	0.29225
ILE 41 A	2HD1	0.3352	0.31841
ILE 41 A	3HD1	0.29783	0.31031
ASN 42 A	O	-0.93811	-0.94085
ASN 42 A	C	0.4982	0.50357
ASN 42 A	N	-0.7079	-0.71071
ASN 42 A	H	0.43354	0.43857
ASN 42 A	CA	-0.03467	-0.03117
ASN 42 A	HA	0.28088	0.28423
ASN 42 A	CB	-0.43309	-0.4442
ASN 42 A	2HB	0.28396	0.28201
ASN 42 A	3HB	0.29982	0.2974
ASN 42 A	CG	0.74427	0.77194
ASN 42 A	OD1	-0.75005	-0.77081
ASN 42 A	ND2	-0.74753	-0.76214
ASN 42 A	1HD2	0.42266	0.41934
ASN 42 A	2HD2	0.35485	0.35797
VAL 43 A	O	-0.87431	-0.8845
VAL 43 A	C	0.69424	0.67683
VAL 43 A	N	-0.69244	-0.69728
VAL 43 A	H	0.43008	0.43304
VAL 43 A	CA	-0.11477	-0.10671
VAL 43 A	HA	0.30891	0.30313
VAL 43 A	CB	-0.09694	-0.11106
VAL 43 A	HB	0.23164	0.23199
VAL 43 A	CG1	-0.64117	-0.64162
VAL 43 A	1HG1	0.27655	0.27454
VAL 43 A	2HG1	0.24727	0.24677
VAL 43 A	3HG1	0.2831	0.28294
VAL 43 A	CG2	-0.61655	-0.62405
VAL 43 A	1HG2	0.27487	0.26781
VAL 43 A	2HG2	0.23499	0.23134
VAL 43 A	3HG2	0.27042	0.26664
ASP 44 A	O	-0.93625	-0.91905
ASP 44 A	C	0.72711	0.68998
ASP 44 A	N	-0.73614	-0.73187
ASP 44 A	H	0.45757	0.45439
ASP 44 A	CA	-0.07189	-0.04461
ASP 44 A	HA	0.3179	0.31787
ASP 44 A	CB	-0.51251	-0.51204
ASP 44 A	2HB	0.31301	0.30938
ASP 44 A	3HB	0.30609	0.30403
ASP 44 A	CG	1.07733	0.98261
ASP 44 A	OD1	-0.92878	-0.91252
ASP 44 A	OD2	-0.94351	-0.95133
GLU 45 A	O	-0.92525	-0.91441
GLU 45 A	C	0.73732	0.7113
GLU 45 A	N	-0.72438	-0.72013
GLU 45 A	H	0.41041	0.42762
GLU 45 A	CA	-0.11278	-0.10859
GLU 45 A	HA	0.26163	0.25897
GLU 45 A	CB	-0.32769	-0.33036
GLU 45 A	2HB	0.27216	0.2749
GLU 45 A	3HB	0.25484	0.24424
GLU 45 A	CG	-0.43615	-0.51489
GLU 45 A	2HG	0.28417	0.28362
GLU 45 A	3HG	0.26698	0.27746
GLU 45 A	CD	0.76079	0.99598
GLU 45 A	OE1	-0.9296	-1.00166
GLU 45 A	OE2	-0.90782	-0.92158
VAL 46 A	O	-0.86073	-0.8944
VAL 46 A	C	0.71827	0.84206
VAL 46 A	N	-0.72927	-0.7213
VAL 46 A	H	0.45265	0.45898
VAL 46 A	CA	-0.14695	-0.17179
VAL 46 A	HA	0.24817	0.26811
VAL 46 A	CB	-0.06891	-0.06605
VAL 46 A	HB	0.33004	0.29594
VAL 46 A	CG1	-0.54653	-0.56017
VAL 46 A	1HG1	0.32733	0.33901
VAL 46 A	2HG1	0.29566	0.28423
VAL 46 A	3HG1	0.32557	0.32128
VAL 46 A	CG2	-0.55333	-0.55548
VAL 46 A	1HG2	0.30217	0.2941
VAL 46 A	2HG2	0.34549	0.31713
VAL 46 A	3HG2	0.29467	0.3331
ASN 47 A	O	-0.93227	-0.99667
ASN 47 A	C	0.56616	0.66074
ASN 47 A	N	-0.69258	-0.72186
ASN 47 A	H	0.46117	0.45585
ASN 47 A	CA	-0.01362	-0.06292
ASN 47 A	HA	0.32012	0.32084
ASN 47 A	CB	-0.41504	-0.46197
ASN 47 A	2HB	0.26475	0.26806
ASN 47 A	3HB	0.28986	0.28353
ASN 47 A	CG	0.56032	0.72223
ASN 47 A	OD1	-0.86754	-0.86694
ASN 47 A	ND2	-0.7538	-0.7816
ASN 47 A	1HD2	0.38256	0.37261
ASN 47 A	2HD2	0.40092	0.41465
GLN 48 A	O	-0.91121	-0.92713
GLN 48 A	C	0.57463	0.74262
GLN 48 A	N	-0.67327	-0.67962
GLN 48 A	H	0.47687	0.48178
GLN 48 A	CA	-0.07253	-0.09118
GLN 48 A	HA	0.25864	0.2615
GLN 48 A	CB	-0.27506	-0.28561
GLN 48 A	2HB	0.31004	0.33276
GLN 48 A	3HB	0.27278	0.28243
GLN 48 A	CG	-0.38847	-0.41246
GLN 48 A	2HG	0.36361	0.38297
GLN 48 A	3HG	0.30959	0.30006
GLN 48 A	CD	0.70083	0.6814
GLN 48 A	OE1	-0.83226	-0.81623
GLN 48 A	NE2	-0.74209	-0.74795
GLN 48 A	1HE2	0.41924	0.42736
GLN 48 A	2HE2	0.39122	0.37253
ILE 49 A	O	-0.95838	-0.97225
ILE 49 A	C	0.66747	0.70906
ILE 49 A	N	-0.68189	-0.71137
ILE 49 A	H	0.45772	0.46017
ILE 49 A	CA	-0.11054	-0.12996
ILE 49 A	HA	0.32934	0.32133
ILE 49 A	CB	-0.08386	-0.08517
ILE 49 A	HB	0.24702	0.24648
ILE 49 A	CG1	-0.30445	-0.30752
ILE 49 A	2HG1	0.34315	0.31244
ILE 49 A	3HG1	0.36061	0.36305
ILE 49 A	CG2	-0.5886	-0.59214
ILE 49 A	1HG2	0.31908	0.31482
ILE 49 A	2HG2	0.26003	0.26038
ILE 49 A	3HG2	0.29173	0.29191
ILE 49 A	CD1	-0.56204	-0.56078
ILE 49 A	1HD1	0.27046	0.27285
ILE 49 A	2HD1	0.2883	0.28651
ILE 49 A	3HD1	0.26119	0.25946
VAL 50 A	O	-0.90132	-0.88865
VAL 50 A	C	0.70134	0.69616
VAL 50 A	N	-0.71725	-0.71977
VAL 50 A	H	0.46428	0.45706
VAL 50 A	CA	-0.12731	-0.13521
VAL 50 A	HA	0.30604	0.3048
VAL 50 A	CB	-0.07449	-0.07808
VAL 50 A	HB	0.22788	0.22834
VAL 50 A	CG1	-0.63188	-0.63222
VAL 50 A	1HG1	0.29131	0.28758
VAL 50 A	2HG1	0.23077	0.22948
VAL 50 A	3HG1	0.29264	0.29275
VAL 50 A	CG2	-0.63705	-0.63604
VAL 50 A	1HG2	0.27878	0.27839
VAL 50 A	2HG2	0.23513	0.23459
VAL 50 A	3HG2	0.26905	0.27001
GLU 51 A	O	-0.95282	-1.02392
GLU 51 A	C	0.53454	0.69771
GLU 51 A	N	-0.73923	-0.73761
GLU 51 A	H	0.46516	0.46865
GLU 51 A	CA	-0.05506	-0.10341
GLU 51 A	HA	0.31038	0.31291
GLU 51 A	CB	-0.32933	-0.32312
GLU 51 A	2HB	0.28975	0.28854
GLU 51 A	3HB	0.26173	0.25576
GLU 51 A	CG	-0.50198	-0.50868
GLU 51 A	2HG	0.28216	0.28205
GLU 51 A	3HG	0.2663	0.26778
GLU 51 A	CD	0.90431	0.90006
GLU 51 A	OE1	-0.93559	-0.93427
GLU 51 A	OE2	-0.88587	-0.86735
THR 52 A	O	-0.95277	-0.98447
THR 52 A	C	0.67603	0.71528
THR 52 A	N	-0.68521	-0.70834
THR 52 A	H	0.49101	0.48709
THR 52 A	CA	-0.12964	-0.14839
THR 52 A	HA	0.2601	0.24308
THR 52 A	CB	0.11966	0.1443
THR 52 A	HB	0.19326	0.19074
THR 52 A	OG1	-0.98243	-0.98802
THR 52 A	HG1	0.42551	0.42416
THR 52 A	CG2	-0.62134	-0.62995
THR 52 A	1HG2	0.31357	0.30898
THR 52 A	2HG2	0.23666	0.23528
THR 52 A	3HG2	0.24377	0.24338
ASN 53 A	O	-1.00755	-1.01176
ASN 53 A	C	0.73254	0.75815
ASN 53 A	N	-0.72059	-0.74266
ASN 53 A	H	0.47646	0.44
ASN 53 A	CA	-0.05556	-0.07634
ASN 53 A	HA	0.29487	0.29345
ASN 53 A	CB	-0.42281	-0.46457
ASN 53 A	2HB	0.33135	0.33395
ASN 53 A	3HB	0.27558	0.2796
ASN 53 A	CG	0.57526	0.65855
ASN 53 A	OD1	-0.87525	-0.82177
ASN 53 A	ND2	-0.75473	-0.78495
ASN 53 A	1HD2	0.40032	0.39846
ASN 53 A	2HD2	0.35417	0.34626
VAL 54 A	O	-0.90213	-0.91289
VAL 54 A	C	0.69299	0.6936
VAL 54 A	N	-0.72089	-0.71904
VAL 54 A	H	0.50063	0.45603
VAL 54 A	CA	-0.1295	-0.12388
VAL 54 A	HA	0.25342	0.25314
VAL 54 A	CB	-0.09617	-0.09674
VAL 54 A	HB	0.19458	0.19593
VAL 54 A	CG1	-0.58533	-0.58448
VAL 54 A	1HG1	0.32297	0.31677
VAL 54 A	2HG1	0.25047	0.25201
VAL 54 A	3HG1	0.26594	0.26595
VAL 54 A	CG2	-0.60459	-0.60931
VAL 54 A	1HG2	0.27542	0.27309
VAL 54 A	2HG2	0.24398	0.24409
VAL 54 A	3HG2	0.28654	0.28311
ARG 55 A	O	-0.90594	-0.9307
ARG 55 A	C	0.67938	0.73364
ARG 55 A	N	-0.73157	-0.73128
ARG 55 A	H	0.43416	0.43458
ARG 55 A	CA	-0.06964	-0.07701
ARG 55 A	HA	0.29306	0.30868
ARG 55 A	CB	-0.34928	-0.34253
ARG 55 A	2HB	0.27704	0.27396
ARG 55 A	3HB	0.27138	0.28461
ARG 55 A	CG	-0.35503	-0.35
ARG 55 A	2HG	0.2634	0.26376
ARG 55 A	3HG	0.21473	0.21772
ARG 55 A	CD	-0.22771	-0.23465
ARG 55 A	2HD	0.24168	0.23898
ARG 55 A	3HD	0.2568	0.25616
ARG 55 A	NE	-0.63835	-0.6377
ARG 55 A	HE	0.32732	0.32536
ARG 55 A	CZ	0.47759	0.45863
ARG 55 A	NH1	-0.75427	-0.75586
ARG 55 A	1HH1	0.37637	0.3675
ARG 55 A	2HH1	0.35239	0.34674
ARG 55 A	NH2	-0.75842	-0.75945
ARG 55 A	1HH2	0.34242	0.3365
ARG 55 A	2HH2	0.36183	0.35355
LEU 56 A	O	-0.92944	-0.94708
LEU 56 A	C	0.7249	0.75583
LEU 56 A	N	-0.72021	-0.71257
LEU 56 A	H	0.47237	0.48403
LEU 56 A	CA	-0.09469	-0.09396
LEU 56 A	HA	0.26784	0.2695
LEU 56 A	CB	-0.402	-0.39964
LEU 56 A	2HB	0.24361	0.2444
LEU 56 A	3HB	0.28483	0.28261
LEU 56 A	CG	-0.08881	-0.09396
LEU 56 A	HG	0.19653	0.19703
LEU 56 A	CD1	-0.64976	-0.64883
LEU 56 A	1HD1	0.26663	0.26659
LEU 56 A	2HD1	0.22765	0.22738
LEU 56 A	3HD1	0.23689	0.23732
LEU 56 A	CD2	-0.58978	-0.58815
LEU 56 A	1HD2	0.30041	0.29815
LEU 56 A	2HD2	0.24505	0.24626
LEU 56 A	3HD2	0.29202	0.29175
ARG 57 A	O	-0.91226	-0.88529
ARG 57 A	C	0.67132	0.61681
ARG 57 A	N	-0.74219	-0.74287
ARG 57 A	H	0.45234	0.45244
ARG 57 A	CA	-0.10209	-0.07268
ARG 57 A	HA	0.1953	0.16911
ARG 57 A	CB	-0.34503	-0.34743
ARG 57 A	2HB	0.22406	0.22264
ARG 57 A	3HB	0.27966	0.28301
ARG 57 A	CG	-0.28466	-0.29703
ARG 57 A	2HG	0.33346	0.32917
ARG 57 A	3HG	0.3022	0.29103
ARG 57 A	CD	-0.19645	-0.2007
ARG 57 A	2HD	0.28563	0.27697
ARG 57 A	3HD	0.36253	0.32906
ARG 57 A	NE	-0.61202	-0.6096
ARG 57 A	HE	0.32912	0.33112
ARG 57 A	CZ	0.45504	0.47067
ARG 57 A	NH1	-0.74525	-0.73157
ARG 57 A	1HH1	0.33918	0.3548
ARG 57 A	2HH1	0.40125	0.39935
ARG 57 A	NH2	-0.76411	-0.76246
ARG 57 A	1HH2	0.33341	0.33335
ARG 57 A	2HH2	0.34019	0.34314
GLN 58 A	O	-0.89348	-0.89426
GLN 58 A	C	0.658	0.65754
GLN 58 A	N	-0.70732	-0.69647
GLN 58 A	H	0.45707	0.46643
GLN 58 A	CA	-0.09144	-0.08283
GLN 58 A	HA	0.28723	0.28883
GLN 58 A	CB	-0.30954	-0.30931
GLN 58 A	2HB	0.31465	0.31529
GLN 58 A	3HB	0.23665	0.23848
GLN 58 A	CG	-0.46595	-0.47131
GLN 58 A	2HG	0.22954	0.23013
GLN 58 A	3HG	0.28195	0.28166
GLN 58 A	CD	0.58877	0.60685
GLN 58 A	OE1	-0.8704	-0.88254
GLN 58 A	NE2	-0.8156	-0.81475
GLN 58 A	1HE2	0.34011	0.34122
GLN 58 A	2HE2	0.28229	0.28156
GLN 59 A	O	-0.9484	-0.92069
GLN 59 A	C	0.73571	0.70095
GLN 59 A	N	-0.69335	-0.69629
GLN 59 A	H	0.46419	0.4643
GLN 59 A	CA	-0.08863	-0.08253
GLN 59 A	HA	0.33348	0.33102
GLN 59 A	CB	-0.29025	-0.28478
GLN 59 A	2HB	0.27598	0.27904
GLN 59 A	3HB	0.27435	0.27562
GLN 59 A	CG	-0.4658	-0.45172
GLN 59 A	2HG	0.26557	0.26386
GLN 59 A	3HG	0.26656	0.26335
GLN 59 A	CD	0.74783	0.72847
GLN 59 A	OE1	-0.88698	-0.88252
GLN 59 A	NE2	-0.73514	-0.73424
GLN 59 A	1HE2	0.32819	0.32915
GLN 59 A	2HE2	0.30942	0.31026
TRP 60 A	O	-0.91546	-0.93138
TRP 60 A	C	0.65669	0.68992
TRP 60 A	N	-0.71538	-0.71373
TRP 60 A	H	0.47495	0.47585
TRP 60 A	CA	-0.08094	-0.07419
TRP 60 A	HA	0.28694	0.29152
TRP 60 A	CB	-0.39041	-0.38798
TRP 60 A	2HB	0.23966	0.24641
TRP 60 A	3HB	0.26624	0.26337
TRP 60 A	CG	0.04224	0.03657
TRP 60 A	CD1	-0.04865	-0.05761
TRP 60 A	HD1	0.23491	0.23411
TRP 60 A	CD2	-0.02471	-0.02666
TRP 60 A	NE1	-0.61799	-0.62059
TRP 60 A	HE1	0.28891	0.29167
TRP 60 A	CE2	0.22573	0.2301
TRP 60 A	CE3	-0.21272	-0.21822
TRP 60 A	HE3	0.23074	0.22674
TRP 60 A	CZ2	-0.31561	-0.31406
TRP 60 A	HZ2	0.22378	0.22256
TRP 60 A	CZ3	-0.23026	-0.2274
TRP 60 A	HZ3	0.20752	0.20665
TRP 60 A	CH2	-0.15293	-0.15861
TRP 60 A	HH2	0.2025	0.20208
ILE 61 A	O	-0.89662	-0.91407
ILE 61 A	C	0.51541	0.65207
ILE 61 A	N	-0.73724	-0.74041
ILE 61 A	H	0.4195	0.41943
ILE 61 A	CA	-0.08097	-0.11829
ILE 61 A	HA	0.29369	0.25887
ILE 61 A	CB	-0.14036	-0.12031
ILE 61 A	HB	0.23165	0.22494
ILE 61 A	CG1	-0.33276	-0.33481
ILE 61 A	2HG1	0.26504	0.262
ILE 61 A	3HG1	0.2729	0.27386
ILE 61 A	CG2	-0.62056	-0.63117
ILE 61 A	1HG2	0.30048	0.29502
ILE 61 A	2HG2	0.25352	0.25043
ILE 61 A	3HG2	0.27274	0.25523
ILE 61 A	CD1	-0.60561	-0.60944
ILE 61 A	1HD1	0.25404	0.25189
ILE 61 A	2HD1	0.26339	0.26488
ILE 61 A	3HD1	0.25575	0.25561
ASP 62 A	O	-0.91763	-0.93666
ASP 62 A	C	0.59838	0.64018
ASP 62 A	N	-0.71377	-0.75185
ASP 62 A	H	0.40313	0.39538
ASP 62 A	CA	-0.05686	-0.0581
ASP 62 A	HA	0.268	0.2507
ASP 62 A	CB	-0.51668	-0.51577
ASP 62 A	2HB	0.27299	0.2773
ASP 62 A	3HB	0.27481	0.28499
ASP 62 A	CG	0.93743	0.96875
ASP 62 A	OD1	-0.94153	-0.96372
ASP 62 A	OD2	-0.94553	-0.97347
VAL 63 A	O	-0.97848	-0.953
VAL 63 A	C	0.63871	0.54099
VAL 63 A	N	-0.71392	-0.72781
VAL 63 A	H	0.38577	0.38072
VAL 63 A	CA	-0.1404	-0.11032
VAL 63 A	HA	0.25738	0.25826
VAL 63 A	CB	-0.10046	-0.10006
VAL 63 A	HB	0.2333	0.2292
VAL 63 A	CG1	-0.60016	-0.60459
VAL 63 A	1HG1	0.25636	0.24796
VAL 63 A	2HG1	0.27251	0.26403
VAL 63 A	3HG1	0.26024	0.26181
VAL 63 A	CG2	-0.57156	-0.57746
VAL 63 A	1HG2	0.30874	0.30649
VAL 63 A	2HG2	0.29261	0.29439
VAL 63 A	3HG2	0.2934	0.28228
ARG 64 A	O	-0.89541	-0.89358
ARG 64 A	C	0.55312	0.54231
ARG 64 A	N	-0.70812	-0.70411
ARG 64 A	H	0.44361	0.43465
ARG 64 A	CA	-0.06232	-0.07739
ARG 64 A	HA	0.24775	0.2525
ARG 64 A	CB	-0.35691	-0.36043
ARG 64 A	2HB	0.3249	0.32022
ARG 64 A	3HB	0.27626	0.28108
ARG 64 A	CG	-0.33736	-0.35244
ARG 64 A	2HG	0.25121	0.25821
ARG 64 A	3HG	0.27137	0.26547
ARG 64 A	CD	-0.21358	-0.19999
ARG 64 A	2HD	0.24487	0.26362
ARG 64 A	3HD	0.25783	0.24912
ARG 64 A	NE	-0.63095	-0.64543
ARG 64 A	HE	0.33896	0.33326
ARG 64 A	CZ	0.51299	0.50973
ARG 64 A	NH1	-0.7551	-0.7407
ARG 64 A	1HH1	0.37614	0.39947
ARG 64 A	2HH1	0.33467	0.34468
ARG 64 A	NH2	-0.75094	-0.76003
ARG 64 A	1HH2	0.35291	0.34886
ARG 64 A	2HH2	0.37179	0.38266
LEU 65 A	O	-0.87429	-0.82345
LEU 65 A	C	0.59859	0.65079
LEU 65 A	N	-0.69341	-0.69573
LEU 65 A	H	0.4726	0.47147
LEU 65 A	CA	-0.06135	-0.08003
LEU 65 A	HA	0.28537	0.28893
LEU 65 A	CB	-0.36889	-0.38438
LEU 65 A	2HB	0.29527	0.2806
LEU 65 A	3HB	0.23891	0.24788
LEU 65 A	CG	-0.03231	-0.05494
LEU 65 A	HG	0.25542	0.27142
LEU 65 A	CD1	-0.66873	-0.64041
LEU 65 A	1HD1	0.26166	0.25328
LEU 65 A	2HD1	0.24914	0.25864
LEU 65 A	3HD1	0.27982	0.27084
LEU 65 A	CD2	-0.63164	-0.615
LEU 65 A	1HD2	0.3062	0.30095
LEU 65 A	2HD2	0.26668	0.27631
LEU 65 A	3HD2	0.26505	0.26171
ARG 66 A	O	-0.85513	-0.90028
ARG 66 A	C	0.67558	0.61543
ARG 66 A	N	-0.67654	-0.67725
ARG 66 A	H	0.42847	0.43373
ARG 66 A	CA	-0.06622	-0.02479
ARG 66 A	HA	0.24314	0.28036
ARG 66 A	CB	-0.35123	-0.35435
ARG 66 A	2HB	0.2534	0.25318
ARG 66 A	3HB	0.28812	0.27998
ARG 66 A	CG	-0.31874	-0.30966
ARG 66 A	2HG	0.28046	0.29362
ARG 66 A	3HG	0.24744	0.24664
ARG 66 A	CD	-0.14267	-0.13655
ARG 66 A	2HD	0.31529	0.33489
ARG 66 A	3HD	0.3226	0.33979
ARG 66 A	NE	-0.60852	-0.60083
ARG 66 A	HE	0.36079	0.36581
ARG 66 A	CZ	0.52353	0.5073
ARG 66 A	NH1	-0.76568	-0.75648
ARG 66 A	1HH1	0.33185	0.33829
ARG 66 A	2HH1	0.36132	0.37545
ARG 66 A	NH2	-0.778	-0.76594
ARG 66 A	1HH2	0.33847	0.33863
ARG 66 A	2HH2	0.34167	0.34374
TRP 67 A	O	-0.83095	-0.88123
TRP 67 A	C	0.62554	0.544
TRP 67 A	N	-0.68793	-0.67458
TRP 67 A	H	0.45947	0.48823
TRP 67 A	CA	-0.04826	-0.01753
TRP 67 A	HA	0.24291	0.26535
TRP 67 A	CB	-0.37761	-0.3718
TRP 67 A	2HB	0.32289	0.32161
TRP 67 A	3HB	0.25376	0.25599
TRP 67 A	CG	0.00704	0.01643
TRP 67 A	CD1	-0.01792	0.02177
TRP 67 A	HD1	0.21918	0.26809
TRP 67 A	CD2	0.01851	0.02064
TRP 67 A	NE1	-0.55859	-0.57187
TRP 67 A	HE1	0.37891	0.37951
TRP 67 A	CE2	0.22236	0.22194
TRP 67 A	CE3	-0.16238	-0.18106
TRP 67 A	HE3	0.24235	0.2487
TRP 67 A	CZ2	-0.19769	-0.23821
TRP 67 A	HZ2	0.24887	0.2551
TRP 67 A	CZ3	-0.15484	-0.15945
TRP 67 A	HZ3	0.24527	0.24309
TRP 67 A	CH2	-0.12894	-0.1371
TRP 67 A	HH2	0.24622	0.25059
ASN 68 A	O	-0.93441	-0.91782
ASN 68 A	C	0.5846	0.51327
ASN 68 A	N	-0.71651	-0.69406
ASN 68 A	H	0.41543	0.41827
ASN 68 A	CA	-0.06212	-0.03278
ASN 68 A	HA	0.23535	0.24328
ASN 68 A	CB	-0.4721	-0.49994
ASN 68 A	2HB	0.23377	0.23577
ASN 68 A	3HB	0.27871	0.27798
ASN 68 A	CG	0.54702	0.66116
ASN 68 A	OD1	-0.90832	-0.90579
ASN 68 A	ND2	-0.78506	-0.80714
ASN 68 A	1HD2	0.34901	0.34727
ASN 68 A	2HD2	0.31031	0.31236
PRO 69 A	O	-0.92202	-0.97084
PRO 69 A	C	0.6717	0.69914
PRO 69 A	N	-0.50779	-0.48588
PRO 69 A	CA	-0.09047	-0.08668
PRO 69 A	HA	0.26512	0.26879
PRO 69 A	CB	-0.3264	-0.32539
PRO 69 A	2HB	0.26545	0.25359
PRO 69 A	3HB	0.24888	0.24977
PRO 69 A	CG	-0.35286	-0.34968
PRO 69 A	2HG	0.22777	0.2245
PRO 69 A	3HG	0.23131	0.25285
PRO 69 A	CD	-0.22015	-0.23041
PRO 69 A	2HD	0.26019	0.25068
PRO 69 A	3HD	0.21748	0.22022
ALA 70 A	O	-0.91055	-0.92375
ALA 70 A	C	0.61372	0.52216
ALA 70 A	N	-0.71938	-0.71806
ALA 70 A	H	0.48523	0.48391
ALA 70 A	CA	-0.07143	-0.03246
ALA 70 A	HA	0.2686	0.24053
ALA 70 A	CB	-0.55431	-0.55998
ALA 70 A	1HB	0.3212	0.32728
ALA 70 A	2HB	0.28144	0.27267
ALA 70 A	3HB	0.27658	0.2783
ASP 71 A	O	-0.85558	-0.81336
ASP 71 A	C	0.70755	0.68056
ASP 71 A	N	-0.69238	-0.68604
ASP 71 A	H	0.44517	0.45425
ASP 71 A	CA	-0.09453	-0.1025
ASP 71 A	HA	0.29097	0.28979
ASP 71 A	CB	-0.48913	-0.4703
ASP 71 A	2HB	0.31393	0.31645
ASP 71 A	3HB	0.28652	0.27467
ASP 71 A	CG	1.01907	0.95534
ASP 71 A	OD1	-0.91392	-0.90936
ASP 71 A	OD2	-0.94768	-0.92702
TYR 72 A	O	-0.92245	-0.92082
TYR 72 A	C	0.76056	0.7608
TYR 72 A	N	-0.72709	-0.71712
TYR 72 A	H	0.44911	0.42769
TYR 72 A	CA	-0.092	-0.06119
TYR 72 A	HA	0.2957	0.32111
TYR 72 A	CB	-0.42105	-0.39933
TYR 72 A	2HB	0.26207	0.22197
TYR 72 A	3HB	0.28514	0.28266
TYR 72 A	CG	0.0709	0.08022
TYR 72 A	CD1	-0.16334	-0.20255
TYR 72 A	HD1	0.28498	0.31152
TYR 72 A	CD2	-0.16846	-0.17088
TYR 72 A	HD2	0.27184	0.28977
TYR 72 A	CE1	-0.28405	-0.2447
TYR 72 A	HE1	0.29208	0.28086
TYR 72 A	CE2	-0.34476	-0.28573
TYR 72 A	HE2	0.25611	0.2545
TYR 72 A	CZ	0.45735	0.37534
TYR 72 A	OH	-1.01498	-1.01008
TYR 72 A	HH	0.45873	0.45728
GLY 73 A	O	-0.84082	-0.7405
GLY 73 A	C	0.69583	0.72755
GLY 73 A	N	-0.69953	-0.70625
GLY 73 A	H	0.44347	0.45173
GLY 73 A	CA	-0.27352	-0.30339
GLY 73 A	1HA	0.30243	0.29065
GLY 73 A	2HA	0.30143	0.30221
GLY 74 A	O	-0.81384	-0.75019
GLY 74 A	C	0.77495	0.69863
GLY 74 A	N	-0.67139	-0.68441
GLY 74 A	H	0.43384	0.4282
GLY 74 A	CA	-0.28074	-0.25802
GLY 74 A	1HA	0.31087	0.3545
GLY 74 A	2HA	0.24797	0.24487
ILE 75 A	O	-0.8856	-0.89185
ILE 75 A	C	0.60337	0.57515
ILE 75 A	N	-0.70498	-0.69284
ILE 75 A	H	0.46265	0.46315
ILE 75 A	CA	-0.09614	-0.08152
ILE 75 A	HA	0.26189	0.26222
ILE 75 A	CB	-0.09691	-0.09694
ILE 75 A	HB	0.22788	0.23039
ILE 75 A	CG1	-0.32178	-0.32093
ILE 75 A	2HG1	0.28009	0.27439
ILE 75 A	3HG1	0.257	0.25524
ILE 75 A	CG2	-0.5744	-0.58741
ILE 75 A	1HG2	0.35166	0.33488
ILE 75 A	2HG2	0.2558	0.25434
ILE 75 A	3HG2	0.27553	0.27168
ILE 75 A	CD1	-0.61017	-0.60822
ILE 75 A	1HD1	0.27323	0.27457
ILE 75 A	2HD1	0.25538	0.25527
ILE 75 A	3HD1	0.24998	0.24906
LYS 76 A	O	-0.89303	-0.88196
LYS 76 A	C	0.58667	0.60699
LYS 76 A	N	-0.68112	-0.66911
LYS 76 A	H	0.43167	0.43645
LYS 76 A	CA	-0.07506	-0.08686
LYS 76 A	HA	0.26611	0.24873
LYS 76 A	CB	-0.38438	-0.39062
LYS 76 A	2HB	0.23753	0.2403
LYS 76 A	3HB	0.25967	0.26385
LYS 76 A	CG	-0.36248	-0.36611
LYS 76 A	2HG	0.22383	0.21431
LYS 76 A	3HG	0.26246	0.24966
LYS 76 A	CD	-0.39168	-0.40037
LYS 76 A	2HD	0.23731	0.23593
LYS 76 A	3HD	0.23826	0.23897
LYS 76 A	CE	-0.2884	-0.28863
LYS 76 A	2HE	0.22493	0.24427
LYS 76 A	3HE	0.24997	0.23895
LYS 76 A	NZ	-0.83677	-0.83324
LYS 76 A	1HZ	0.30378	0.30408
LYS 76 A	2HZ	0.3032	0.31546
LYS 76 A	3HZ	0.30963	0.30996
LYS 77 A	O	-0.94095	-0.94034
LYS 77 A	C	0.74326	0.70958
LYS 77 A	N	-0.66675	-0.68313
LYS 77 A	H	0.38809	0.38049
LYS 77 A	CA	-0.09388	-0.06076
LYS 77 A	HA	0.25717	0.30641
LYS 77 A	CB	-0.3287	-0.31757
LYS 77 A	2HB	0.29075	0.31959
LYS 77 A	3HB	0.26493	0.24661
LYS 77 A	CG	-0.31922	-0.31557
LYS 77 A	2HG	0.23175	0.23723
LYS 77 A	3HG	0.34881	0.36141
LYS 77 A	CD	-0.36166	-0.36026
LYS 77 A	2HD	0.27472	0.30799
LYS 77 A	3HD	0.25536	0.24365
LYS 77 A	CE	-0.29661	-0.25986
LYS 77 A	2HE	0.236	0.23337
LYS 77 A	3HE	0.2203	0.24632
LYS 77 A	NZ	-0.83731	-0.83498
LYS 77 A	1HZ	0.30319	0.30654
LYS 77 A	2HZ	0.3006	0.29631
LYS 77 A	3HZ	0.30187	0.31252
ILE 78 A	O	-0.90103	-0.91424
ILE 78 A	C	0.6279	0.60548
ILE 78 A	N	-0.7118	-0.70115
ILE 78 A	H	0.46239	0.44851
ILE 78 A	CA	-0.12653	-0.10592
ILE 78 A	HA	0.25935	0.25243
ILE 78 A	CB	-0.10809	-0.11214
ILE 78 A	HB	0.22542	0.22533
ILE 78 A	CG1	-0.29967	-0.31379
ILE 78 A	2HG1	0.29079	0.29444
ILE 78 A	3HG1	0.26763	0.2516
ILE 78 A	CG2	-0.60925	-0.61347
ILE 78 A	1HG2	0.34742	0.34208
ILE 78 A	2HG2	0.2485	0.2462
ILE 78 A	3HG2	0.25587	0.25445
ILE 78 A	CD1	-0.57479	-0.56728
ILE 78 A	1HD1	0.27876	0.28457
ILE 78 A	2HD1	0.28361	0.29546
ILE 78 A	3HD1	0.25643	0.25592
ARG 79 A	O	-0.92125	-0.90713
ARG 79 A	C	0.68376	0.64069
ARG 79 A	N	-0.72768	-0.73019
ARG 79 A	H	0.39161	0.39351
ARG 79 A	CA	-0.11158	-0.10334
ARG 79 A	HA	0.2758	0.27936
ARG 79 A	CB	-0.33828	-0.33221
ARG 79 A	2HB	0.2569	0.25997
ARG 79 A	3HB	0.26535	0.26587
ARG 79 A	CG	-0.36567	-0.35764
ARG 79 A	2HG	0.26745	0.26789
ARG 79 A	3HG	0.25279	0.25537
ARG 79 A	CD	-0.24015	-0.25084
ARG 79 A	2HD	0.22064	0.22375
ARG 79 A	3HD	0.23226	0.22998
ARG 79 A	NE	-0.63172	-0.63228
ARG 79 A	HE	0.33098	0.33359
ARG 79 A	CZ	0.47422	0.49166
ARG 79 A	NH1	-0.76383	-0.7572
ARG 79 A	1HH1	0.33177	0.33969
ARG 79 A	2HH1	0.29349	0.2914
ARG 79 A	NH2	-0.75571	-0.75853
ARG 79 A	1HH2	0.39555	0.40402
ARG 79 A	2HH2	0.35597	0.35849
LEU 80 A	O	-0.92185	-0.92635
LEU 80 A	C	0.52942	0.54397
LEU 80 A	N	-0.71473	-0.70682
LEU 80 A	H	0.4601	0.45804
LEU 80 A	CA	-0.0488	-0.04835
LEU 80 A	HA	0.2453	0.24478
LEU 80 A	CB	-0.39802	-0.396
LEU 80 A	2HB	0.26205	0.26197
LEU 80 A	3HB	0.25124	0.2499
LEU 80 A	CG	-0.05959	-0.06737
LEU 80 A	HG	0.257	0.25594
LEU 80 A	CD1	-0.59838	-0.58823
LEU 80 A	1HD1	0.27364	0.27541
LEU 80 A	2HD1	0.24147	0.24317
LEU 80 A	3HD1	0.31987	0.33079
LEU 80 A	CD2	-0.64977	-0.64976
LEU 80 A	1HD2	0.24791	0.24339
LEU 80 A	2HD2	0.23637	0.23785
LEU 80 A	3HD2	0.25146	0.25136
PRO 81 A	O	-0.80148	-0.86265
PRO 81 A	C	0.65205	0.58714
PRO 81 A	N	-0.4771	-0.48189
PRO 81 A	CA	-0.08053	-0.03604
PRO 81 A	HA	0.26525	0.26531
PRO 81 A	CB	-0.2959	-0.30987
PRO 81 A	2HB	0.29984	0.30724
PRO 81 A	3HB	0.28665	0.2804
PRO 81 A	CG	-0.32009	-0.31623
PRO 81 A	2HG	0.25309	0.24957
PRO 81 A	3HG	0.25814	0.25594
PRO 81 A	CD	-0.20251	-0.20746
PRO 81 A	2HD	0.25851	0.25831
PRO 81 A	3HD	0.25405	0.2526
SER 82 A	O	-0.90067	-0.88103
SER 82 A	C	0.68979	0.7659
SER 82 A	N	-0.71481	-0.70264
SER 82 A	H	0.43181	0.42875
SER 82 A	CA	-0.1231	-0.13935
SER 82 A	HA	0.26609	0.26364
SER 82 A	CB	-0.09454	-0.11983
SER 82 A	2HB	0.22899	0.23195
SER 82 A	3HB	0.23747	0.2435
SER 82 A	OG	-0.98052	-0.97984
SER 82 A	HG	0.45539	0.45047
ASP 83 A	O	-0.84889	-0.82961
ASP 83 A	C	0.60397	0.64277
ASP 83 A	N	-0.66383	-0.67579
ASP 83 A	H	0.46104	0.45192
ASP 83 A	CA	-0.02657	-0.04637
ASP 83 A	HA	0.28621	0.27003
ASP 83 A	CB	-0.44079	-0.50752
ASP 83 A	2HB	0.30599	0.31461
ASP 83 A	3HB	0.26606	0.25746
ASP 83 A	CG	0.83227	1.08655
ASP 83 A	OD1	-0.90145	-0.94703
ASP 83 A	OD2	-0.87527	-0.90409
ASP 84 A	O	-0.83708	-0.78324
ASP 84 A	C	0.56757	0.71131
ASP 84 A	N	-0.6737	-0.67741
ASP 84 A	H	0.47136	0.47851
ASP 84 A	CA	-0.0317	-0.07456
ASP 84 A	HA	0.22324	0.24666
ASP 84 A	CB	-0.54927	-0.5491
ASP 84 A	2HB	0.30545	0.30912
ASP 84 A	3HB	0.2425	0.24413
ASP 84 A	CG	0.98415	0.96086
ASP 84 A	OD1	-0.96622	-0.91504
ASP 84 A	OD2	-0.94437	-0.93665
VAL 85 A	O	-0.87798	-0.85082
VAL 85 A	C	0.83348	0.69992
VAL 85 A	N	-0.63027	-0.66921
VAL 85 A	H	0.52638	0.51809
VAL 85 A	CA	-0.07562	-0.09464
VAL 85 A	HA	0.27675	0.28058
VAL 85 A	CB	-0.08733	-0.08235
VAL 85 A	HB	0.26915	0.26557
VAL 85 A	CG1	-0.61145	-0.61247
VAL 85 A	1HG1	0.27191	0.26853
VAL 85 A	2HG1	0.25089	0.24945
VAL 85 A	3HG1	0.29889	0.29448
VAL 85 A	CG2	-0.6084	-0.60074
VAL 85 A	1HG2	0.29454	0.30235
VAL 85 A	2HG2	0.24131	0.24274
VAL 85 A	3HG2	0.2663	0.26341
TRP 86 A	O	-0.92168	-0.92452
TRP 86 A	C	0.67417	0.69945
TRP 86 A	N	-0.74649	-0.72238
TRP 86 A	H	0.4052	0.39878
TRP 86 A	CA	-0.10094	-0.111
TRP 86 A	HA	0.25795	0.25473
TRP 86 A	CB	-0.36479	-0.36176
TRP 86 A	2HB	0.32257	0.29305
TRP 86 A	3HB	0.2565	0.26118
TRP 86 A	CG	-0.00042	0.00769
TRP 86 A	CD1	-0.04584	-0.06825
TRP 86 A	HD1	0.23579	0.23142
TRP 86 A	CD2	-0.04907	-0.03313
TRP 86 A	NE1	-0.60749	-0.61381
TRP 86 A	HE1	0.33843	0.34701
TRP 86 A	CE2	0.20974	0.24881
TRP 86 A	CE3	-0.22087	-0.21254
TRP 86 A	HE3	0.21688	0.21734
TRP 86 A	CZ2	-0.30062	-0.30785
TRP 86 A	HZ2	0.2448	0.2458
TRP 86 A	CZ3	-0.21092	-0.22034
TRP 86 A	HZ3	0.19289	0.19976
TRP 86 A	CH2	-0.22293	-0.2082
TRP 86 A	HH2	0.20894	0.20737
LEU 87 A	O	-0.88225	-0.90695
LEU 87 A	C	0.68381	0.56859
LEU 87 A	N	-0.70897	-0.71569
LEU 87 A	H	0.38209	0.38178
LEU 87 A	CA	-0.08072	-0.05153
LEU 87 A	HA	0.25131	0.24576
LEU 87 A	CB	-0.3893	-0.39485
LEU 87 A	2HB	0.25858	0.24944
LEU 87 A	3HB	0.24679	0.24438
LEU 87 A	CG	-0.05905	-0.05641
LEU 87 A	HG	0.22345	0.21917
LEU 87 A	CD1	-0.5899	-0.59461
LEU 87 A	1HD1	0.33687	0.32139
LEU 87 A	2HD1	0.28971	0.2831
LEU 87 A	3HD1	0.27148	0.27157
LEU 87 A	CD2	-0.56945	-0.56341
LEU 87 A	1HD2	0.33162	0.35593
LEU 87 A	2HD2	0.27343	0.2704
LEU 87 A	3HD2	0.25825	0.2558
PRO 88 A	O	-0.90644	-0.93769
PRO 88 A	C	0.70855	0.75858
PRO 88 A	N	-0.51338	-0.48442
PRO 88 A	CA	-0.08132	-0.11542
PRO 88 A	HA	0.26686	0.24479
PRO 88 A	CB	-0.36218	-0.36015
PRO 88 A	2HB	0.23695	0.23176
PRO 88 A	3HB	0.23097	0.22774
PRO 88 A	CG	-0.34306	-0.34102
PRO 88 A	2HG	0.25776	0.26574
PRO 88 A	3HG	0.20663	0.20403
PRO 88 A	CD	-0.20301	-0.22387
PRO 88 A	2HD	0.21966	0.21883
PRO 88 A	3HD	0.25667	0.2551
ASP 89 A	O	-0.83127	-0.92441
ASP 89 A	C	0.6856	0.79936
ASP 89 A	N	-0.70757	-0.71864
ASP 89 A	H	0.42937	0.42519
ASP 89 A	CA	-0.06678	-0.07905
ASP 89 A	HA	0.2642	0.26883
ASP 89 A	CB	-0.47964	-0.47992
ASP 89 A	2HB	0.27541	0.29682
ASP 89 A	3HB	0.31996	0.29871
ASP 89 A	CG	1.08172	1.02188
ASP 89 A	OD1	-0.91524	-0.9111
ASP 89 A	OD2	-1.00995	-0.94071
LEU 90 A	O	-0.9234	-0.9112
LEU 90 A	C	0.67216	0.70685
LEU 90 A	N	-0.6874	-0.70514
LEU 90 A	H	0.43642	0.43636
LEU 90 A	CA	-0.10352	-0.11992
LEU 90 A	HA	0.25703	0.24396
LEU 90 A	CB	-0.40809	-0.40729
LEU 90 A	2HB	0.27291	0.27315
LEU 90 A	3HB	0.23309	0.23102
LEU 90 A	CG	-0.08056	-0.08601
LEU 90 A	HG	0.23808	0.23974
LEU 90 A	CD1	-0.65618	-0.65342
LEU 90 A	1HD1	0.22571	0.22691
LEU 90 A	2HD1	0.27126	0.27157
LEU 90 A	3HD1	0.24981	0.24897
LEU 90 A	CD2	-0.6546	-0.65551
LEU 90 A	1HD2	0.24182	0.23922
LEU 90 A	2HD2	0.22633	0.22633
LEU 90 A	3HD2	0.23073	0.22952
VAL 91 A	O	-0.90492	-0.96717
VAL 91 A	C	0.64938	0.73234
VAL 91 A	N	-0.70768	-0.71773
VAL 91 A	H	0.44752	0.43896
VAL 91 A	CA	-0.13122	-0.14496
VAL 91 A	HA	0.24895	0.25043
VAL 91 A	CB	-0.06821	-0.06629
VAL 91 A	HB	0.25234	0.2618
VAL 91 A	CG1	-0.59647	-0.5959
VAL 91 A	1HG1	0.27023	0.27433
VAL 91 A	2HG1	0.26636	0.26798
VAL 91 A	3HG1	0.31501	0.31103
VAL 91 A	CG2	-0.58223	-0.57753
VAL 91 A	1HG2	0.3384	0.35705
VAL 91 A	2HG2	0.26326	0.26425
VAL 91 A	3HG2	0.27828	0.28405
LEU 92 A	O	-0.83394	-0.89605
LEU 92 A	C	0.63584	0.69113
LEU 92 A	N	-0.74276	-0.74801
LEU 92 A	H	0.3783	0.37464
LEU 92 A	CA	-0.09775	-0.11945
LEU 92 A	HA	0.27103	0.27557
LEU 92 A	CB	-0.42229	-0.42619
LEU 92 A	2HB	0.26819	0.27074
LEU 92 A	3HB	0.24551	0.24309
LEU 92 A	CG	-0.09495	-0.09013
LEU 92 A	HG	0.20345	0.2023
LEU 92 A	CD1	-0.66333	-0.6622
LEU 92 A	1HD1	0.24763	0.24766
LEU 92 A	2HD1	0.23021	0.23016
LEU 92 A	3HD1	0.2367	0.23728
LEU 92 A	CD2	-0.61761	-0.62117
LEU 92 A	1HD2	0.25618	0.25242
LEU 92 A	2HD2	0.23417	0.23273
LEU 92 A	3HD2	0.26913	0.26827
TYR 93 A	O	-0.84724	-0.8083
TYR 93 A	C	0.55083	0.65996
TYR 93 A	N	-0.6891	-0.71411
TYR 93 A	H	0.45892	0.45822
TYR 93 A	CA	-0.05661	-0.06251
TYR 93 A	HA	0.27266	0.26935
TYR 93 A	CB	-0.41186	-0.41889
TYR 93 A	2HB	0.26304	0.25753
TYR 93 A	3HB	0.25408	0.25701
TYR 93 A	CG	0.04949	0.05391
TYR 93 A	CD1	-0.17029	-0.18272
TYR 93 A	HD1	0.27168	0.27935
TYR 93 A	CD2	-0.22448	-0.22169
TYR 93 A	HD2	0.22132	0.21822
TYR 93 A	CE1	-0.26157	-0.25152
TYR 93 A	HE1	0.32437	0.34105
TYR 93 A	CE2	-0.3037	-0.24805
TYR 93 A	HE2	0.25927	0.25619
TYR 93 A	CZ	0.46836	0.4392
TYR 93 A	OH	-0.99997	-0.98748
TYR 93 A	HH	0.50246	0.50622
ASN 94 A	O	-0.89007	-1.28777
ASN 94 A	C	0.61536	0.86681
ASN 94 A	N	-0.688	-0.72143
ASN 94 A	H	0.40219	0.40441
ASN 94 A	CA	-0.04525	-0.12575
ASN 94 A	HA	0.29276	0.2895
ASN 94 A	CB	-0.46713	-0.46767
ASN 94 A	2HB	0.29547	0.2976
ASN 94 A	3HB	0.29894	0.29362
ASN 94 A	CG	0.76997	0.75349
ASN 94 A	OD1	-0.82776	-0.80702
ASN 94 A	ND2	-0.75107	-0.7709
ASN 94 A	1HD2	0.43185	0.44568
ASN 94 A	2HD2	0.46754	0.7576
ASN 95 A	O	-0.78786	-0.80341
ASN 95 A	C	0.60572	0.63997
ASN 95 A	N	-0.64498	-0.70744
ASN 95 A	H	0.4798	0.47692
ASN 95 A	CA	-0.03535	-0.05309
ASN 95 A	HA	0.28284	0.25395
ASN 95 A	CB	-0.48928	-0.48806
ASN 95 A	2HB	0.22197	0.2229
ASN 95 A	3HB	0.26785	0.27199
ASN 95 A	CG	0.69553	0.74762
ASN 95 A	OD1	-0.91927	-0.91083
ASN 95 A	ND2	-0.77177	-0.79453
ASN 95 A	1HD2	0.38931	0.38654
ASN 95 A	2HD2	0.35952	0.35192
ALA 96 A	O	-0.83799	-0.83045
ALA 96 A	C	0.6965	0.72309
ALA 96 A	N	-0.72656	-0.74599
ALA 96 A	H	0.35804	0.3661
ALA 96 A	CA	-0.04004	-0.06098
ALA 96 A	HA	0.23414	0.23194
ALA 96 A	CB	-0.52821	-0.5259
ALA 96 A	1HB	0.35939	0.3706
ALA 96 A	2HB	0.30922	0.30435
ALA 96 A	3HB	0.28113	0.28578
ASP 97 A	O	-0.81774	-0.76983
ASP 97 A	C	0.72683	0.65996
ASP 97 A	N	-0.70301	-0.70376
ASP 97 A	H	0.42664	0.42898
ASP 97 A	CA	-0.03729	-0.03136
ASP 97 A	HA	0.29403	0.29406
ASP 97 A	CB	-0.5051	-0.51223
ASP 97 A	2HB	0.26004	0.27195
ASP 97 A	3HB	0.32744	0.32383
ASP 97 A	CG	1.05332	0.99889
ASP 97 A	OD1	-0.86575	-0.88248
ASP 97 A	OD2	-0.95662	-0.92299
GLY 98 A	O	-0.87593	-0.79105
GLY 98 A	C	0.62923	0.67626
GLY 98 A	N	-0.65437	-0.65428
GLY 98 A	H	0.49934	0.45388
GLY 98 A	CA	-0.24677	-0.24507
GLY 98 A	1HA	0.3146	0.32458
GLY 98 A	2HA	0.28516	0.28277
ASP 99 A	O	-0.80651	-0.8434
ASP 99 A	C	0.6439	0.66442
ASP 99 A	N	-0.68199	-0.69336
ASP 99 A	H	0.42386	0.43526
ASP 99 A	CA	-0.03055	-0.04339
ASP 99 A	HA	0.27806	0.29075
ASP 99 A	CB	-0.53599	-0.49735
ASP 99 A	2HB	0.31442	0.31858
ASP 99 A	3HB	0.28644	0.28414
ASP 99 A	CG	0.97812	1.05095
ASP 99 A	OD1	-0.89767	-0.90613
ASP 99 A	OD2	-0.9246	-0.90536
PHE 100 A	O	-0.91165	-0.90895
PHE 100 A	C	0.70794	0.69393
PHE 100 A	N	-0.69648	-0.70888
PHE 100 A	H	0.40153	0.40012
PHE 100 A	CA	-0.09235	-0.0897
PHE 100 A	HA	0.22184	0.21774
PHE 100 A	CB	-0.43319	-0.43393
PHE 100 A	2HB	0.25866	0.26093
PHE 100 A	3HB	0.24763	0.24982
PHE 100 A	CG	0.08307	0.06765
PHE 100 A	CD1	-0.26906	-0.26442
PHE 100 A	HD1	0.21858	0.21485
PHE 100 A	CD2	-0.2884	-0.28427
PHE 100 A	HD2	0.21972	0.21849
PHE 100 A	CE1	-0.1919	-0.19456
PHE 100 A	HE1	0.20974	0.20948
PHE 100 A	CE2	-0.1894	-0.18565
PHE 100 A	HE2	0.19573	0.19576
PHE 100 A	CZ	-0.24893	-0.25769
PHE 100 A	HZ	0.20069	0.2015
ALA 101 A	O	-0.89426	-0.89198
ALA 101 A	C	0.53012	0.68268
ALA 101 A	N	-0.72565	-0.71996
ALA 101 A	H	0.42464	0.41839
ALA 101 A	CA	-0.00391	-0.04147
ALA 101 A	HA	0.25888	0.26265
ALA 101 A	CB	-0.58548	-0.57912
ALA 101 A	1HB	0.37325	0.38262
ALA 101 A	2HB	0.26552	0.26599
ALA 101 A	3HB	0.29363	0.29263
ILE 102 A	O	-0.88915	-0.88868
ILE 102 A	C	0.72817	0.5741
ILE 102 A	N	-0.71229	-0.74358
ILE 102 A	H	0.38854	0.38111
ILE 102 A	CA	-0.15707	-0.10762
ILE 102 A	HA	0.22705	0.21836
ILE 102 A	CB	-0.07928	-0.09675
ILE 102 A	HB	0.29602	0.28934
ILE 102 A	CG1	-0.34556	-0.35974
ILE 102 A	2HG1	0.2564	0.2396
ILE 102 A	3HG1	0.2462	0.24369
ILE 102 A	CG2	-0.55619	-0.53173
ILE 102 A	1HG2	0.29698	0.30048
ILE 102 A	2HG2	0.26136	0.2681
ILE 102 A	3HG2	0.37905	0.39364
ILE 102 A	CD1	-0.59287	-0.58181
ILE 102 A	1HD1	0.25706	0.27172
ILE 102 A	2HD1	0.25886	0.26728
ILE 102 A	3HD1	0.26231	0.27746
VAL 103 A	O	-0.87119	-0.87278
VAL 103 A	C	0.75642	0.74668
VAL 103 A	N	-0.71787	-0.69972
VAL 103 A	H	0.42511	0.41417
VAL 103 A	CA	-0.14547	-0.11553
VAL 103 A	HA	0.27073	0.26612
VAL 103 A	CB	-0.11793	-0.11529
VAL 103 A	HB	0.24898	0.24633
VAL 103 A	CG1	-0.60441	-0.60246
VAL 103 A	1HG1	0.26893	0.26998
VAL 103 A	2HG1	0.25832	0.25742
VAL 103 A	3HG1	0.28663	0.29036
VAL 103 A	CG2	-0.62632	-0.62598
VAL 103 A	1HG2	0.26425	0.2615
VAL 103 A	2HG2	0.24516	0.24705
VAL 103 A	3HG2	0.26121	0.26328
HIS 104 A	O	-0.69123	-0.72571
HIS 104 A	C	0.6436	0.63391
HIS 104 A	N	-0.71944	-0.70421
HIS 104 A	H	0.42111	0.42379
HIS 104 A	CA	-0.09371	-0.08001
HIS 104 A	HA	0.23441	0.23202
HIS 104 A	CB	-0.44863	-0.46868
HIS 104 A	2HB	0.25304	0.25427
HIS 104 A	3HB	0.25083	0.25133
HIS 104 A	CG	0.22971	0.23217
HIS 104 A	ND1	-0.63159	-0.63724
HIS 104 A	HD1	0.32395	0.32124
HIS 104 A	CD2	-0.16195	-0.14529
HIS 104 A	HD2	0.2302	0.22911
HIS 104 A	CE1	0.12949	0.14425
HIS 104 A	HE1	0.20247	0.19951
HIS 104 A	NE2	-0.5833	-0.58963
HIS 104 A	HE2	0.34508	0.34416
MET 105 A	O	-0.86606	-0.84178
MET 105 A	C	0.81621	0.7689
MET 105 A	N	-0.71362	-0.70741
MET 105 A	H	0.40107	0.39178
MET 105 A	CA	-0.14381	-0.12131
MET 105 A	HA	0.26655	0.24637
MET 105 A	CB	-0.29076	-0.29184
MET 105 A	2HB	0.28772	0.27686
MET 105 A	3HB	0.25904	0.25693
MET 105 A	CG	-0.41458	-0.40503
MET 105 A	2HG	0.35217	0.35478
MET 105 A	3HG	0.25809	0.25977
MET 105 A	SD	0.25412	0.25343
MET 105 A	CE	-0.70547	-0.70297
MET 105 A	1HE	0.2702	0.27037
MET 105 A	2HE	0.2669	0.26805
MET 105 A	3HE	0.27484	0.27613
THR 106 A	O	-0.87499	-0.86662
THR 106 A	C	0.61075	0.58867
THR 106 A	N	-0.66182	-0.67398
THR 106 A	H	0.40881	0.41642
THR 106 A	CA	-0.10499	-0.0647
THR 106 A	HA	0.31402	0.31331
THR 106 A	CB	0.17949	0.14812
THR 106 A	HB	0.23039	0.2346
THR 106 A	OG1	-0.92727	-0.93029
THR 106 A	HG1	0.51298	0.52011
THR 106 A	CG2	-0.63934	-0.62333
THR 106 A	1HG2	0.30988	0.28138
THR 106 A	2HG2	0.25908	0.27086
THR 106 A	3HG2	0.25651	0.25811
LYS 107 A	O	-0.92285	-0.92836
LYS 107 A	C	0.50658	0.506
LYS 107 A	N	-0.71273	-0.70942
LYS 107 A	H	0.37555	0.3797
LYS 107 A	CA	-0.06512	-0.07516
LYS 107 A	HA	0.26474	0.26343
LYS 107 A	CB	-0.35102	-0.34556
LYS 107 A	2HB	0.26522	0.26186
LYS 107 A	3HB	0.26819	0.26917
LYS 107 A	CG	-0.3375	-0.34205
LYS 107 A	2HG	0.23723	0.24551
LYS 107 A	3HG	0.24469	0.2429
LYS 107 A	CD	-0.36898	-0.36703
LYS 107 A	2HD	0.22627	0.22555
LYS 107 A	3HD	0.25651	0.25765
LYS 107 A	CE	-0.26886	-0.27384
LYS 107 A	2HE	0.238	0.23795
LYS 107 A	3HE	0.26143	0.24983
LYS 107 A	NZ	-0.81043	-0.80743
LYS 107 A	1HZ	0.35085	0.35735
LYS 107 A	2HZ	0.3581	0.35633
LYS 107 A	3HZ	0.28394	0.28362
LEU 108 A	O	-0.94006	-0.92147
LEU 108 A	C	0.63602	0.50613
LEU 108 A	N	-0.68436	-0.69006
LEU 108 A	H	0.48515	0.49305
LEU 108 A	CA	-0.06932	-0.03072
LEU 108 A	HA	0.28816	0.28248
LEU 108 A	CB	-0.38488	-0.378
LEU 108 A	2HB	0.24817	0.25441
LEU 108 A	3HB	0.31682	0.32073
LEU 108 A	CG	-0.05995	-0.06327
LEU 108 A	HG	0.21157	0.21517
LEU 108 A	CD1	-0.64838	-0.64493
LEU 108 A	1HD1	0.27914	0.28069
LEU 108 A	2HD1	0.24973	0.24919
LEU 108 A	3HD1	0.24665	0.24813
LEU 108 A	CD2	-0.5642	-0.56122
LEU 108 A	1HD2	0.33059	0.33013
LEU 108 A	2HD2	0.26828	0.26847
LEU 108 A	3HD2	0.28558	0.28585
LEU 109 A	O	-0.88791	-0.93045
LEU 109 A	C	0.67991	0.75701
LEU 109 A	N	-0.73366	-0.69488
LEU 109 A	H	0.43733	0.43665
LEU 109 A	CA	-0.08597	-0.09655
LEU 109 A	HA	0.28527	0.29484
LEU 109 A	CB	-0.37223	-0.36943
LEU 109 A	2HB	0.27151	0.26658
LEU 109 A	3HB	0.26172	0.26236
LEU 109 A	CG	-0.05146	-0.05608
LEU 109 A	HG	0.24466	0.24392
LEU 109 A	CD1	-0.63629	-0.63511
LEU 109 A	1HD1	0.24879	0.2516
LEU 109 A	2HD1	0.27181	0.2699
LEU 109 A	3HD1	0.25495	0.253
LEU 109 A	CD2	-0.60532	-0.59206
LEU 109 A	1HD2	0.31518	0.31629
LEU 109 A	2HD2	0.26896	0.26756
LEU 109 A	3HD2	0.27867	0.29071
LEU 110 A	O	-0.93149	-0.96016
LEU 110 A	C	0.72269	0.77947
LEU 110 A	N	-0.7051	-0.7465
LEU 110 A	H	0.44789	0.45732
LEU 110 A	CA	-0.08723	-0.11789
LEU 110 A	HA	0.28437	0.28883
LEU 110 A	CB	-0.40076	-0.39636
LEU 110 A	2HB	0.22868	0.23225
LEU 110 A	3HB	0.27317	0.26957
LEU 110 A	CG	-0.0545	-0.05512
LEU 110 A	HG	0.30332	0.30429
LEU 110 A	CD1	-0.58567	-0.57743
LEU 110 A	1HD1	0.27389	0.3079
LEU 110 A	2HD1	0.25989	0.30043
LEU 110 A	3HD1	0.29348	0.31826
LEU 110 A	CD2	-0.63622	-0.63627
LEU 110 A	1HD2	0.25752	0.26629
LEU 110 A	2HD2	0.27506	0.2761
LEU 110 A	3HD2	0.24401	0.2409
ASP 111 A	O	-0.84263	-0.86156
ASP 111 A	C	0.64208	0.61703
ASP 111 A	N	-0.71205	-0.69209
ASP 111 A	H	0.43409	0.45434
ASP 111 A	CA	-0.08263	-0.06039
ASP 111 A	HA	0.26814	0.25522
ASP 111 A	CB	-0.54012	-0.54495
ASP 111 A	2HB	0.2544	0.26742
ASP 111 A	3HB	0.26783	0.26746
ASP 111 A	CG	0.95562	1.03246
ASP 111 A	OD1	-0.92368	-0.90606
ASP 111 A	OD2	-0.95608	-1.00364
TYR 112 A	O	-0.87134	-0.90781
TYR 112 A	C	0.68403	0.58445
TYR 112 A	N	-0.72426	-0.69843
TYR 112 A	H	0.43477	0.43801
TYR 112 A	CA	-0.07996	-0.05146
TYR 112 A	HA	0.25076	0.2856
TYR 112 A	CB	-0.39407	-0.38434
TYR 112 A	2HB	0.26503	0.2984
TYR 112 A	3HB	0.29788	0.22735
TYR 112 A	CG	0.12398	0.07859
TYR 112 A	CD1	-0.1807	-0.19467
TYR 112 A	HD1	0.2665	0.23791
TYR 112 A	CD2	-0.22991	-0.23252
TYR 112 A	HD2	0.24036	0.23396
TYR 112 A	CE1	-0.28219	-0.22623
TYR 112 A	HE1	0.27526	0.25684
TYR 112 A	CE2	-0.32014	-0.32043
TYR 112 A	HE2	0.23917	0.23343
TYR 112 A	CZ	0.41024	0.32611
TYR 112 A	OH	-1.02178	-1.01005
TYR 112 A	HH	0.43853	0.44024
THR 113 A	O	-1.02658	-0.9447
THR 113 A	C	0.68335	0.57979
THR 113 A	N	-0.68869	-0.66832
THR 113 A	H	0.40029	0.39542
THR 113 A	CA	-0.09998	-0.09525
THR 113 A	HA	0.27324	0.29734
THR 113 A	CB	0.1402	0.1337
THR 113 A	HB	0.19588	0.19717
THR 113 A	OG1	-0.9813	-0.99002
THR 113 A	HG1	0.45985	0.45498
THR 113 A	CG2	-0.49812	-0.54951
THR 113 A	1HG2	0.36201	0.31911
THR 113 A	2HG2	0.2505	0.25187
THR 113 A	3HG2	0.35693	0.34115
GLY 114 A	O	-0.94071	-0.93378
GLY 114 A	C	0.68017	0.67925
GLY 114 A	N	-0.69448	-0.68056
GLY 114 A	H	0.39114	0.40931
GLY 114 A	CA	-0.32894	-0.31275
GLY 114 A	1HA	0.27213	0.27407
GLY 114 A	2HA	0.29748	0.30214
LYS 115 A	O	-0.81961	-0.8647
LYS 115 A	C	0.63284	0.55144
LYS 115 A	N	-0.70755	-0.72509
LYS 115 A	H	0.39419	0.39042
LYS 115 A	CA	-0.10632	-0.07992
LYS 115 A	HA	0.22043	0.22136
LYS 115 A	CB	-0.35289	-0.37087
LYS 115 A	2HB	0.2293	0.22656
LYS 115 A	3HB	0.29999	0.27016
LYS 115 A	CG	-0.33985	-0.34242
LYS 115 A	2HG	0.28667	0.28912
LYS 115 A	3HG	0.23934	0.24176
LYS 115 A	CD	-0.34769	-0.35572
LYS 115 A	2HD	0.2488	0.24109
LYS 115 A	3HD	0.31404	0.29629
LYS 115 A	CE	-0.28181	-0.27966
LYS 115 A	2HE	0.23881	0.2575
LYS 115 A	3HE	0.22578	0.23754
LYS 115 A	NZ	-0.83352	-0.82948
LYS 115 A	1HZ	0.31461	0.32801
LYS 115 A	2HZ	0.30001	0.30656
LYS 115 A	3HZ	0.3131	0.31625
ILE 116 A	O	-0.86216	-0.86398
ILE 116 A	C	0.58945	0.58936
ILE 116 A	N	-0.695	-0.68587
ILE 116 A	H	0.43506	0.43931
ILE 116 A	CA	-0.07785	-0.0681
ILE 116 A	HA	0.32297	0.3312
ILE 116 A	CB	-0.09951	-0.10424
ILE 116 A	HB	0.2492	0.24897
ILE 116 A	CG1	-0.31292	-0.31501
ILE 116 A	2HG1	0.2822	0.28726
ILE 116 A	3HG1	0.30564	0.30108
ILE 116 A	CG2	-0.60031	-0.59486
ILE 116 A	1HG2	0.29155	0.29712
ILE 116 A	2HG2	0.23341	0.2349
ILE 116 A	3HG2	0.29868	0.30431
ILE 116 A	CD1	-0.60586	-0.60793
ILE 116 A	1HD1	0.23561	0.23751
ILE 116 A	2HD1	0.24918	0.24801
ILE 116 A	3HD1	0.24014	0.23984
MET 117 A	O	-0.99816	-1.00119
MET 117 A	C	0.70393	0.71164
MET 117 A	N	-0.69279	-0.69252
MET 117 A	H	0.44292	0.44462
MET 117 A	CA	-0.07124	-0.07729
MET 117 A	HA	0.32437	0.32495
MET 117 A	CB	-0.338	-0.33842
MET 117 A	2HB	0.27951	0.27848
MET 117 A	3HB	0.26804	0.26519
MET 117 A	CG	-0.50606	-0.50929
MET 117 A	2HG	0.27942	0.27545
MET 117 A	3HG	0.25867	0.26389
MET 117 A	SD	0.2644	0.26482
MET 117 A	CE	-0.70697	-0.71544
MET 117 A	1HE	0.27021	0.28312
MET 117 A	2HE	0.26527	0.26335
MET 117 A	3HE	0.27779	0.27096
TRP 118 A	O	-0.91491	-0.91887
TRP 118 A	C	0.64213	0.65869
TRP 118 A	N	-0.72592	-0.72772
TRP 118 A	H	0.45697	0.46058
TRP 118 A	CA	-0.12564	-0.13425
TRP 118 A	HA	0.23122	0.23357
TRP 118 A	CB	-0.37727	-0.37294
TRP 118 A	2HB	0.23771	0.23867
TRP 118 A	3HB	0.30876	0.31062
TRP 118 A	CG	-0.02766	-0.03206
TRP 118 A	CD1	-0.11404	-0.09782
TRP 118 A	HD1	0.21605	0.21592
TRP 118 A	CD2	0.01035	0.01708
TRP 118 A	NE1	-0.61006	-0.61067
TRP 118 A	HE1	0.32654	0.3296
TRP 118 A	CE2	0.15183	0.16661
TRP 118 A	CE3	-0.17561	-0.20582
TRP 118 A	HE3	0.2136	0.21844
TRP 118 A	CZ2	-0.22214	-0.26585
TRP 118 A	HZ2	0.26869	0.27049
TRP 118 A	CZ3	-0.21051	-0.2
TRP 118 A	HZ3	0.21725	0.21129
TRP 118 A	CH2	-0.2101	-0.19188
TRP 118 A	HH2	0.2201	0.21501
THR 119 A	O	-0.82199	-0.87732
THR 119 A	C	0.65189	0.60615
THR 119 A	N	-0.71621	-0.73196
THR 119 A	H	0.42603	0.42653
THR 119 A	CA	-0.09839	-0.06432
THR 119 A	HA	0.35646	0.37322
THR 119 A	CB	0.19322	0.23974
THR 119 A	HB	0.26318	0.27295
THR 119 A	OG1	-0.97682	-0.98732
THR 119 A	HG1	0.42336	0.42901
THR 119 A	CG2	-0.61124	-0.63594
THR 119 A	1HG2	0.29356	0.28886
THR 119 A	2HG2	0.24531	0.24353
THR 119 A	3HG2	0.25314	0.22692
PRO 120 A	O	-0.9	-0.90157
PRO 120 A	C	0.57995	0.55602
PRO 120 A	N	-0.4868	-0.46296
PRO 120 A	CA	-0.03316	-0.05057
PRO 120 A	HA	0.2313	0.2357
PRO 120 A	CB	-0.35909	-0.34972
PRO 120 A	2HB	0.27042	0.25891
PRO 120 A	3HB	0.22587	0.23328
PRO 120 A	CG	-0.2968	-0.30712
PRO 120 A	2HG	0.26412	0.26517
PRO 120 A	3HG	0.26242	0.26043
PRO 120 A	CD	-0.17577	-0.166
PRO 120 A	2HD	0.30496	0.31032
PRO 120 A	3HD	0.26274	0.26957
PRO 121 A	O	-0.87809	-0.87176
PRO 121 A	C	0.61783	0.61944
PRO 121 A	N	-0.48744	-0.48458
PRO 121 A	CA	-0.0489	-0.0545
PRO 121 A	HA	0.26474	0.26117
PRO 121 A	CB	-0.30006	-0.30815
[truncated: 27,947 more rows]
