# Supplementary material for: NAChRDB: A Web Resource of Structure–Function Annotations to Unravel the Allostery of Nicotinic Acetylcholine Receptors
Source: ACS Omega. 2021 Aug 31;6(36):23023–7. doi: 10.1021/acsomega.1c00817 (PMC8444218; doi:10.1021/acsomega.1c00817)
Supplement: Supplementary file 2 — ao1c00817_si_002.zip [file ao1c00817_si_002.zip › S1.pdb]

ATOM      1  O   SER A   1      75.361  91.888 164.664  1.00 20.00              
ATOM      2  C   SER A   1      75.959  92.379 163.733  1.00 20.00              
ATOM      3  N   SER A   1      77.566  90.418 163.452  1.00 20.00              
ATOM      4  H1  SER A   1      78.567  90.549 163.486  1.00 20.00              
ATOM      5  H2  SER A   1      77.360  89.660 162.817  1.00 20.00              
ATOM      6  H3  SER A   1      77.210  90.397 164.396  1.00 20.00              
ATOM      7  CA  SER A   1      76.965  91.624 162.832  1.00 20.00              
ATOM      8  HA  SER A   1      76.322  91.237 162.041  1.00 20.00              
ATOM      9  CB  SER A   1      77.873  92.489 161.980  1.00 20.00              
ATOM     10 2HB  SER A   1      77.676  93.534 162.225  1.00 20.00              
ATOM     11 3HB  SER A   1      78.906  92.246 162.229  1.00 20.00              
ATOM     12  OG  SER A   1      77.700  92.321 160.547  1.00 20.00              
ATOM     13  HG  SER A   1      78.308  92.901 160.082  1.00 20.00              
ATOM     14  O   GLU A   2      72.576  93.331 162.743  1.00 20.00              
ATOM     15  C   GLU A   2      73.236  93.596 163.793  1.00 20.00              
ATOM     16  N   GLU A   2      75.709  93.715 163.474  1.00 20.00              
ATOM     17  H   GLU A   2      76.328  94.160 163.075  1.00 20.00              
ATOM     18  CA  GLU A   2      74.519  94.417 163.808  1.00 20.00              
ATOM     19  HA  GLU A   2      74.757  94.715 164.829  1.00 20.00              
ATOM     20  CB  GLU A   2      74.201  95.660 163.019  1.00 20.00              
ATOM     21 2HB  GLU A   2      73.581  96.327 163.619  1.00 20.00              
ATOM     22 3HB  GLU A   2      75.126  96.170 162.749  1.00 20.00              
ATOM     23  CG  GLU A   2      73.461  95.267 161.775  1.00 20.00              
ATOM     24 2HG  GLU A   2      73.180  94.216 161.844  1.00 20.00              
ATOM     25 3HG  GLU A   2      72.563  95.878 161.685  1.00 20.00              
ATOM     26  CD  GLU A   2      74.328  95.471 160.542  1.00 20.00              
ATOM     27  OE1 GLU A   2      74.744  96.626 160.144  1.00 20.00              
ATOM     28  OE2 GLU A   2      74.722  94.549 159.794  1.00 20.00              
ATOM     29  O   HIS A   3      70.960  90.217 164.929  1.00 20.00              
ATOM     30  C   HIS A   3      71.988  90.899 164.984  1.00 20.00              
ATOM     31  N   HIS A   3      73.000  93.256 165.067  1.00 20.00              
ATOM     32  H   HIS A   3      73.503  93.582 165.684  1.00 20.00              
ATOM     33  CA  HIS A   3      71.906  92.339 165.448  1.00 20.00              
ATOM     34  HA  HIS A   3      71.968  92.005 166.483  1.00 20.00              
ATOM     35  CB  HIS A   3      70.625  93.102 165.369  1.00 20.00              
ATOM     36 2HB  HIS A   3      70.487  93.407 164.331  1.00 20.00              
ATOM     37 3HB  HIS A   3      69.820  92.426 165.658  1.00 20.00              
ATOM     38  CG  HIS A   3      70.382  94.329 166.154  1.00 20.00              
ATOM     39  ND1 HIS A   3      71.241  95.304 166.553  1.00 20.00              
ATOM     40  HD1 HIS A   3      72.230  95.310 166.347  1.00 20.00              
ATOM     41  CD2 HIS A   3      69.209  94.741 166.650  1.00 20.00              
ATOM     42  HD2 HIS A   3      68.222  94.281 166.586  1.00 20.00              
ATOM     43  CE1 HIS A   3      70.628  96.238 167.241  1.00 20.00              
ATOM     44  HE1 HIS A   3      71.205  97.082 167.619  1.00 20.00              
ATOM     45  NE2 HIS A   3      69.283  95.959 167.362  1.00 20.00              
ATOM     46  HE2 HIS A   3      68.554  96.480 167.829  1.00 20.00              
ATOM     47  O   GLU A   4      71.715  87.873 162.485  1.00 20.00              
ATOM     48  C   GLU A   4      72.579  88.152 163.347  1.00 20.00              
ATOM     49  N   GLU A   4      73.145  90.284 164.614  1.00 20.00              
ATOM     50  H   GLU A   4      73.802  90.385 165.159  1.00 20.00              
ATOM     51  CA  GLU A   4      73.453  89.456 163.401  1.00 20.00              
ATOM     52  HA  GLU A   4      73.320  90.047 162.494  1.00 20.00              
ATOM     53  CB  GLU A   4      74.905  88.852 163.625  1.00 20.00              
ATOM     54 2HB  GLU A   4      75.638  89.655 163.543  1.00 20.00              
ATOM     55 3HB  GLU A   4      74.956  88.415 164.622  1.00 20.00              
ATOM     56  CG  GLU A   4      75.238  87.769 162.592  1.00 20.00              
ATOM     57 2HG  GLU A   4      76.131  87.253 162.945  1.00 20.00              
ATOM     58 3HG  GLU A   4      74.399  87.074 162.575  1.00 20.00              
ATOM     59  CD  GLU A   4      75.500  88.175 161.172  1.00 20.00              
ATOM     60  OE1 GLU A   4      76.395  88.950 160.850  1.00 20.00              
ATOM     61  OE2 GLU A   4      74.813  87.747 160.211  1.00 20.00              
ATOM     62  O   THR A   5      69.424  85.637 164.997  1.00 20.00              
ATOM     63  C   THR A   5      70.339  86.439 165.130  1.00 20.00              
ATOM     64  N   THR A   5      72.556  87.405 164.412  1.00 20.00              
ATOM     65  H   THR A   5      73.080  87.685 165.034  1.00 20.00              
ATOM     66  CA  THR A   5      71.849  86.227 164.765  1.00 20.00              
ATOM     67  HA  THR A   5      71.725  85.551 163.918  1.00 20.00              
ATOM     68  CB  THR A   5      72.693  85.500 165.860  1.00 20.00              
ATOM     69  HB  THR A   5      72.987  86.200 166.643  1.00 20.00              
ATOM     70  OG1 THR A   5      73.847  84.937 165.283  1.00 20.00              
ATOM     71  HG1 THR A   5      74.361  84.493 165.962  1.00 20.00              
ATOM     72  CG2 THR A   5      71.813  84.336 166.403  1.00 20.00              
ATOM     73 1HG2 THR A   5      71.540  83.673 165.583  1.00 20.00              
ATOM     74 2HG2 THR A   5      72.373  83.775 167.151  1.00 20.00              
ATOM     75 3HG2 THR A   5      70.909  84.745 166.857  1.00 20.00              
ATOM     76  O   ARG A   6      66.803  88.067 165.000  1.00 20.00              
ATOM     77  C   ARG A   6      67.937  88.307 165.167  1.00 20.00              
ATOM     78  N   ARG A   6      70.170  87.447 165.934  1.00 20.00              
ATOM     79  H   ARG A   6      70.837  87.907 166.226  1.00 20.00              
ATOM     80  CA  ARG A   6      68.790  87.765 166.320  1.00 20.00              
ATOM     81  HA  ARG A   6      68.243  86.888 166.666  1.00 20.00              
ATOM     82  CB  ARG A   6      68.919  88.852 167.395  1.00 20.00              
ATOM     83 2HB  ARG A   6      69.513  88.408 168.194  1.00 20.00              
ATOM     84 3HB  ARG A   6      69.482  89.662 166.931  1.00 20.00              
ATOM     85  CG  ARG A   6      67.744  89.511 168.077  1.00 20.00              
ATOM     86 2HG  ARG A   6      67.267  90.134 167.322  1.00 20.00              
ATOM     87 3HG  ARG A   6      67.069  88.704 168.361  1.00 20.00              
ATOM     88  CD  ARG A   6      67.893  90.375 169.294  1.00 20.00              
ATOM     89 2HD  ARG A   6      67.930  91.412 168.960  1.00 20.00              
ATOM     90 3HD  ARG A   6      67.010  90.225 169.915  1.00 20.00              
ATOM     91  NE  ARG A   6      69.091  90.163 170.184  1.00 20.00              
ATOM     92  HE  ARG A   6      68.870  89.973 171.151  1.00 20.00              
ATOM     93  CZ  ARG A   6      70.378  90.184 169.910  1.00 20.00              
ATOM     94  NH1 ARG A   6      70.856  90.424 168.662  1.00 20.00              
ATOM     95 1HH1 ARG A   6      71.853  90.429 168.499  1.00 20.00              
ATOM     96 2HH1 ARG A   6      70.213  90.595 167.903  1.00 20.00              
ATOM     97  NH2 ARG A   6      71.365  89.990 170.739  1.00 20.00              
ATOM     98 1HH2 ARG A   6      71.172  89.798 171.711  1.00 20.00              
ATOM     99 2HH2 ARG A   6      72.317  90.032 170.406  1.00 20.00              
ATOM    100  O   LEU A   7      66.338  88.071 162.118  1.00 20.00              
ATOM    101  C   LEU A   7      67.596  88.062 162.212  1.00 20.00              
ATOM    102  N   LEU A   7      68.538  89.137 164.253  1.00 20.00              
ATOM    103  H   LEU A   7      69.199  89.604 164.547  1.00 20.00              
ATOM    104  CA  LEU A   7      68.209  89.324 162.887  1.00 20.00              
ATOM    105  HA  LEU A   7      67.445  90.099 162.956  1.00 20.00              
ATOM    106  CB  LEU A   7      69.228  89.979 161.950  1.00 20.00              
ATOM    107 2HB  LEU A   7      69.760  89.136 161.510  1.00 20.00              
ATOM    108 3HB  LEU A   7      68.614  90.460 161.188  1.00 20.00              
ATOM    109  CG  LEU A   7      70.306  90.980 162.225  1.00 20.00              
ATOM    110  HG  LEU A   7      70.827  90.449 163.021  1.00 20.00              
ATOM    111  CD1 LEU A   7      71.352  91.259 161.058  1.00 20.00              
ATOM    112 1HD1 LEU A   7      70.826  91.633 160.179  1.00 20.00              
ATOM    113 2HD1 LEU A   7      72.078  92.003 161.389  1.00 20.00              
ATOM    114 3HD1 LEU A   7      71.871  90.335 160.805  1.00 20.00              
ATOM    115  CD2 LEU A   7      69.816  92.316 162.709  1.00 20.00              
ATOM    116 1HD2 LEU A   7      69.264  92.185 163.639  1.00 20.00              
ATOM    117 2HD2 LEU A   7      70.667  92.975 162.881  1.00 20.00              
ATOM    118 3HD2 LEU A   7      69.162  92.758 161.957  1.00 20.00              
ATOM    119  O   VAL A   8      66.376  84.352 160.728  1.00 20.00              
ATOM    120  C   VAL A   8      67.171  84.879 161.497  1.00 20.00              
ATOM    121  N   VAL A   8      68.470  87.096 161.801  1.00 20.00              
ATOM    122  H   VAL A   8      69.283  87.198 162.062  1.00 20.00              
ATOM    123  CA  VAL A   8      68.219  85.927 160.992  1.00 20.00              
ATOM    124  HA  VAL A   8      67.805  86.398 160.101  1.00 20.00              
ATOM    125  CB  VAL A   8      69.491  85.076 160.666  1.00 20.00              
ATOM    126  HB  VAL A   8      69.124  84.159 160.204  1.00 20.00              
ATOM    127  CG1 VAL A   8      70.380  85.721 159.580  1.00 20.00              
ATOM    128 1HG1 VAL A   8      70.714  86.702 159.918  1.00 20.00              
ATOM    129 2HG1 VAL A   8      71.247  85.087 159.396  1.00 20.00              
ATOM    130 3HG1 VAL A   8      69.807  85.829 158.659  1.00 20.00              
ATOM    131  CG2 VAL A   8      70.238  84.531 161.908  1.00 20.00              
ATOM    132 1HG2 VAL A   8      69.569  83.891 162.483  1.00 20.00              
ATOM    133 2HG2 VAL A   8      71.106  83.954 161.587  1.00 20.00              
ATOM    134 3HG2 VAL A   8      70.567  85.364 162.529  1.00 20.00              
ATOM    135  O   ALA A   9      64.034  83.572 163.266  1.00 20.00              
ATOM    136  C   ALA A   9      64.930  84.315 163.674  1.00 20.00              
ATOM    137  N   ALA A   9      67.291  84.687 162.809  1.00 20.00              
ATOM    138  H   ALA A   9      67.909  85.080 163.260  1.00 20.00              
ATOM    139  CA  ALA A   9      66.334  83.777 163.464  1.00 20.00              
ATOM    140  HA  ALA A   9      66.130  82.898 162.851  1.00 20.00              
ATOM    141  CB  ALA A   9      66.991  83.447 164.817  1.00 20.00              
ATOM    142 1HB  ALA A   9      67.135  84.366 165.384  1.00 20.00              
ATOM    143 2HB  ALA A   9      66.347  82.770 165.379  1.00 20.00              
ATOM    144 3HB  ALA A   9      67.957  82.972 164.646  1.00 20.00              
ATOM    145  O   ASN A  10      61.394  85.743 162.747  1.00 20.00              
ATOM    146  C   ASN A  10      62.633  85.963 162.809  1.00 20.00              
ATOM    147  N   ASN A  10      64.644  85.483 164.245  1.00 20.00              
ATOM    148  H   ASN A  10      65.265  85.855 164.710  1.00 20.00              
ATOM    149  CA  ASN A  10      63.406  86.168 164.153  1.00 20.00              
ATOM    150  HA  ASN A  10      62.812  85.723 164.953  1.00 20.00              
ATOM    151  CB  ASN A  10      63.482  87.637 164.398  1.00 20.00              
ATOM    152 2HB  ASN A  10      63.934  87.824 165.371  1.00 20.00              
ATOM    153 3HB  ASN A  10      64.084  88.108 163.621  1.00 20.00              
ATOM    154  CG  ASN A  10      62.089  88.251 164.378  1.00 20.00              
ATOM    155  OD1 ASN A  10      61.179  87.715 165.031  1.00 20.00              
ATOM    156  ND2 ASN A  10      61.958  89.355 163.634  1.00 20.00              
ATOM    157 1HD2 ASN A  10      61.062  89.817 163.574  1.00 20.00              
ATOM    158 2HD2 ASN A  10      62.757  89.721 163.136  1.00 20.00              
ATOM    159  O   LEU A  11      61.172  84.942 159.217  1.00 20.00              
ATOM    160  C   LEU A  11      62.229  85.074 159.775  1.00 20.00              
ATOM    161  N   LEU A  11      63.317  86.023 161.662  1.00 20.00              
ATOM    162  H   LEU A  11      64.161  85.856 161.670  1.00 20.00              
ATOM    163  CA  LEU A  11      62.686  86.357 160.417  1.00 20.00              
ATOM    164  HA  LEU A  11      61.876  87.075 160.550  1.00 20.00              
ATOM    165  CB  LEU A  11      63.779  86.892 159.423  1.00 20.00              
ATOM    166 2HB  LEU A  11      64.586  86.159 159.405  1.00 20.00              
ATOM    167 3HB  LEU A  11      63.318  86.948 158.436  1.00 20.00              
ATOM    168  CG  LEU A  11      64.411  88.251 159.702  1.00 20.00              
ATOM    169  HG  LEU A  11      65.162  88.132 160.483  1.00 20.00              
ATOM    170  CD1 LEU A  11      65.099  88.691 158.442  1.00 20.00              
ATOM    171 1HD1 LEU A  11      64.369  88.768 157.636  1.00 20.00              
ATOM    172 2HD1 LEU A  11      65.566  89.664 158.603  1.00 20.00              
ATOM    173 3HD1 LEU A  11      65.864  87.963 158.171  1.00 20.00              
ATOM    174  CD2 LEU A  11      63.721  89.250 160.586  1.00 20.00              
ATOM    175 1HD2 LEU A  11      63.583  88.822 161.580  1.00 20.00              
ATOM    176 2HD2 LEU A  11      64.329  90.151 160.660  1.00 20.00              
ATOM    177 3HD2 LEU A  11      62.749  89.502 160.162  1.00 20.00              
ATOM    178  O   LEU A  12      60.457  82.010 159.442  1.00 20.00              
ATOM    179  C   LEU A  12      61.335  82.389 160.202  1.00 20.00              
ATOM    180  N   LEU A  12      63.086  84.034 159.853  1.00 20.00              
ATOM    181  H   LEU A  12      63.884  84.145 160.154  1.00 20.00              
ATOM    182  CA  LEU A  12      62.630  82.717 159.415  1.00 20.00              
ATOM    183  HA  LEU A  12      62.477  82.602 158.343  1.00 20.00              
ATOM    184  CB  LEU A  12      63.708  81.736 160.051  1.00 20.00              
ATOM    185 2HB  LEU A  12      64.491  81.588 159.307  1.00 20.00              
ATOM    186 3HB  LEU A  12      64.128  82.236 160.924  1.00 20.00              
ATOM    187  CG  LEU A  12      63.251  80.377 160.493  1.00 20.00              
ATOM    188  HG  LEU A  12      62.387  80.594 161.120  1.00 20.00              
ATOM    189  CD1 LEU A  12      62.630  79.522 159.402  1.00 20.00              
ATOM    190 1HD1 LEU A  12      63.358  79.363 158.606  1.00 20.00              
ATOM    191 2HD1 LEU A  12      62.331  78.560 159.819  1.00 20.00              
ATOM    192 3HD1 LEU A  12      61.754  80.029 158.997  1.00 20.00              
ATOM    193  CD2 LEU A  12      64.172  79.646 161.537  1.00 20.00              
ATOM    194 1HD2 LEU A  12      64.247  80.250 162.442  1.00 20.00              
ATOM    195 2HD2 LEU A  12      63.744  78.675 161.784  1.00 20.00              
ATOM    196 3HD2 LEU A  12      65.166  79.508 161.112  1.00 20.00              
ATOM    197  O   GLU A  13      58.261  81.671 161.478  1.00 20.00              
ATOM    198  C   GLU A  13      59.010  82.427 162.079  1.00 20.00              
ATOM    199  N   GLU A  13      61.313  82.537 161.475  1.00 20.00              
ATOM    200  H   GLU A  13      61.908  83.065 161.802  1.00 20.00              
ATOM    201  CA  GLU A  13      60.382  81.905 162.466  1.00 20.00              
ATOM    202  HA  GLU A  13      60.440  80.817 162.516  1.00 20.00              
ATOM    203  CB  GLU A  13      60.657  82.505 163.845  1.00 20.00              
ATOM    204 2HB  GLU A  13      60.756  83.585 163.736  1.00 20.00              
ATOM    205 3HB  GLU A  13      59.810  82.281 164.492  1.00 20.00              
ATOM    206  CG  GLU A  13      61.933  81.967 164.514  1.00 20.00              
ATOM    207 2HG  GLU A  13      61.835  80.883 164.588  1.00 20.00              
ATOM    208 3HG  GLU A  13      62.775  82.212 163.866  1.00 20.00              
ATOM    209  CD  GLU A  13      62.263  82.512 165.946  1.00 20.00              
ATOM    210  OE1 GLU A  13      61.594  83.482 166.422  1.00 20.00              
ATOM    211  OE2 GLU A  13      63.215  81.934 166.569  1.00 20.00              
ATOM    212  O   ASN A  14      57.309  85.962 160.272  1.00 20.00              
ATOM    213  C   ASN A  14      57.454  84.779 160.566  1.00 20.00              
ATOM    214  N   ASN A  14      58.797  83.681 162.458  1.00 20.00              
ATOM    215  H   ASN A  14      59.349  84.116 162.953  1.00 20.00              
ATOM    216  CA  ASN A  14      57.576  84.254 161.977  1.00 20.00              
ATOM    217  HA  ASN A  14      56.968  83.420 161.627  1.00 20.00              
ATOM    218  CB  ASN A  14      56.765  84.870 163.088  1.00 20.00              
ATOM    219 2HB  ASN A  14      57.434  85.478 163.697  1.00 20.00              
ATOM    220 3HB  ASN A  14      56.005  85.508 162.637  1.00 20.00              
ATOM    221  CG  ASN A  14      56.046  83.915 164.029  1.00 20.00              
ATOM    222  OD1 ASN A  14      55.386  82.956 163.651  1.00 20.00              
ATOM    223  ND2 ASN A  14      56.238  84.272 165.347  1.00 20.00              
ATOM    224 1HD2 ASN A  14      55.817  83.722 166.083  1.00 20.00              
ATOM    225 2HD2 ASN A  14      56.800  85.081 165.570  1.00 20.00              
ATOM    226  O   TYR A  15      57.732  81.841 157.422  1.00 20.00              
ATOM    227  C   TYR A  15      56.900  82.792 157.447  1.00 20.00              
ATOM    228  N   TYR A  15      57.509  83.864 159.549  1.00 20.00              
ATOM    229  H   TYR A  15      57.658  83.056 159.806  1.00 20.00              
ATOM    230  CA  TYR A  15      57.360  84.015 158.133  1.00 20.00              
ATOM    231  HA  TYR A  15      56.670  84.826 157.904  1.00 20.00              
ATOM    232  CB  TYR A  15      58.824  84.135 157.603  1.00 20.00              
ATOM    233 2HB  TYR A  15      59.314  85.012 158.023  1.00 20.00              
ATOM    234 3HB  TYR A  15      59.398  83.243 157.855  1.00 20.00              
ATOM    235  CG  TYR A  15      58.684  84.271 156.117  1.00 20.00              
ATOM    236  CD1 TYR A  15      57.510  84.897 155.624  1.00 20.00              
ATOM    237  HD1 TYR A  15      56.752  85.258 156.319  1.00 20.00              
ATOM    238  CD2 TYR A  15      59.692  83.785 155.260  1.00 20.00              
ATOM    239  HD2 TYR A  15      60.589  83.304 155.652  1.00 20.00              
ATOM    240  CE1 TYR A  15      57.335  85.042 154.325  1.00 20.00              
ATOM    241  HE1 TYR A  15      56.436  85.523 153.939  1.00 20.00              
ATOM    242  CE2 TYR A  15      59.496  83.944 153.912  1.00 20.00              
ATOM    243  HE2 TYR A  15      60.238  83.593 153.195  1.00 20.00              
ATOM    244  CZ  TYR A  15      58.298  84.581 153.471  1.00 20.00              
ATOM    245  OH  TYR A  15      58.045  84.770 152.104  1.00 20.00              
ATOM    246  HH  TYR A  15      58.746  84.431 151.542  1.00 20.00              
ATOM    247  O   ASN A  16      54.426  82.857 154.006  1.00 20.00              
ATOM    248  C   ASN A  16      55.182  81.984 154.562  1.00 20.00              
ATOM    249  N   ASN A  16      55.647  82.725 156.886  1.00 20.00              
ATOM    250  H   ASN A  16      55.101  83.370 157.044  1.00 20.00              
ATOM    251  CA  ASN A  16      55.182  81.621 156.031  1.00 20.00              
ATOM    252  HA  ASN A  16      55.870  80.781 156.133  1.00 20.00              
ATOM    253  CB  ASN A  16      53.756  81.111 156.469  1.00 20.00              
ATOM    254 2HB  ASN A  16      53.034  81.904 156.274  1.00 20.00              
ATOM    255 3HB  ASN A  16      53.506  80.236 155.869  1.00 20.00              
ATOM    256  CG  ASN A  16      53.615  80.702 157.988  1.00 20.00              
ATOM    257  OD1 ASN A  16      54.685  80.239 158.414  1.00 20.00              
ATOM    258  ND2 ASN A  16      52.419  80.881 158.646  1.00 20.00              
ATOM    259 1HD2 ASN A  16      52.336  80.616 159.616  1.00 20.00              
ATOM    260 2HD2 ASN A  16      51.630  81.275 158.154  1.00 20.00              
ATOM    261  O   LYS A  17      54.897  82.227 150.787  1.00 20.00              
ATOM    262  C   LYS A  17      55.270  81.318 151.596  1.00 20.00              
ATOM    263  N   LYS A  17      56.337  81.656 153.867  1.00 20.00              
ATOM    264  H   LYS A  17      57.045  81.539 154.342  1.00 20.00              
ATOM    265  CA  LYS A  17      56.492  81.494 152.489  1.00 20.00              
ATOM    266  HA  LYS A  17      56.740  82.514 152.196  1.00 20.00              
ATOM    267  CB  LYS A  17      57.679  80.635 152.080  1.00 20.00              
ATOM    268 2HB  LYS A  17      57.281  79.651 151.833  1.00 20.00              
ATOM    269 3HB  LYS A  17      58.100  81.091 151.183  1.00 20.00              
ATOM    270  CG  LYS A  17      58.859  80.402 153.050  1.00 20.00              
ATOM    271 2HG  LYS A  17      59.291  81.367 153.316  1.00 20.00              
ATOM    272 3HG  LYS A  17      58.484  79.911 153.948  1.00 20.00              
ATOM    273  CD  LYS A  17      59.936  79.539 152.439  1.00 20.00              
ATOM    274 2HD  LYS A  17      60.888  79.854 152.866  1.00 20.00              
ATOM    275 3HD  LYS A  17      59.732  78.508 152.728  1.00 20.00              
ATOM    276  CE  LYS A  17      60.086  79.566 150.919  1.00 20.00              
ATOM    277 2HE  LYS A  17      59.639  78.667 150.493  1.00 20.00              
ATOM    278 3HE  LYS A  17      59.582  80.446 150.519  1.00 20.00              
ATOM    279  NZ  LYS A  17      61.588  79.620 150.553  1.00 20.00              
ATOM    280 1HZ  LYS A  17      62.054  78.804 150.924  1.00 20.00              
ATOM    281 2HZ  LYS A  17      61.689  79.637 149.548  1.00 20.00              
ATOM    282 3HZ  LYS A  17      62.001  80.453 150.948  1.00 20.00              
ATOM    283  O   VAL A  18      51.774  81.307 150.018  1.00 20.00              
ATOM    284  C   VAL A  18      52.403  80.981 150.982  1.00 20.00              
ATOM    285  N   VAL A  18      54.679  80.110 151.724  1.00 20.00              
ATOM    286  H   VAL A  18      55.063  79.504 152.200  1.00 20.00              
ATOM    287  CA  VAL A  18      53.391  79.802 151.068  1.00 20.00              
ATOM    288  HA  VAL A  18      53.771  79.487 150.096  1.00 20.00              
ATOM    289  CB  VAL A  18      52.534  78.713 151.627  1.00 20.00              
ATOM    290  HB  VAL A  18      51.927  79.171 152.407  1.00 20.00              
ATOM    291  CG1 VAL A  18      51.642  78.115 150.502  1.00 20.00              
ATOM    292 1HG1 VAL A  18      52.276  77.708 149.714  1.00 20.00              
ATOM    293 2HG1 VAL A  18      51.020  77.321 150.915  1.00 20.00              
ATOM    294 3HG1 VAL A  18      51.006  78.898 150.088  1.00 20.00              
ATOM    295  CG2 VAL A  18      53.290  77.640 152.247  1.00 20.00              
ATOM    296 1HG2 VAL A  18      53.883  78.042 153.069  1.00 20.00              
ATOM    297 2HG2 VAL A  18      52.604  76.885 152.630  1.00 20.00              
ATOM    298 3HG2 VAL A  18      53.953  77.188 151.509  1.00 20.00              
ATOM    299  O   ILE A  19      52.480  84.281 151.156  1.00 20.00              
ATOM    300  C   ILE A  19      51.389  83.652 151.414  1.00 20.00              
ATOM    301  N   ILE A  19      52.366  81.585 152.185  1.00 20.00              
ATOM    302  H   ILE A  19      52.952  81.442 152.798  1.00 20.00              
ATOM    303  CA  ILE A  19      51.275  82.477 152.353  1.00 20.00              
ATOM    304  HA  ILE A  19      50.313  82.030 152.104  1.00 20.00              
ATOM    305  CB  ILE A  19      51.223  82.858 153.832  1.00 20.00              
ATOM    306  HB  ILE A  19      52.204  83.130 154.222  1.00 20.00              
ATOM    307  CG1 ILE A  19      50.687  81.645 154.577  1.00 20.00              
ATOM    308 2HG1 ILE A  19      49.626  81.555 154.341  1.00 20.00              
ATOM    309 3HG1 ILE A  19      51.216  80.768 154.203  1.00 20.00              
ATOM    310  CG2 ILE A  19      50.273  84.122 154.014  1.00 20.00              
ATOM    311 1HG2 ILE A  19      49.270  83.876 153.665  1.00 20.00              
ATOM    312 2HG2 ILE A  19      50.232  84.398 155.067  1.00 20.00              
ATOM    313 3HG2 ILE A  19      50.664  84.959 153.434  1.00 20.00              
ATOM    314  CD1 ILE A  19      50.816  81.648 156.046  1.00 20.00              
ATOM    315 1HD1 ILE A  19      50.279  82.504 156.456  1.00 20.00              
ATOM    316 2HD1 ILE A  19      50.395  80.728 156.451  1.00 20.00              
ATOM    317 3HD1 ILE A  19      51.869  81.717 156.318  1.00 20.00              
ATOM    318  O   ARG A  20      48.644  86.086 151.335  1.00 20.00              
ATOM    319  C   ARG A  20      49.685  86.335 150.745  1.00 20.00              
ATOM    320  N   ARG A  20      50.279  84.083 150.794  1.00 20.00              
ATOM    321  H   ARG A  20      49.543  83.677 150.973  1.00 20.00              
ATOM    322  CA  ARG A  20      50.222  85.152 149.868  1.00 20.00              
ATOM    323  HA  ARG A  20      51.172  85.284 149.350  1.00 20.00              
ATOM    324  CB  ARG A  20      49.185  85.014 148.822  1.00 20.00              
ATOM    325 2HB  ARG A  20      49.113  85.960 148.284  1.00 20.00              
ATOM    326 3HB  ARG A  20      49.496  84.229 148.133  1.00 20.00              
ATOM    327  CG  ARG A  20      47.761  84.651 149.368  1.00 20.00              
ATOM    328 2HG  ARG A  20      47.858  83.818 150.065  1.00 20.00              
ATOM    329 3HG  ARG A  20      47.359  85.518 149.893  1.00 20.00              
ATOM    330  CD  ARG A  20      46.759  84.242 148.241  1.00 20.00              
ATOM    331 2HD  ARG A  20      46.333  85.122 147.758  1.00 20.00              
ATOM    332 3HD  ARG A  20      47.247  83.618 147.492  1.00 20.00              
ATOM    333  NE  ARG A  20      45.733  83.500 148.912  1.00 20.00              
ATOM    334  HE  ARG A  20      44.934  83.286 148.333  1.00 20.00              
ATOM    335  CZ  ARG A  20      45.641  83.036 150.172  1.00 20.00              
ATOM    336  NH1 ARG A  20      46.572  83.188 151.137  1.00 20.00              
ATOM    337 1HH1 ARG A  20      46.410  82.802 152.056  1.00 20.00              
ATOM    338 2HH1 ARG A  20      47.426  83.688 150.935  1.00 20.00              
ATOM    339  NH2 ARG A  20      44.575  82.356 150.598  1.00 20.00              
ATOM    340 1HH2 ARG A  20      43.808  82.176 149.965  1.00 20.00              
ATOM    341 2HH2 ARG A  20      44.540  82.023 151.551  1.00 20.00              
ATOM    342  O   PRO A  21      48.443  90.254 150.413  1.00 20.00              
ATOM    343  C   PRO A  21      48.758  89.328 151.216  1.00 20.00              
ATOM    344  N   PRO A  21      50.473  87.476 150.671  1.00 20.00              
ATOM    345  CA  PRO A  21      50.155  88.804 151.199  1.00 20.00              
ATOM    346  HA  PRO A  21      50.347  88.642 152.259  1.00 20.00              
ATOM    347  CB  PRO A  21      51.208  89.695 150.561  1.00 20.00              
ATOM    348 2HB  PRO A  21      50.742  90.558 150.085  1.00 20.00              
ATOM    349 3HB  PRO A  21      51.926  90.036 151.307  1.00 20.00              
ATOM    350  CG  PRO A  21      51.933  88.791 149.474  1.00 20.00              
ATOM    351 2HG  PRO A  21      51.502  88.948 148.486  1.00 20.00              
ATOM    352 3HG  PRO A  21      53.000  89.013 149.443  1.00 20.00              
ATOM    353  CD  PRO A  21      51.749  87.395 149.859  1.00 20.00              
ATOM    354 2HD  PRO A  21      51.605  86.733 149.005  1.00 20.00              
ATOM    355 3HD  PRO A  21      52.562  87.015 150.478  1.00 20.00              
ATOM    356  O   VAL A  22      46.513  89.127 154.592  1.00 20.00              
ATOM    357  C   VAL A  22      46.283  89.611 153.516  1.00 20.00              
ATOM    358  N   VAL A  22      48.012  88.630 152.076  1.00 20.00              
ATOM    359  H   VAL A  22      48.381  88.035 152.575  1.00 20.00              
ATOM    360  CA  VAL A  22      46.566  88.871 152.178  1.00 20.00              
ATOM    361  HA  VAL A  22      46.371  89.423 151.259  1.00 20.00              
ATOM    362  CB  VAL A  22      45.465  87.759 151.981  1.00 20.00              
ATOM    363  HB  VAL A  22      45.097  87.518 152.979  1.00 20.00              
ATOM    364  CG1 VAL A  22      44.303  88.308 151.204  1.00 20.00              
ATOM    365 1HG1 VAL A  22      44.648  88.645 150.226  1.00 20.00              
ATOM    366 2HG1 VAL A  22      43.551  87.530 151.075  1.00 20.00              
ATOM    367 3HG1 VAL A  22      43.868  89.148 151.745  1.00 20.00              
ATOM    368  CG2 VAL A  22      45.787  86.332 151.980  1.00 20.00              
ATOM    369 1HG2 VAL A  22      46.236  86.059 152.935  1.00 20.00              
ATOM    370 2HG2 VAL A  22      44.876  85.753 151.828  1.00 20.00              
ATOM    371 3HG2 VAL A  22      46.490  86.118 151.175  1.00 20.00              
ATOM    372  O   GLU A  23      43.900  93.210 153.378  1.00 20.00              
ATOM    373  C   GLU A  23      44.201  92.281 154.176  1.00 20.00              
ATOM    374  N   GLU A  23      45.784  90.832 153.268  1.00 20.00              
ATOM    375  H   GLU A  23      45.513  90.994 152.468  1.00 20.00              
ATOM    376  CA  GLU A  23      45.669  91.903 154.247  1.00 20.00              
ATOM    377  HA  GLU A  23      45.972  91.686 155.271  1.00 20.00              
ATOM    378  CB  GLU A  23      46.538  93.083 153.741  1.00 20.00              
ATOM    379 2HB  GLU A  23      46.633  93.003 152.659  1.00 20.00              
ATOM    380 3HB  GLU A  23      46.033  94.016 153.993  1.00 20.00              
ATOM    381  CG  GLU A  23      47.921  93.110 154.343  1.00 20.00              
ATOM    382 2HG  GLU A  23      48.157  92.100 154.675  1.00 20.00              
ATOM    383 3HG  GLU A  23      48.617  93.407 153.558  1.00 20.00              
ATOM    384  CD  GLU A  23      48.122  94.011 155.479  1.00 20.00              
ATOM    385  OE1 GLU A  23      47.605  95.166 155.344  1.00 20.00              
ATOM    386  OE2 GLU A  23      48.724  93.782 156.534  1.00 20.00              
ATOM    387  O   HIS A  24      41.975  91.208 153.019  1.00 20.00              
ATOM    388  C   HIS A  24      41.392  91.743 154.039  1.00 20.00              
ATOM    389  N   HIS A  24      43.510  91.710 155.123  1.00 20.00              
ATOM    390  H   HIS A  24      43.964  91.243 155.685  1.00 20.00              
ATOM    391  CA  HIS A  24      42.048  91.755 155.361  1.00 20.00              
ATOM    392  HA  HIS A  24      41.679  90.954 156.002  1.00 20.00              
ATOM    393  CB  HIS A  24      41.730  93.153 155.948  1.00 20.00              
ATOM    394 2HB  HIS A  24      41.454  93.861 155.165  1.00 20.00              
ATOM    395 3HB  HIS A  24      40.932  93.103 156.689  1.00 20.00              
ATOM    396  CG  HIS A  24      42.988  93.646 156.623  1.00 20.00              
ATOM    397  ND1 HIS A  24      43.332  94.938 156.629  1.00 20.00              
ATOM    398  HD1 HIS A  24      42.762  95.641 156.180  1.00 20.00              
ATOM    399  CD2 HIS A  24      43.983  93.080 157.304  1.00 20.00              
ATOM    400  HD2 HIS A  24      44.193  92.049 157.589  1.00 20.00              
ATOM    401  CE1 HIS A  24      44.482  95.257 157.265  1.00 20.00              
ATOM    402  HE1 HIS A  24      44.870  96.273 157.339  1.00 20.00              
ATOM    403  NE2 HIS A  24      44.881  94.094 157.683  1.00 20.00              
ATOM    404  HE2 HIS A  24      45.727  93.938 158.213  1.00 20.00              
ATOM    405  O   HIS A  25      38.231  93.718 152.013  1.00 20.00              
ATOM    406  C   HIS A  25      39.290  93.048 152.048  1.00 20.00              
ATOM    407  N   HIS A  25      40.083  91.675 154.031  1.00 20.00              
ATOM    408  H   HIS A  25      39.645  91.638 154.770  1.00 20.00              
ATOM    409  CA  HIS A  25      39.381  91.665 152.775  1.00 20.00              
ATOM    410  HA  HIS A  25      39.896  91.018 152.065  1.00 20.00              
ATOM    411  CB  HIS A  25      37.944  91.224 153.093  1.00 20.00              
ATOM    412 2HB  HIS A  25      37.891  90.135 153.115  1.00 20.00              
ATOM    413 3HB  HIS A  25      37.644  91.621 154.063  1.00 20.00              
ATOM    414  CG  HIS A  25      36.898  91.698 152.078  1.00 20.00              
ATOM    415  ND1 HIS A  25      37.125  91.558 150.724  1.00 20.00              
ATOM    416  HD1 HIS A  25      37.958  91.151 150.321  1.00 20.00              
ATOM    417  CD2 HIS A  25      35.639  92.303 152.196  1.00 20.00              
ATOM    418  HD2 HIS A  25      35.030  92.614 153.046  1.00 20.00              
ATOM    419  CE1 HIS A  25      36.118  92.021 150.034  1.00 20.00              
ATOM    420  HE1 HIS A  25      36.123  91.992 148.944  1.00 20.00              
ATOM    421  NE2 HIS A  25      35.187  92.489 150.938  1.00 20.00              
ATOM    422  HE2 HIS A  25      34.301  92.907 150.695  1.00 20.00              
ATOM    423  O   THR A  26      40.686  93.058 148.405  1.00 20.00              
ATOM    424  C   THR A  26      40.919  94.151 148.973  1.00 20.00              
ATOM    425  N   THR A  26      40.270  93.195 151.114  1.00 20.00              
ATOM    426  H   THR A  26      40.898  92.614 151.026  1.00 20.00              
ATOM    427  CA  THR A  26      40.203  94.385 150.268  1.00 20.00              
ATOM    428  HA  THR A  26      39.164  94.560 149.989  1.00 20.00              
ATOM    429  CB  THR A  26      40.389  95.747 150.941  1.00 20.00              
ATOM    430  HB  THR A  26      41.428  96.046 150.800  1.00 20.00              
ATOM    431  OG1 THR A  26      40.145  95.662 152.414  1.00 20.00              
ATOM    432  HG1 THR A  26      40.267  96.529 152.809  1.00 20.00              
ATOM    433  CG2 THR A  26      39.553  96.782 150.307  1.00 20.00              
ATOM    434 1HG2 THR A  26      38.500  96.548 150.467  1.00 20.00              
ATOM    435 2HG2 THR A  26      39.780  97.753 150.748  1.00 20.00              
ATOM    436 3HG2 THR A  26      39.760  96.811 149.237  1.00 20.00              
ATOM    437  O   HIS A  27      43.864  93.989 145.906  1.00 20.00              
ATOM    438  C   HIS A  27      43.198  93.805 146.962  1.00 20.00              
ATOM    439  N   HIS A  27      41.812  95.060 148.714  1.00 20.00              
ATOM    440  H   HIS A  27      41.914  95.702 149.277  1.00 20.00              
ATOM    441  CA  HIS A  27      42.635  95.052 147.540  1.00 20.00              
ATOM    442  HA  HIS A  27      41.963  95.369 146.742  1.00 20.00              
ATOM    443  CB  HIS A  27      43.876  95.928 147.875  1.00 20.00              
ATOM    444 2HB  HIS A  27      44.274  96.337 146.947  1.00 20.00              
ATOM    445 3HB  HIS A  27      43.559  96.744 148.525  1.00 20.00              
ATOM    446  CG  HIS A  27      45.073  95.269 148.587  1.00 20.00              
ATOM    447  ND1 HIS A  27      45.165  94.496 149.675  1.00 20.00              
ATOM    448  HD1 HIS A  27      44.349  94.232 150.208  1.00 20.00              
ATOM    449  CD2 HIS A  27      46.433  95.361 148.197  1.00 20.00              
ATOM    450  HD2 HIS A  27      46.931  95.872 147.373  1.00 20.00              
ATOM    451  CE1 HIS A  27      46.392  94.089 150.023  1.00 20.00              
ATOM    452  HE1 HIS A  27      46.574  93.456 150.893  1.00 20.00              
ATOM    453  NE2 HIS A  27      47.195  94.634 149.092  1.00 20.00              
ATOM    454  HE2 HIS A  27      48.198  94.527 149.052  1.00 20.00              
ATOM    455  O   PHE A  28      45.489  92.244 147.843  1.00 20.00              
ATOM    456  C   PHE A  28      45.027  91.388 147.076  1.00 20.00              
ATOM    457  N   PHE A  28      43.128  92.664 147.650  1.00 20.00              
ATOM    458  H   PHE A  28      42.889  92.707 148.475  1.00 20.00              
ATOM    459  CA  PHE A  28      43.430  91.349 147.096  1.00 20.00              
ATOM    460  HA  PHE A  28      43.005  90.462 147.566  1.00 20.00              
ATOM    461  CB  PHE A  28      42.998  91.471 145.541  1.00 20.00              
ATOM    462 2HB  PHE A  28      43.752  92.025 144.982  1.00 20.00              
ATOM    463 3HB  PHE A  28      42.877  90.480 145.104  1.00 20.00              
ATOM    464  CG  PHE A  28      41.616  92.240 145.369  1.00 20.00              
ATOM    465  CD1 PHE A  28      40.497  91.711 146.082  1.00 20.00              
ATOM    466  HD1 PHE A  28      40.548  90.828 146.719  1.00 20.00              
ATOM    467  CD2 PHE A  28      41.601  93.332 144.567  1.00 20.00              
ATOM    468  HD2 PHE A  28      42.508  93.665 144.061  1.00 20.00              
ATOM    469  CE1 PHE A  28      39.281  92.479 145.863  1.00 20.00              
ATOM    470  HE1 PHE A  28      38.372  92.150 146.367  1.00 20.00              
ATOM    471  CE2 PHE A  28      40.377  94.033 144.400  1.00 20.00              
ATOM    472  HE2 PHE A  28      40.336  94.914 143.761  1.00 20.00              
ATOM    473  CZ  PHE A  28      39.206  93.582 145.068  1.00 20.00              
ATOM    474  HZ  PHE A  28      38.262  94.113 144.946  1.00 20.00              
ATOM    475  O   VAL A  29      46.862  91.940 143.440  1.00 20.00              
ATOM    476  C   VAL A  29      47.111  92.313 144.649  1.00 20.00              
ATOM    477  N   VAL A  29      45.561  91.032 145.849  1.00 20.00              
ATOM    478  H   VAL A  29      45.128  90.669 145.201  1.00 20.00              
ATOM    479  CA  VAL A  29      46.999  91.381 145.843  1.00 20.00              
ATOM    480  HA  VAL A  29      47.451  91.907 146.683  1.00 20.00              
ATOM    481  CB  VAL A  29      47.805  90.132 145.879  1.00 20.00              
ATOM    482  HB  VAL A  29      48.091  90.068 144.828  1.00 20.00              
ATOM    483  CG1 VAL A  29      49.048  90.132 146.766  1.00 20.00              
ATOM    484 1HG1 VAL A  29      48.757  90.320 147.799  1.00 20.00              
ATOM    485 2HG1 VAL A  29      49.543  89.163 146.700  1.00 20.00              
ATOM    486 3HG1 VAL A  29      49.733  90.913 146.434  1.00 20.00              
ATOM    487  CG2 VAL A  29      47.001  88.907 146.412  1.00 20.00              
ATOM    488 1HG2 VAL A  29      46.140  88.729 145.767  1.00 20.00              
ATOM    489 2HG2 VAL A  29      47.640  88.025 146.415  1.00 20.00              
ATOM    490 3HG2 VAL A  29      46.659  89.111 147.427  1.00 20.00              
ATOM    491  O   ASP A  30      50.135  94.501 143.587  1.00 20.00              
ATOM    492  C   ASP A  30      49.126  94.194 142.994  1.00 20.00              
ATOM    493  N   ASP A  30      47.455  93.613 144.713  1.00 20.00              
ATOM    494  H   ASP A  30      47.535  93.985 145.485  1.00 20.00              
ATOM    495  CA  ASP A  30      47.700  94.423 143.504  1.00 20.00              
ATOM    496  HA  ASP A  30      46.907  94.131 142.815  1.00 20.00              
ATOM    497  CB  ASP A  30      47.658  95.936 143.667  1.00 20.00              
ATOM    498 2HB  ASP A  30      46.613  96.247 143.662  1.00 20.00              
ATOM    499 3HB  ASP A  30      48.106  96.185 144.629  1.00 20.00              
ATOM    500  CG  ASP A  30      48.377  96.707 142.607  1.00 20.00              
ATOM    501  OD1 ASP A  30      49.578  96.901 142.581  1.00 20.00              
ATOM    502  OD2 ASP A  30      47.644  97.140 141.751  1.00 20.00              
ATOM    503  O   ILE A  31      49.341  93.363 138.992  1.00 20.00              
ATOM    504  C   ILE A  31      50.362  93.504 139.711  1.00 20.00              
ATOM    505  N   ILE A  31      49.090  93.608 141.778  1.00 20.00              
ATOM    506  H   ILE A  31      48.353  93.499 141.348  1.00 20.00              
ATOM    507  CA  ILE A  31      50.412  93.155 141.218  1.00 20.00              
ATOM    508  HA  ILE A  31      51.282  93.596 141.703  1.00 20.00              
ATOM    509  CB  ILE A  31      50.483  91.575 141.375  1.00 20.00              
ATOM    510  HB  ILE A  31      49.495  91.216 141.087  1.00 20.00              
ATOM    511  CG1 ILE A  31      50.834  91.235 142.879  1.00 20.00              
ATOM    512 2HG1 ILE A  31      51.836  90.807 142.896  1.00 20.00              
ATOM    513 3HG1 ILE A  31      50.829  92.170 143.439  1.00 20.00              
ATOM    514  CG2 ILE A  31      51.433  90.793 140.394  1.00 20.00              
ATOM    515 1HG2 ILE A  31      52.457  91.143 140.523  1.00 20.00              
ATOM    516 2HG2 ILE A  31      51.384  89.726 140.613  1.00 20.00              
ATOM    517 3HG2 ILE A  31      51.116  90.967 139.366  1.00 20.00              
ATOM    518  CD1 ILE A  31      49.928  90.286 143.579  1.00 20.00              
ATOM    519 1HD1 ILE A  31      49.925  89.331 143.054  1.00 20.00              
ATOM    520 2HD1 ILE A  31      50.278  90.137 144.601  1.00 20.00              
ATOM    521 3HD1 ILE A  31      48.918  90.694 143.598  1.00 20.00              
ATOM    522  O   THR A  32      53.577  93.507 137.572  1.00 20.00              
ATOM    523  C   THR A  32      52.508  93.884 137.070  1.00 20.00              
ATOM    524  N   THR A  32      51.405  94.202 139.264  1.00 20.00              
ATOM    525  H   THR A  32      52.042  94.429 139.795  1.00 20.00              
ATOM    526  CA  THR A  32      51.443  94.575 137.838  1.00 20.00              
ATOM    527  HA  THR A  32      50.524  94.318 137.311  1.00 20.00              
ATOM    528  CB  THR A  32      51.759  96.129 137.847  1.00 20.00              
ATOM    529  HB  THR A  32      52.722  96.332 138.316  1.00 20.00              
ATOM    530  OG1 THR A  32      50.814  96.836 138.607  1.00 20.00              
ATOM    531  HG1 THR A  32      51.030  97.771 138.595  1.00 20.00              
ATOM    532  CG2 THR A  32      51.772  96.570 136.417  1.00 20.00              
ATOM    533 1HG2 THR A  32      50.789  96.405 135.977  1.00 20.00              
ATOM    534 2HG2 THR A  32      52.019  97.631 136.366  1.00 20.00              
ATOM    535 3HG2 THR A  32      52.517  95.997 135.866  1.00 20.00              
ATOM    536  O   VAL A  33      53.032  95.191 133.682  1.00 20.00              
ATOM    537  C   VAL A  33      53.677  94.174 133.906  1.00 20.00              
ATOM    538  N   VAL A  33      52.199  93.665 135.815  1.00 20.00              
ATOM    539  H   VAL A  33      51.411  93.896 135.563  1.00 20.00              
ATOM    540  CA  VAL A  33      53.092  93.051 134.773  1.00 20.00              
ATOM    541  HA  VAL A  33      53.894  92.475 135.236  1.00 20.00              
ATOM    542  CB  VAL A  33      52.301  92.073 133.839  1.00 20.00              
ATOM    543  HB  VAL A  33      51.883  92.689 133.044  1.00 20.00              
ATOM    544  CG1 VAL A  33      53.234  91.034 133.276  1.00 20.00              
ATOM    545 1HG1 VAL A  33      53.683  90.467 134.092  1.00 20.00              
ATOM    546 2HG1 VAL A  33      52.676  90.358 132.628  1.00 20.00              
ATOM    547 3HG1 VAL A  33      54.019  91.524 132.700  1.00 20.00              
ATOM    548  CG2 VAL A  33      51.157  91.406 134.497  1.00 20.00              
ATOM    549 1HG2 VAL A  33      50.450  92.158 134.848  1.00 20.00              
ATOM    550 2HG2 VAL A  33      50.662  90.745 133.784  1.00 20.00              
ATOM    551 3HG2 VAL A  33      51.515  90.822 135.345  1.00 20.00              
ATOM    552  O   GLY A  34      57.675  93.710 132.241  1.00 20.00              
ATOM    553  C   GLY A  34      56.587  93.979 131.712  1.00 20.00              
ATOM    554  N   GLY A  34      54.854  93.823 133.357  1.00 20.00              
ATOM    555  H   GLY A  34      55.190  93.046 133.510  1.00 20.00              
ATOM    556  CA  GLY A  34      55.562  94.786 132.487  1.00 20.00              
ATOM    557 1HA  GLY A  34      54.865  95.264 131.799  1.00 20.00              
ATOM    558 2HA  GLY A  34      56.061  95.548 133.087  1.00 20.00              
ATOM    559  O   LEU A  35      57.502  94.470 128.086  1.00 20.00              
ATOM    560  C   LEU A  35      58.069  93.658 128.747  1.00 20.00              
ATOM    561  N   LEU A  35      56.286  93.609 130.493  1.00 20.00              
ATOM    562  H   LEU A  35      55.528  93.850 130.165  1.00 20.00              
ATOM    563  CA  LEU A  35      57.189  92.800 129.657  1.00 20.00              
ATOM    564  HA  LEU A  35      57.862  92.224 130.292  1.00 20.00              
ATOM    565  CB  LEU A  35      56.362  91.847 128.775  1.00 20.00              
ATOM    566 2HB  LEU A  35      55.808  91.186 129.442  1.00 20.00              
ATOM    567 3HB  LEU A  35      55.661  92.459 128.207  1.00 20.00              
ATOM    568  CG  LEU A  35      57.108  90.955 127.768  1.00 20.00              
ATOM    569  HG  LEU A  35      57.843  90.373 128.324  1.00 20.00              
ATOM    570  CD1 LEU A  35      56.116  90.027 127.088  1.00 20.00              
ATOM    571 1HD1 LEU A  35      55.365  90.618 126.565  1.00 20.00              
ATOM    572 2HD1 LEU A  35      56.641  89.393 126.373  1.00 20.00              
ATOM    573 3HD1 LEU A  35      55.629  89.403 127.837  1.00 20.00              
ATOM    574  CD2 LEU A  35      57.895  91.742 126.747  1.00 20.00              
ATOM    575 1HD2 LEU A  35      58.638  92.358 127.256  1.00 20.00              
ATOM    576 2HD2 LEU A  35      58.398  91.055 126.067  1.00 20.00              
ATOM    577 3HD2 LEU A  35      57.219  92.383 126.182  1.00 20.00              
ATOM    578  O   GLN A  36      62.002  92.549 127.547  1.00 20.00              
ATOM    579  C   GLN A  36      60.982  93.103 127.121  1.00 20.00              
ATOM    580  N   GLN A  36      59.348  93.411 128.775  1.00 20.00              
ATOM    581  H   GLN A  36      59.673  92.820 129.309  1.00 20.00              
ATOM    582  CA  GLN A  36      60.197  94.153 127.889  1.00 20.00              
ATOM    583  HA  GLN A  36      59.656  94.800 127.198  1.00 20.00              
ATOM    584  CB  GLN A  36      61.066  95.136 128.585  1.00 20.00              
ATOM    585 2HB  GLN A  36      60.408  95.786 129.162  1.00 20.00              
ATOM    586 3HB  GLN A  36      61.703  94.570 129.263  1.00 20.00              
ATOM    587  CG  GLN A  36      62.000  96.063 127.759  1.00 20.00              
ATOM    588 2HG  GLN A  36      61.443  96.528 126.946  1.00 20.00              
ATOM    589 3HG  GLN A  36      62.421  96.838 128.400  1.00 20.00              
ATOM    590  CD  GLN A  36      63.128  95.224 127.179  1.00 20.00              
ATOM    591  OE1 GLN A  36      62.862  94.222 126.603  1.00 20.00              
ATOM    592  NE2 GLN A  36      64.389  95.629 127.327  1.00 20.00              
ATOM    593 1HE2 GLN A  36      65.142  95.076 126.943  1.00 20.00              
ATOM    594 2HE2 GLN A  36      64.585  96.488 127.822  1.00 20.00              
ATOM    595  O   LEU A  37      62.660  93.444 124.170  1.00 20.00              
ATOM    596  C   LEU A  37      62.479  92.330 124.717  1.00 20.00              
ATOM    597  N   LEU A  37      60.539  92.802 125.884  1.00 20.00              
ATOM    598  H   LEU A  37      59.877  93.249 125.564  1.00 20.00              
ATOM    599  CA  LEU A  37      61.133  91.760 125.059  1.00 20.00              
ATOM    600  HA  LEU A  37      61.127  90.797 125.571  1.00 20.00              
ATOM    601  CB  LEU A  37      60.420  91.446 123.722  1.00 20.00              
ATOM    602 2HB  LEU A  37      60.416  92.369 123.143  1.00 20.00              
ATOM    603 3HB  LEU A  37      61.025  90.698 123.210  1.00 20.00              
ATOM    604  CG  LEU A  37      58.990  90.925 123.729  1.00 20.00              
ATOM    605  HG  LEU A  37      58.256  91.643 124.096  1.00 20.00              
ATOM    606  CD1 LEU A  37      58.580  90.607 122.316  1.00 20.00              
ATOM    607 1HD1 LEU A  37      59.247  89.849 121.905  1.00 20.00              
ATOM    608 2HD1 LEU A  37      57.557  90.232 122.309  1.00 20.00              
ATOM    609 3HD1 LEU A  37      58.640  91.510 121.708  1.00 20.00              
ATOM    610  CD2 LEU A  37      59.006  89.700 124.659  1.00 20.00              
ATOM    611 1HD2 LEU A  37      59.324  90.004 125.656  1.00 20.00              
ATOM    612 2HD2 LEU A  37      58.005  89.271 124.713  1.00 20.00              
ATOM    613 3HD2 LEU A  37      59.700  88.955 124.268  1.00 20.00              
ATOM    614  O   ILE A  38      66.348  92.957 123.338  1.00 20.00              
ATOM    615  C   ILE A  38      65.308  92.273 123.680  1.00 20.00              
ATOM    616  N   ILE A  38      63.542  91.705 125.302  1.00 20.00              
ATOM    617  H   ILE A  38      63.436  90.968 125.731  1.00 20.00              
ATOM    618  CA  ILE A  38      64.875  92.322 125.182  1.00 20.00              
ATOM    619  HA  ILE A  38      64.691  93.286 125.657  1.00 20.00              
ATOM    620  CB  ILE A  38      66.085  91.804 125.925  1.00 20.00              
ATOM    621  HB  ILE A  38      66.211  90.738 125.733  1.00 20.00              
ATOM    622  CG1 ILE A  38      65.878  92.008 127.415  1.00 20.00              
ATOM    623 2HG1 ILE A  38      66.745  91.609 127.942  1.00 20.00              
ATOM    624 3HG1 ILE A  38      65.796  93.077 127.608  1.00 20.00              
ATOM    625  CG2 ILE A  38      67.343  92.507 125.438  1.00 20.00              
ATOM    626 1HG2 ILE A  38      67.250  93.579 125.611  1.00 20.00              
ATOM    627 2HG2 ILE A  38      68.207  92.125 125.981  1.00 20.00              
ATOM    628 3HG2 ILE A  38      67.473  92.322 124.371  1.00 20.00              
ATOM    629  CD1 ILE A  38      64.609  91.313 127.966  1.00 20.00              
ATOM    630 1HD1 ILE A  38      64.678  90.239 127.792  1.00 20.00              
ATOM    631 2HD1 ILE A  38      64.526  91.502 129.036  1.00 20.00              
ATOM    632 3HD1 ILE A  38      63.729  91.706 127.459  1.00 20.00              
ATOM    633  O   GLN A  39      64.005  88.530 122.221  1.00 20.00              
ATOM    634  C   GLN A  39      64.531  89.263 121.388  1.00 20.00              
ATOM    635  N   GLN A  39      64.997  91.110 123.026  1.00 20.00              
ATOM    636  H   GLN A  39      64.610  90.528 123.527  1.00 20.00              
ATOM    637  CA  GLN A  39      65.184  90.671 121.688  1.00 20.00              
ATOM    638  HA  GLN A  39      64.731  91.414 121.032  1.00 20.00              
ATOM    639  CB  GLN A  39      66.654  90.477 121.404  1.00 20.00              
ATOM    640 2HB  GLN A  39      67.167  90.465 122.367  1.00 20.00              
ATOM    641 3HB  GLN A  39      66.761  89.504 120.924  1.00 20.00              
ATOM    642  CG  GLN A  39      67.376  91.485 120.531  1.00 20.00              
ATOM    643 2HG  GLN A  39      67.338  91.129 119.501  1.00 20.00              
ATOM    644 3HG  GLN A  39      66.850  92.437 120.607  1.00 20.00              
ATOM    645  CD  GLN A  39      68.859  91.756 120.864  1.00 20.00              
ATOM    646  OE1 GLN A  39      69.549  90.693 120.663  1.00 20.00              
ATOM    647  NE2 GLN A  39      69.288  92.898 121.278  1.00 20.00              
ATOM    648 1HE2 GLN A  39      70.270  93.021 121.482  1.00 20.00              
ATOM    649 2HE2 GLN A  39      68.642  93.664 121.397  1.00 20.00              
ATOM    650  O   LEU A  40      65.619  87.325 118.107  1.00 20.00              
ATOM    651  C   LEU A  40      64.873  86.725 118.922  1.00 20.00              
ATOM    652  N   LEU A  40      64.453  88.875 120.087  1.00 20.00              
ATOM    653  H   LEU A  40      64.777  89.399 119.487  1.00 20.00              
ATOM    654  CA  LEU A  40      63.861  87.640 119.663  1.00 20.00              
ATOM    655  HA  LEU A  40      63.473  87.128 120.543  1.00 20.00              
ATOM    656  CB  LEU A  40      62.769  87.905 118.627  1.00 20.00              
ATOM    657 2HB  LEU A  40      63.225  87.941 117.637  1.00 20.00              
ATOM    658 3HB  LEU A  40      62.045  87.091 118.664  1.00 20.00              
ATOM    659  CG  LEU A  40      62.064  89.183 118.875  1.00 20.00              
ATOM    660  HG  LEU A  40      62.724  90.045 118.774  1.00 20.00              
ATOM    661  CD1 LEU A  40      60.974  89.213 117.898  1.00 20.00              
ATOM    662 1HD1 LEU A  40      60.319  88.357 118.056  1.00 20.00              
ATOM    663 2HD1 LEU A  40      60.403  90.134 118.018  1.00 20.00              
ATOM    664 3HD1 LEU A  40      61.388  89.171 116.890  1.00 20.00              
ATOM    665  CD2 LEU A  40      61.495  89.210 120.325  1.00 20.00              
ATOM    666 1HD2 LEU A  40      62.313  89.110 121.038  1.00 20.00              
ATOM    667 2HD2 LEU A  40      60.978  90.154 120.496  1.00 20.00              
ATOM    668 3HD2 LEU A  40      60.796  88.384 120.458  1.00 20.00              
ATOM    669  O   ILE A  41      66.004  83.901 116.334  1.00 20.00              
ATOM    670  C   ILE A  41      65.279  83.828 117.388  1.00 20.00              
ATOM    671  N   ILE A  41      64.784  85.441 119.128  1.00 20.00              
ATOM    672  H   ILE A  41      64.088  85.144 119.537  1.00 20.00              
ATOM    673  CA  ILE A  41      65.784  84.465 118.696  1.00 20.00              
ATOM    674  HA  ILE A  41      66.740  84.963 118.541  1.00 20.00              
ATOM    675  CB  ILE A  41      66.120  83.399 119.752  1.00 20.00              
ATOM    676  HB  ILE A  41      67.000  82.879 119.370  1.00 20.00              
ATOM    677  CG1 ILE A  41      64.902  82.446 119.944  1.00 20.00              
ATOM    678 2HG1 ILE A  41      64.302  82.792 120.786  1.00 20.00              
ATOM    679 3HG1 ILE A  41      64.294  82.448 119.039  1.00 20.00              
ATOM    680  CG2 ILE A  41      66.468  83.971 121.124  1.00 20.00              
ATOM    681 1HG2 ILE A  41      65.622  84.543 121.504  1.00 20.00              
ATOM    682 2HG2 ILE A  41      66.692  83.155 121.811  1.00 20.00              
ATOM    683 3HG2 ILE A  41      67.337  84.623 121.037  1.00 20.00              
ATOM    684  CD1 ILE A  41      65.382  81.045 120.218  1.00 20.00              
ATOM    685 1HD1 ILE A  41      65.989  81.039 121.123  1.00 20.00              
ATOM    686 2HD1 ILE A  41      64.524  80.386 120.351  1.00 20.00              
ATOM    687 3HD1 ILE A  41      65.981  80.695 119.376  1.00 20.00              
ATOM    688  O   ASN A  42      61.297  82.442 117.110  1.00 20.00              
ATOM    689  C   ASN A  42      62.022  82.562 116.077  1.00 20.00              
ATOM    690  N   ASN A  42      64.055  83.425 117.338  1.00 20.00              
ATOM    691  H   ASN A  42      63.531  83.572 118.004  1.00 20.00              
ATOM    692  CA  ASN A  42      63.550  82.720 116.163  1.00 20.00              
ATOM    693  HA  ASN A  42      63.797  83.353 115.310  1.00 20.00              
ATOM    694  CB  ASN A  42      64.252  81.313 115.964  1.00 20.00              
ATOM    695 2HB  ASN A  42      64.148  80.731 116.879  1.00 20.00              
ATOM    696 3HB  ASN A  42      63.769  80.787 115.141  1.00 20.00              
ATOM    697  CG  ASN A  42      65.810  81.444 115.628  1.00 20.00              
ATOM    698  OD1 ASN A  42      66.121  82.009 114.566  1.00 20.00              
ATOM    699  ND2 ASN A  42      66.699  80.919 116.541  1.00 20.00              
ATOM    700 1HD2 ASN A  42      67.692  80.980 116.368  1.00 20.00              
ATOM    701 2HD2 ASN A  42      66.353  80.475 117.380  1.00 20.00              
ATOM    702  O   VAL A  43      60.619  81.430 112.451  1.00 20.00              
ATOM    703  C   VAL A  43      59.877  81.576 113.411  1.00 20.00              
ATOM    704  N   VAL A  43      61.572  82.500 114.802  1.00 20.00              
ATOM    705  H   VAL A  43      62.106  82.532 114.128  1.00 20.00              
ATOM    706  CA  VAL A  43      60.184  82.380 114.645  1.00 20.00              
ATOM    707  HA  VAL A  43      59.774  81.906 115.537  1.00 20.00              
ATOM    708  CB  VAL A  43      59.480  83.735 114.463  1.00 20.00              
ATOM    709  HB  VAL A  43      59.730  84.185 113.502  1.00 20.00              
ATOM    710  CG1 VAL A  43      57.973  83.597 114.362  1.00 20.00              
ATOM    711 1HG1 VAL A  43      57.587  83.138 115.272  1.00 20.00              
ATOM    712 2HG1 VAL A  43      57.525  84.582 114.235  1.00 20.00              
ATOM    713 3HG1 VAL A  43      57.722  82.971 113.505  1.00 20.00              
ATOM    714  CG2 VAL A  43      59.989  84.664 115.545  1.00 20.00              
ATOM    715 1HG2 VAL A  43      61.068  84.780 115.447  1.00 20.00              
ATOM    716 2HG2 VAL A  43      59.508  85.637 115.445  1.00 20.00              
ATOM    717 3HG2 VAL A  43      59.757  84.244 116.524  1.00 20.00              
ATOM    718  O   ASP A  44      56.018  80.002 112.749  1.00 20.00              
ATOM    719  C   ASP A  44      56.950  80.380 112.137  1.00 20.00              
ATOM    720  N   ASP A  44      58.769  80.919 113.513  1.00 20.00              
ATOM    721  H   ASP A  44      58.283  81.044 114.211  1.00 20.00              
ATOM    722  CA  ASP A  44      58.310  79.989 112.519  1.00 20.00              
ATOM    723  HA  ASP A  44      59.033  80.032 111.703  1.00 20.00              
ATOM    724  CB  ASP A  44      58.310  78.466 112.843  1.00 20.00              
ATOM    725 2HB  ASP A  44      59.065  78.279 113.606  1.00 20.00              
ATOM    726 3HB  ASP A  44      57.327  78.199 113.232  1.00 20.00              
ATOM    727  CG  ASP A  44      58.601  77.597 111.683  1.00 20.00              
ATOM    728  OD1 ASP A  44      58.702  78.060 110.578  1.00 20.00              
ATOM    729  OD2 ASP A  44      58.723  76.392 111.966  1.00 20.00              
ATOM    730  O   GLU A  45      53.574  79.813 110.788  1.00 20.00              
ATOM    731  C   GLU A  45      54.642  79.729 110.260  1.00 20.00              
ATOM    732  N   GLU A  45      56.822  80.794 110.864  1.00 20.00              
ATOM    733  H   GLU A  45      57.539  81.006 110.439  1.00 20.00              
ATOM    734  CA  GLU A  45      55.586  80.896 110.186  1.00 20.00              
ATOM    735  HA  GLU A  45      54.988  81.655 110.692  1.00 20.00              
ATOM    736  CB  GLU A  45      55.875  81.278 108.733  1.00 20.00              
ATOM    737 2HB  GLU A  45      56.941  81.465 108.602  1.00 20.00              
ATOM    738 3HB  GLU A  45      55.563  80.474 108.066  1.00 20.00              
ATOM    739  CG  GLU A  45      55.100  82.514 108.438  1.00 20.00              
ATOM    740 2HG  GLU A  45      54.072  82.400 108.781  1.00 20.00              
ATOM    741 3HG  GLU A  45      55.557  83.368 108.938  1.00 20.00              
ATOM    742  CD  GLU A  45      55.122  82.729 106.909  1.00 20.00              
ATOM    743  OE1 GLU A  45      56.283  82.526 106.352  1.00 20.00              
ATOM    744  OE2 GLU A  45      54.071  83.073 106.302  1.00 20.00              
ATOM    745  O   VAL A  46      52.325  76.589 110.655  1.00 20.00              
ATOM    746  C   VAL A  46      53.466  77.008 110.685  1.00 20.00              
ATOM    747  N   VAL A  46      55.241  78.626 109.832  1.00 20.00              
ATOM    748  H   VAL A  46      56.095  78.581 109.738  1.00 20.00              
ATOM    749  CA  VAL A  46      54.344  77.459 109.521  1.00 20.00              
ATOM    750  HA  VAL A  46      53.583  77.778 108.810  1.00 20.00              
ATOM    751  CB  VAL A  46      55.080  76.343 108.776  1.00 20.00              
ATOM    752  HB  VAL A  46      56.128  76.600 108.624  1.00 20.00              
ATOM    753  CG1 VAL A  46      54.895  75.069 109.584  1.00 20.00              
ATOM    754 1HG1 VAL A  46      53.832  74.840 109.664  1.00 20.00              
ATOM    755 2HG1 VAL A  46      55.407  74.245 109.085  1.00 20.00              
ATOM    756 3HG1 VAL A  46      55.314  75.205 110.580  1.00 20.00              
ATOM    757  CG2 VAL A  46      54.327  76.096 107.439  1.00 20.00              
ATOM    758 1HG2 VAL A  46      54.326  77.012 106.848  1.00 20.00              
ATOM    759 2HG2 VAL A  46      54.827  75.304 106.880  1.00 20.00              
ATOM    760 3HG2 VAL A  46      53.300  75.800 107.649  1.00 20.00              
ATOM    761  O   ASN A  47      53.466  77.451 115.338  1.00 20.00              
ATOM    762  C   ASN A  47      53.769  77.838 114.169  1.00 20.00              
ATOM    763  N   ASN A  47      54.207  77.201 111.824  1.00 20.00              
ATOM    764  H   ASN A  47      54.935  77.654 111.756  1.00 20.00              
ATOM    765  CA  ASN A  47      53.846  76.697 113.127  1.00 20.00              
ATOM    766  HA  ASN A  47      52.890  76.173 113.099  1.00 20.00              
ATOM    767  CB  ASN A  47      55.067  75.776 113.623  1.00 20.00              
ATOM    768 2HB  ASN A  47      55.986  76.362 113.604  1.00 20.00              
ATOM    769 3HB  ASN A  47      54.871  75.444 114.643  1.00 20.00              
ATOM    770  CG  ASN A  47      55.276  74.521 112.739  1.00 20.00              
ATOM    771  OD1 ASN A  47      54.252  73.766 112.527  1.00 20.00              
ATOM    772  ND2 ASN A  47      56.534  74.301 112.242  1.00 20.00              
ATOM    773 1HD2 ASN A  47      56.710  73.495 111.661  1.00 20.00              
ATOM    774 2HD2 ASN A  47      57.279  74.948 112.460  1.00 20.00              
ATOM    775  O   GLN A  48      53.414  80.859 116.840  1.00 20.00              
ATOM    776  C   GLN A  48      53.976  80.265 115.822  1.00 20.00              
ATOM    777  N   GLN A  48      53.332  78.986 113.792  1.00 20.00              
ATOM    778  H   GLN A  48      52.986  78.995 113.005  1.00 20.00              
ATOM    779  CA  GLN A  48      53.323  80.282 114.475  1.00 20.00              
ATOM    780  HA  GLN A  48      53.859  81.016 113.872  1.00 20.00              
ATOM    781  CB  GLN A  48      51.846  80.656 114.733  1.00 20.00              
ATOM    782 2HB  GLN A  48      51.779  81.585 115.299  1.00 20.00              
ATOM    783 3HB  GLN A  48      51.308  80.766 113.791  1.00 20.00              
ATOM    784  CG  GLN A  48      51.266  79.476 115.555  1.00 20.00              
ATOM    785 2HG  GLN A  48      51.808  78.555 115.338  1.00 20.00              
ATOM    786 3HG  GLN A  48      51.323  79.688 116.623  1.00 20.00              
ATOM    787  CD  GLN A  48      49.833  79.327 115.144  1.00 20.00              
ATOM    788  OE1 GLN A  48      49.604  78.897 113.987  1.00 20.00              
ATOM    789  NE2 GLN A  48      48.744  79.607 115.890  1.00 20.00              
ATOM    790 1HE2 GLN A  48      47.822  79.466 115.503  1.00 20.00              
ATOM    791 2HE2 GLN A  48      48.856  79.957 116.831  1.00 20.00              
ATOM    792  O   ILE A  49      57.942  80.771 116.250  1.00 20.00              
ATOM    793  C   ILE A  49      57.210  80.630 117.222  1.00 20.00              
ATOM    794  N   ILE A  49      55.236  79.980 115.903  1.00 20.00              
ATOM    795  H   ILE A  49      55.661  79.913 115.158  1.00 20.00              
ATOM    796  CA  ILE A  49      56.003  79.749 117.107  1.00 20.00              
ATOM    797  HA  ILE A  49      55.322  79.931 117.940  1.00 20.00              
ATOM    798  CB  ILE A  49      56.569  78.321 117.112  1.00 20.00              
ATOM    799  HB  ILE A  49      57.133  78.117 116.202  1.00 20.00              
ATOM    800  CG1 ILE A  49      55.411  77.360 117.247  1.00 20.00              
ATOM    801 2HG1 ILE A  49      54.949  77.491 118.226  1.00 20.00              
ATOM    802 3HG1 ILE A  49      54.678  77.571 116.469  1.00 20.00              
ATOM    803  CG2 ILE A  49      57.425  78.183 118.308  1.00 20.00              
ATOM    804 1HG2 ILE A  49      56.830  78.358 119.204  1.00 20.00              
ATOM    805 2HG2 ILE A  49      57.844  77.177 118.341  1.00 20.00              
ATOM    806 3HG2 ILE A  49      58.235  78.912 118.262  1.00 20.00              
ATOM    807  CD1 ILE A  49      55.892  75.908 117.107  1.00 20.00              
ATOM    808 1HD1 ILE A  49      56.623  75.691 117.886  1.00 20.00              
ATOM    809 2HD1 ILE A  49      55.042  75.232 117.207  1.00 20.00              
ATOM    810 3HD1 ILE A  49      56.353  75.769 116.129  1.00 20.00              
ATOM    811  O   VAL A  50      58.521  81.701 120.786  1.00 20.00              
ATOM    812  C   VAL A  50      59.204  81.979 119.822  1.00 20.00              
ATOM    813  N   VAL A  50      57.361  81.282 118.388  1.00 20.00              
ATOM    814  H   VAL A  50      56.805  81.173 119.034  1.00 20.00              
ATOM    815  CA  VAL A  50      58.496  82.175 118.514  1.00 20.00              
ATOM    816  HA  VAL A  50      59.126  81.939 117.656  1.00 20.00              
ATOM    817  CB  VAL A  50      58.184  83.712 118.458  1.00 20.00              
ATOM    818  HB  VAL A  50      57.450  84.009 119.208  1.00 20.00              
ATOM    819  CG1 VAL A  50      59.447  84.400 118.715  1.00 20.00              
ATOM    820 1HG1 VAL A  50      60.175  84.121 117.953  1.00 20.00              
ATOM    821 2HG1 VAL A  50      59.287  85.478 118.687  1.00 20.00              
ATOM    822 3HG1 VAL A  50      59.822  84.114 119.698  1.00 20.00              
ATOM    823  CG2 VAL A  50      57.561  84.084 117.140  1.00 20.00              
ATOM    824 1HG2 VAL A  50      56.629  83.532 117.010  1.00 20.00              
ATOM    825 2HG2 VAL A  50      57.354  85.154 117.124  1.00 20.00              
ATOM    826 3HG2 VAL A  50      58.247  83.835 116.330  1.00 20.00              
ATOM    827  O   GLU A  51      62.651  83.964 120.402  1.00 20.00              
ATOM    828  C   GLU A  51      61.845  83.401 121.202  1.00 20.00              
ATOM    829  N   GLU A  51      60.509  82.107 119.805  1.00 20.00              
ATOM    830  H   GLU A  51      60.891  82.303 119.060  1.00 20.00              
ATOM    831  CA  GLU A  51      61.318  81.940 120.955  1.00 20.00              
ATOM    832  HA  GLU A  51      60.864  81.548 121.866  1.00 20.00              
ATOM    833  CB  GLU A  51      62.424  80.914 120.648  1.00 20.00              
ATOM    834 2HB  GLU A  51      62.049  80.234 119.883  1.00 20.00              
ATOM    835 3HB  GLU A  51      63.287  81.455 120.261  1.00 20.00              
ATOM    836  CG  GLU A  51      62.892  80.070 121.839  1.00 20.00              
ATOM    837 2HG  GLU A  51      63.164  80.751 122.646  1.00 20.00              
ATOM    838 3HG  GLU A  51      62.056  79.446 122.157  1.00 20.00              
ATOM    839  CD  GLU A  51      64.097  79.148 121.571  1.00 20.00              
ATOM    840  OE1 GLU A  51      64.158  78.780 120.330  1.00 20.00              
ATOM    841  OE2 GLU A  51      64.908  78.795 122.410  1.00 20.00              
ATOM    842  O   THR A  52      62.235  85.086 124.891  1.00 20.00              
ATOM    843  C   THR A  52      62.389  85.791 123.892  1.00 20.00              
ATOM    844  N   THR A  52      61.454  84.019 122.256  1.00 20.00              
ATOM    845  H   THR A  52      60.971  83.591 122.824  1.00 20.00              
ATOM    846  CA  THR A  52      61.795  85.437 122.547  1.00 20.00              
ATOM    847  HA  THR A  52      62.568  85.652 121.810  1.00 20.00              
ATOM    848  CB  THR A  52      60.598  86.289 122.467  1.00 20.00              
ATOM    849  HB  THR A  52      60.880  87.341 122.459  1.00 20.00              
ATOM    850  OG1 THR A  52      59.719  85.964 123.620  1.00 20.00              
ATOM    851  HG1 THR A  52      58.930  86.510 123.585  1.00 20.00              
ATOM    852  CG2 THR A  52      59.844  85.901 121.240  1.00 20.00              
ATOM    853 1HG2 THR A  52      59.621  84.835 121.271  1.00 20.00              
ATOM    854 2HG2 THR A  52      58.912  86.465 121.191  1.00 20.00              
ATOM    855 3HG2 THR A  52      60.446  86.119 120.358  1.00 20.00              
ATOM    856  O   ASN A  53      62.342  89.365 125.422  1.00 20.00              
ATOM    857  C   ASN A  53      62.740  88.392 125.989  1.00 20.00              
ATOM    858  N   ASN A  53      63.077  86.936 124.001  1.00 20.00              
ATOM    859  H   ASN A  53      63.162  87.411 123.290  1.00 20.00              
ATOM    860  CA  ASN A  53      63.681  87.453 125.228  1.00 20.00              
ATOM    861  HA  ASN A  53      63.934  86.634 125.903  1.00 20.00              
ATOM    862  CB  ASN A  53      64.910  88.254 124.849  1.00 20.00              
ATOM    863 2HB  ASN A  53      64.972  88.340 123.765  1.00 20.00              
ATOM    864 3HB  ASN A  53      64.849  89.248 125.290  1.00 20.00              
ATOM    865  CG  ASN A  53      66.185  87.560 125.365  1.00 20.00              
ATOM    866  OD1 ASN A  53      66.191  87.085 126.533  1.00 20.00              
ATOM    867  ND2 ASN A  53      67.234  87.503 124.516  1.00 20.00              
ATOM    868 1HD2 ASN A  53      68.093  87.058 124.808  1.00 20.00              
ATOM    869 2HD2 ASN A  53      67.156  87.906 123.593  1.00 20.00              
ATOM    870  O   VAL A  54      62.418  88.142 130.100  1.00 20.00              
ATOM    871  C   VAL A  54      62.079  89.102 129.430  1.00 20.00              
ATOM    872  N   VAL A  54      62.444  88.077 127.228  1.00 20.00              
ATOM    873  H   VAL A  54      62.812  87.384 127.580  1.00 20.00              
ATOM    874  CA  VAL A  54      61.506  88.868 128.034  1.00 20.00              
ATOM    875  HA  VAL A  54      61.333  89.860 127.617  1.00 20.00              
ATOM    876  CB  VAL A  54      60.094  88.167 128.070  1.00 20.00              
ATOM    877  HB  VAL A  54      59.352  88.912 128.356  1.00 20.00              
ATOM    878  CG1 VAL A  54      59.823  87.593 126.685  1.00 20.00              
ATOM    879 1HG1 VAL A  54      60.597  86.869 126.433  1.00 20.00              
ATOM    880 2HG1 VAL A  54      58.850  87.101 126.680  1.00 20.00              
ATOM    881 3HG1 VAL A  54      59.826  88.399 125.951  1.00 20.00              
ATOM    882  CG2 VAL A  54      60.016  87.040 129.100  1.00 20.00              
ATOM    883 1HG2 VAL A  54      60.212  87.442 130.094  1.00 20.00              
ATOM    884 2HG2 VAL A  54      59.020  86.596 129.079  1.00 20.00              
ATOM    885 3HG2 VAL A  54      60.759  86.278 128.864  1.00 20.00              
ATOM    886  O   ARG A  55      60.529  91.852 131.548  1.00 20.00              
ATOM    887  C   ARG A  55      61.149  90.833 131.900  1.00 20.00              
ATOM    888  N   ARG A  55      62.019  90.322 129.914  1.00 20.00              
ATOM    889  H   ARG A  55      61.719  90.976 129.441  1.00 20.00              
ATOM    890  CA  ARG A  55      62.459  90.517 131.224  1.00 20.00              
ATOM    891  HA  ARG A  55      63.008  89.720 131.727  1.00 20.00              
ATOM    892  CB  ARG A  55      63.412  91.726 131.248  1.00 20.00              
ATOM    893 2HB  ARG A  55      63.001  92.506 130.607  1.00 20.00              
ATOM    894 3HB  ARG A  55      63.480  92.095 132.272  1.00 20.00              
ATOM    895  CG  ARG A  55      64.832  91.384 130.756  1.00 20.00              
ATOM    896 2HG  ARG A  55      65.199  90.531 131.326  1.00 20.00              
ATOM    897 3HG  ARG A  55      64.776  91.119 129.700  1.00 20.00              
ATOM    898  CD  ARG A  55      65.823  92.532 130.912  1.00 20.00              
ATOM    899 2HD  ARG A  55      65.360  93.424 130.488  1.00 20.00              
ATOM    900 3HD  ARG A  55      65.984  92.681 131.980  1.00 20.00              
ATOM    901  NE  ARG A  55      67.107  92.421 130.320  1.00 20.00              
ATOM    902  HE  ARG A  55      67.278  91.609 129.744  1.00 20.00              
ATOM    903  CZ  ARG A  55      68.132  93.309 130.456  1.00 20.00              
ATOM    904  NH1 ARG A  55      68.083  94.401 131.158  1.00 20.00              
ATOM    905 1HH1 ARG A  55      68.892  95.004 131.206  1.00 20.00              
ATOM    906 2HH1 ARG A  55      67.237  94.643 131.653  1.00 20.00              
ATOM    907  NH2 ARG A  55      69.306  93.099 129.849  1.00 20.00              
ATOM    908 1HH2 ARG A  55      69.437  92.274 129.282  1.00 20.00              
ATOM    909 2HH2 ARG A  55      70.055  93.768 129.960  1.00 20.00              
ATOM    910  O   LEU A  56      60.004  90.632 135.624  1.00 20.00              
ATOM    911  C   LEU A  56      59.518  91.077 134.587  1.00 20.00              
ATOM    912  N   LEU A  56      60.692  89.981 132.790  1.00 20.00              
ATOM    913  H   LEU A  56      61.147  89.286 133.012  1.00 20.00              
ATOM    914  CA  LEU A  56      59.419  90.246 133.374  1.00 20.00              
ATOM    915  HA  LEU A  56      58.896  90.799 132.594  1.00 20.00              
ATOM    916  CB  LEU A  56      58.496  89.103 133.614  1.00 20.00              
ATOM    917 2HB  LEU A  56      58.646  88.360 132.830  1.00 20.00              
ATOM    918 3HB  LEU A  56      58.729  88.660 134.582  1.00 20.00              
ATOM    919  CG  LEU A  56      57.057  89.528 133.610  1.00 20.00              
ATOM    920  HG  LEU A  56      56.818  89.678 132.557  1.00 20.00              
ATOM    921  CD1 LEU A  56      56.286  88.468 134.326  1.00 20.00              
ATOM    922 1HD1 LEU A  56      56.657  88.375 135.347  1.00 20.00              
ATOM    923 2HD1 LEU A  56      55.230  88.737 134.347  1.00 20.00              
ATOM    924 3HD1 LEU A  56      56.408  87.517 133.807  1.00 20.00              
ATOM    925  CD2 LEU A  56      56.713  90.809 134.293  1.00 20.00              
ATOM    926 1HD2 LEU A  56      57.255  91.629 133.823  1.00 20.00              
ATOM    927 2HD2 LEU A  56      55.641  90.989 134.210  1.00 20.00              
ATOM    928 3HD2 LEU A  56      56.991  90.746 135.345  1.00 20.00              
ATOM    929  O   ARG A  57      56.492  93.260 135.840  1.00 20.00              
ATOM    930  C   ARG A  57      57.574  92.982 136.302  1.00 20.00              
ATOM    931  N   ARG A  57      58.976  92.233 134.458  1.00 20.00              
ATOM    932  H   ARG A  57      58.675  92.458 133.684  1.00 20.00              
ATOM    933  CA  ARG A  57      58.848  93.171 135.537  1.00 20.00              
ATOM    934  HA  ARG A  57      59.672  93.003 136.232  1.00 20.00              
ATOM    935  CB  ARG A  57      58.958  94.624 135.074  1.00 20.00              
ATOM    936 2HB  ARG A  57      59.350  95.209 135.907  1.00 20.00              
ATOM    937 3HB  ARG A  57      59.665  94.656 134.246  1.00 20.00              
ATOM    938  CG  ARG A  57      57.655  95.297 134.603  1.00 20.00              
ATOM    939 2HG  ARG A  57      57.022  94.562 134.106  1.00 20.00              
ATOM    940 3HG  ARG A  57      57.125  95.711 135.461  1.00 20.00              
ATOM    941  CD  ARG A  57      58.009  96.437 133.610  1.00 20.00              
ATOM    942 2HD  ARG A  57      58.547  95.992 132.773  1.00 20.00              
ATOM    943 3HD  ARG A  57      57.074  96.868 133.253  1.00 20.00              
ATOM    944  NE  ARG A  57      58.838  97.559 134.108  1.00 20.00              
ATOM    945  HE  ARG A  57      59.244  97.492 135.031  1.00 20.00              
ATOM    946  CZ  ARG A  57      59.075  98.699 133.350  1.00 20.00              
ATOM    947  NH1 ARG A  57      58.574  98.890 132.094  1.00 20.00              
ATOM    948 1HH1 ARG A  57      58.782  99.743 131.595  1.00 20.00              
ATOM    949 2HH1 ARG A  57      57.997  98.178 131.670  1.00 20.00              
ATOM    950  NH2 ARG A  57      59.842  99.656 133.903  1.00 20.00              
ATOM    951 1HH2 ARG A  57      60.217  99.525 134.831  1.00 20.00              
ATOM    952 2HH2 ARG A  57      60.039 100.501 133.387  1.00 20.00              
ATOM    953  O   GLN A  58      57.670  92.909 140.311  1.00 20.00              
ATOM    954  C   GLN A  58      56.670  92.822 139.593  1.00 20.00              
ATOM    955  N   GLN A  58      57.754  92.389 137.494  1.00 20.00              
ATOM    956  H   GLN A  58      58.557  92.243 137.766  1.00 20.00              
ATOM    957  CA  GLN A  58      56.642  91.986 138.345  1.00 20.00              
ATOM    958  HA  GLN A  58      55.684  92.144 137.848  1.00 20.00              
ATOM    959  CB  GLN A  58      56.630  90.530 138.642  1.00 20.00              
ATOM    960 2HB  GLN A  58      57.597  90.269 139.072  1.00 20.00              
ATOM    961 3HB  GLN A  58      55.845  90.345 139.376  1.00 20.00              
ATOM    962  CG  GLN A  58      56.387  89.620 137.467  1.00 20.00              
ATOM    963 2HG  GLN A  58      55.359  89.757 137.130  1.00 20.00              
ATOM    964 3HG  GLN A  58      57.072  89.898 136.665  1.00 20.00              
ATOM    965  CD  GLN A  58      56.588  88.127 137.756  1.00 20.00              
ATOM    966  OE1 GLN A  58      57.744  87.713 137.986  1.00 20.00              
ATOM    967  NE2 GLN A  58      55.542  87.290 137.762  1.00 20.00              
ATOM    968 1HE2 GLN A  58      55.686  86.309 137.955  1.00 20.00              
ATOM    969 2HE2 GLN A  58      54.615  87.643 137.574  1.00 20.00              
ATOM    970  O   GLN A  59      53.343  93.894 141.532  1.00 20.00              
ATOM    971  C   GLN A  59      54.419  94.061 142.058  1.00 20.00              
ATOM    972  N   GLN A  59      55.558  93.562 139.912  1.00 20.00              
ATOM    973  H   GLN A  59      54.870  93.565 139.396  1.00 20.00              
ATOM    974  CA  GLN A  59      55.565  94.347 141.152  1.00 20.00              
ATOM    975  HA  GLN A  59      56.486  94.127 141.693  1.00 20.00              
ATOM    976  CB  GLN A  59      55.404  95.829 140.789  1.00 20.00              
ATOM    977 2HB  GLN A  59      54.564  95.897 140.097  1.00 20.00              
ATOM    978 3HB  GLN A  59      55.159  96.358 141.709  1.00 20.00              
ATOM    979  CG  GLN A  59      56.588  96.584 140.137  1.00 20.00              
ATOM    980 2HG  GLN A  59      56.572  96.400 139.062  1.00 20.00              
ATOM    981 3HG  GLN A  59      56.468  97.651 140.323  1.00 20.00              
ATOM    982  CD  GLN A  59      57.964  96.164 140.666  1.00 20.00              
ATOM    983  OE1 GLN A  59      58.220  96.297 141.828  1.00 20.00              
ATOM    984  NE2 GLN A  59      58.706  95.703 139.758  1.00 20.00              
ATOM    985 1HE2 GLN A  59      59.642  95.392 139.983  1.00 20.00              
ATOM    986 2HE2 GLN A  59      58.362  95.645 138.810  1.00 20.00              
ATOM    987  O   TRP A  60      55.380  94.511 145.834  1.00 20.00              
ATOM    988  C   TRP A  60      54.173  94.377 145.627  1.00 20.00              
ATOM    989  N   TRP A  60      54.586  94.340 143.316  1.00 20.00              
ATOM    990  H   TRP A  60      55.303  94.748 143.558  1.00 20.00              
ATOM    991  CA  TRP A  60      53.605  93.989 144.330  1.00 20.00              
ATOM    992  HA  TRP A  60      52.660  94.499 144.138  1.00 20.00              
ATOM    993  CB  TRP A  60      53.202  92.548 144.356  1.00 20.00              
ATOM    994 2HB  TRP A  60      52.562  92.365 145.219  1.00 20.00              
ATOM    995 3HB  TRP A  60      52.659  92.307 143.443  1.00 20.00              
ATOM    996  CG  TRP A  60      54.305  91.595 144.447  1.00 20.00              
ATOM    997  CD1 TRP A  60      55.055  91.427 145.637  1.00 20.00              
ATOM    998  HD1 TRP A  60      54.844  92.002 146.539  1.00 20.00              
ATOM    999  CD2 TRP A  60      54.773  90.746 143.446  1.00 20.00              
ATOM   1000  NE1 TRP A  60      55.938  90.491 145.306  1.00 20.00              
ATOM   1001  HE1 TRP A  60      56.633  90.141 145.951  1.00 20.00              
ATOM   1002  CE2 TRP A  60      55.826  90.035 144.002  1.00 20.00              
ATOM   1003  CE3 TRP A  60      54.401  90.505 142.098  1.00 20.00              
ATOM   1004  HE3 TRP A  60      53.578  91.045 141.629  1.00 20.00              
ATOM   1005  CZ2 TRP A  60      56.528  89.080 143.245  1.00 20.00              
ATOM   1006  HZ2 TRP A  60      57.353  88.531 143.700  1.00 20.00              
ATOM   1007  CZ3 TRP A  60      55.076  89.583 141.360  1.00 20.00              
ATOM   1008  HZ3 TRP A  60      54.797  89.392 140.324  1.00 20.00              
ATOM   1009  CH2 TRP A  60      56.132  88.904 141.998  1.00 20.00              
ATOM   1010  HH2 TRP A  60      56.667  88.167 141.400  1.00 20.00              
ATOM   1011  O   ILE A  61      52.181  93.495 149.152  1.00 20.00              
ATOM   1012  C   ILE A  61      53.267  94.186 149.219  1.00 20.00              
ATOM   1013  N   ILE A  61      53.399  94.211 146.664  1.00 20.00              
ATOM   1014  H   ILE A  61      52.687  93.731 146.614  1.00 20.00              
ATOM   1015  CA  ILE A  61      53.763  94.849 147.856  1.00 20.00              
ATOM   1016  HA  ILE A  61      54.810  94.636 147.644  1.00 20.00              
ATOM   1017  CB  ILE A  61      53.813  96.377 148.035  1.00 20.00              
ATOM   1018  HB  ILE A  61      53.672  96.656 149.079  1.00 20.00              
ATOM   1019  CG1 ILE A  61      52.602  96.999 147.270  1.00 20.00              
ATOM   1020 2HG1 ILE A  61      52.923  97.224 146.253  1.00 20.00              
ATOM   1021 3HG1 ILE A  61      51.803  96.259 147.243  1.00 20.00              
ATOM   1022  CG2 ILE A  61      55.253  97.007 147.822  1.00 20.00              
ATOM   1023 1HG2 ILE A  61      55.600  96.791 146.812  1.00 20.00              
ATOM   1024 2HG2 ILE A  61      55.203  98.087 147.965  1.00 20.00              
ATOM   1025 3HG2 ILE A  61      55.949  96.577 148.543  1.00 20.00              
ATOM   1026  CD1 ILE A  61      52.024  98.317 147.900  1.00 20.00              
ATOM   1027 1HD1 ILE A  61      52.801  99.081 147.925  1.00 20.00              
ATOM   1028 2HD1 ILE A  61      51.186  98.672 147.298  1.00 20.00              
ATOM   1029 3HD1 ILE A  61      51.681  98.115 148.915  1.00 20.00              
ATOM   1030  O   ASP A  62      55.772  94.423 152.729  1.00 20.00              
ATOM   1031  C   ASP A  62      54.552  94.440 152.423  1.00 20.00              
ATOM   1032  N   ASP A  62      54.195  94.016 150.096  1.00 20.00              
ATOM   1033  H   ASP A  62      54.974  94.297 149.865  1.00 20.00              
ATOM   1034  CA  ASP A  62      54.121  93.436 151.379  1.00 20.00              
ATOM   1035  HA  ASP A  62      53.114  93.137 151.668  1.00 20.00              
ATOM   1036  CB  ASP A  62      55.010  92.116 151.392  1.00 20.00              
ATOM   1037 2HB  ASP A  62      55.190  91.780 150.371  1.00 20.00              
ATOM   1038 3HB  ASP A  62      55.964  92.315 151.882  1.00 20.00              
ATOM   1039  CG  ASP A  62      54.246  91.047 152.161  1.00 20.00              
ATOM   1040  OD1 ASP A  62      53.819  91.283 153.373  1.00 20.00              
ATOM   1041  OD2 ASP A  62      53.968  89.929 151.757  1.00 20.00              
ATOM   1042  O   VAL A  63      54.565  96.136 156.435  1.00 20.00              
ATOM   1043  C   VAL A  63      54.408  95.497 155.386  1.00 20.00              
ATOM   1044  N   VAL A  63      53.571  95.214 152.985  1.00 20.00              
ATOM   1045  H   VAL A  63      52.780  95.152 152.653  1.00 20.00              
ATOM   1046  CA  VAL A  63      53.763  96.160 154.131  1.00 20.00              
ATOM   1047  HA  VAL A  63      54.417  96.962 153.791  1.00 20.00              
ATOM   1048  CB  VAL A  63      52.408  96.688 154.610  1.00 20.00              
ATOM   1049  HB  VAL A  63      52.553  97.660 155.082  1.00 20.00              
ATOM   1050  CG1 VAL A  63      51.544  96.625 153.270  1.00 20.00              
ATOM   1051 1HG1 VAL A  63      51.502  95.596 152.912  1.00 20.00              
ATOM   1052 2HG1 VAL A  63      50.534  96.981 153.471  1.00 20.00              
ATOM   1053 3HG1 VAL A  63      52.006  97.255 152.510  1.00 20.00              
ATOM   1054  CG2 VAL A  63      51.650  95.892 155.760  1.00 20.00              
ATOM   1055 1HG2 VAL A  63      52.271  95.865 156.655  1.00 20.00              
ATOM   1056 2HG2 VAL A  63      50.707  96.391 155.987  1.00 20.00              
ATOM   1057 3HG2 VAL A  63      51.450  94.873 155.427  1.00 20.00              
ATOM   1058  O   ARG A  64      57.250  92.728 157.034  1.00 20.00              
ATOM   1059  C   ARG A  64      56.549  93.242 156.114  1.00 20.00              
ATOM   1060  N   ARG A  64      54.456  94.111 155.384  1.00 20.00              
ATOM   1061  H   ARG A  64      54.129  93.703 154.701  1.00 20.00              
ATOM   1062  CA  ARG A  64      55.006  93.310 156.431  1.00 20.00              
ATOM   1063  HA  ARG A  64      54.885  93.650 157.459  1.00 20.00              
ATOM   1064  CB  ARG A  64      54.323  91.958 156.351  1.00 20.00              
ATOM   1065 2HB  ARG A  64      54.237  91.693 155.298  1.00 20.00              
ATOM   1066 3HB  ARG A  64      54.964  91.234 156.855  1.00 20.00              
ATOM   1067  CG  ARG A  64      52.920  91.849 156.975  1.00 20.00              
ATOM   1068 2HG  ARG A  64      53.010  91.865 158.061  1.00 20.00              
ATOM   1069 3HG  ARG A  64      52.317  92.696 156.647  1.00 20.00              
ATOM   1070  CD  ARG A  64      52.223  90.537 156.545  1.00 20.00              
ATOM   1071 2HD  ARG A  64      51.750  90.651 155.569  1.00 20.00              
ATOM   1072 3HD  ARG A  64      52.936  89.713 156.509  1.00 20.00              
ATOM   1073  NE  ARG A  64      51.194  90.276 157.583  1.00 20.00              
ATOM   1074  HE  ARG A  64      51.453  90.233 158.558  1.00 20.00              
ATOM   1075  CZ  ARG A  64      49.936  90.100 157.218  1.00 20.00              
ATOM   1076  NH1 ARG A  64      49.738  90.180 155.935  1.00 20.00              
ATOM   1077 1HH1 ARG A  64      48.807  90.058 155.562  1.00 20.00              
ATOM   1078 2HH1 ARG A  64      50.517  90.362 155.318  1.00 20.00              
ATOM   1079  NH2 ARG A  64      48.923  89.855 158.102  1.00 20.00              
ATOM   1080 1HH2 ARG A  64      49.122  89.801 159.091  1.00 20.00              
ATOM   1081 2HH2 ARG A  64      47.980  89.729 157.763  1.00 20.00              
ATOM   1082  O   LEU A  65      60.394  95.533 154.799  1.00 20.00              
ATOM   1083  C   LEU A  65      59.184  95.353 155.129  1.00 20.00              
ATOM   1084  N   LEU A  65      57.084  93.955 155.148  1.00 20.00              
ATOM   1085  H   LEU A  65      56.541  94.417 154.668  1.00 20.00              
ATOM   1086  CA  LEU A  65      58.507  94.052 154.794  1.00 20.00              
ATOM   1087  HA  LEU A  65      59.035  93.313 155.397  1.00 20.00              
ATOM   1088  CB  LEU A  65      58.701  93.768 153.277  1.00 20.00              
ATOM   1089 2HB  LEU A  65      58.119  94.502 152.721  1.00 20.00              
ATOM   1090 3HB  LEU A  65      59.759  93.892 153.045  1.00 20.00              
ATOM   1091  CG  LEU A  65      58.281  92.396 152.816  1.00 20.00              
ATOM   1092  HG  LEU A  65      57.199  92.291 152.901  1.00 20.00              
ATOM   1093  CD1 LEU A  65      57.996  92.192 151.400  1.00 20.00              
ATOM   1094 1HD1 LEU A  65      58.885  92.422 150.813  1.00 20.00              
ATOM   1095 2HD1 LEU A  65      57.708  91.154 151.232  1.00 20.00              
ATOM   1096 3HD1 LEU A  65      57.181  92.849 151.094  1.00 20.00              
ATOM   1097  CD2 LEU A  65      58.421  91.289 153.771  1.00 20.00              
ATOM   1098 1HD2 LEU A  65      57.818  91.493 154.656  1.00 20.00              
ATOM   1099 2HD2 LEU A  65      58.083  90.362 153.307  1.00 20.00              
ATOM   1100 3HD2 LEU A  65      59.468  91.189 154.061  1.00 20.00              
ATOM   1101  O   ARG A  66      59.294  96.281 158.439  1.00 20.00              
ATOM   1102  C   ARG A  66      59.877  97.026 157.611  1.00 20.00              
ATOM   1103  N   ARG A  66      58.422  96.117 155.862  1.00 20.00              
ATOM   1104  H   ARG A  66      57.610  95.913 156.061  1.00 20.00              
ATOM   1105  CA  ARG A  66      59.085  97.391 156.331  1.00 20.00              
ATOM   1106  HA  ARG A  66      59.736  97.870 155.600  1.00 20.00              
ATOM   1107  CB  ARG A  66      57.950  98.360 156.753  1.00 20.00              
ATOM   1108 2HB  ARG A  66      58.378  99.350 156.911  1.00 20.00              
ATOM   1109 3HB  ARG A  66      57.214  98.407 155.951  1.00 20.00              
ATOM   1110  CG  ARG A  66      57.251  97.925 158.028  1.00 20.00              
ATOM   1111 2HG  ARG A  66      57.927  98.110 158.863  1.00 20.00              
ATOM   1112 3HG  ARG A  66      56.355  98.534 158.145  1.00 20.00              
ATOM   1113  CD  ARG A  66      56.823  96.420 158.079  1.00 20.00              
ATOM   1114 2HD  ARG A  66      55.829  96.317 157.642  1.00 20.00              
ATOM   1115 3HD  ARG A  66      57.535  95.826 157.505  1.00 20.00              
ATOM   1116  NE  ARG A  66      56.783  95.910 159.403  1.00 20.00              
ATOM   1117  HE  ARG A  66      57.389  96.320 160.100  1.00 20.00              
ATOM   1118  CZ  ARG A  66      55.961  94.894 159.769  1.00 20.00              
ATOM   1119  NH1 ARG A  66      55.163  94.350 158.868  1.00 20.00              
ATOM   1120 1HH1 ARG A  66      54.549  93.593 159.133  1.00 20.00              
ATOM   1121 2HH1 ARG A  66      55.171  94.693 157.918  1.00 20.00              
ATOM   1122  NH2 ARG A  66      55.962  94.469 160.978  1.00 20.00              
ATOM   1123 1HH2 ARG A  66      56.576  94.892 161.659  1.00 20.00              
ATOM   1124 2HH2 ARG A  66      55.348  93.712 161.244  1.00 20.00              
ATOM   1125  O   TRP A  67      62.537  99.809 159.169  1.00 20.00              
ATOM   1126  C   TRP A  67      62.557  98.732 159.771  1.00 20.00              
ATOM   1127  N   TRP A  67      60.797  97.850 158.125  1.00 20.00              
ATOM   1128  H   TRP A  67      60.675  98.682 157.945  1.00 20.00              
ATOM   1129  CA  TRP A  67      61.983  97.567 158.948  1.00 20.00              
ATOM   1130  HA  TRP A  67      61.566  96.800 159.600  1.00 20.00              
ATOM   1131  CB  TRP A  67      63.186  97.078 158.227  1.00 20.00              
ATOM   1132 2HB  TRP A  67      63.384  97.679 157.338  1.00 20.00              
ATOM   1133 3HB  TRP A  67      64.064  97.086 158.873  1.00 20.00              
ATOM   1134  CG  TRP A  67      62.922  95.637 157.787  1.00 20.00              
ATOM   1135  CD1 TRP A  67      63.505  95.078 156.715  1.00 20.00              
ATOM   1136  HD1 TRP A  67      64.205  95.640 156.097  1.00 20.00              
ATOM   1137  CD2 TRP A  67      62.020  94.694 158.461  1.00 20.00              
ATOM   1138  NE1 TRP A  67      62.993  93.767 156.673  1.00 20.00              
ATOM   1139  HE1 TRP A  67      63.251  93.093 155.966  1.00 20.00              
ATOM   1140  CE2 TRP A  67      62.122  93.499 157.675  1.00 20.00              
ATOM   1141  CE3 TRP A  67      61.151  94.660 159.588  1.00 20.00              
ATOM   1142  HE3 TRP A  67      61.038  95.542 160.219  1.00 20.00              
ATOM   1143  CZ2 TRP A  67      61.375  92.339 158.027  1.00 20.00              
ATOM   1144  HZ2 TRP A  67      61.488  91.457 157.396  1.00 20.00              
ATOM   1145  CZ3 TRP A  67      60.418  93.530 159.938  1.00 20.00              
ATOM   1146  HZ3 TRP A  67      59.770  93.574 160.814  1.00 20.00              
ATOM   1147  CH2 TRP A  67      60.514  92.336 159.160  1.00 20.00              
ATOM   1148  HH2 TRP A  67      59.939  91.451 159.434  1.00 20.00              
ATOM   1149  O   ASN A  68      65.975  98.116 160.766  1.00 20.00              
ATOM   1150  C   ASN A  68      65.578  98.809 161.736  1.00 20.00              
ATOM   1151  N   ASN A  68      63.365  98.352 160.737  1.00 20.00              
ATOM   1152  H   ASN A  68      63.508  97.504 160.746  1.00 20.00              
ATOM   1153  CA  ASN A  68      64.069  99.060 161.795  1.00 20.00              
ATOM   1154  HA  ASN A  68      64.047 100.141 161.656  1.00 20.00              
ATOM   1155  CB  ASN A  68      63.335  99.010 163.171  1.00 20.00              
ATOM   1156 2HB  ASN A  68      63.262 100.034 163.537  1.00 20.00              
ATOM   1157 3HB  ASN A  68      62.335  98.616 162.992  1.00 20.00              
ATOM   1158  CG  ASN A  68      63.927  98.185 164.312  1.00 20.00              
ATOM   1159  OD1 ASN A  68      64.584  97.111 164.193  1.00 20.00              
ATOM   1160  ND2 ASN A  68      63.669  98.738 165.513  1.00 20.00              
ATOM   1161 1HD2 ASN A  68      64.006  98.290 166.354  1.00 20.00              
ATOM   1162 2HD2 ASN A  68      63.141  99.597 165.568  1.00 20.00              
ATOM   1163  O   PRO A  69      69.535  97.351 163.063  1.00 20.00              
ATOM   1164  C   PRO A  69      68.315  97.566 163.031  1.00 20.00              
ATOM   1165  N   PRO A  69      66.455  99.347 162.682  1.00 20.00              
ATOM   1166  CA  PRO A  69      67.860  99.046 162.808  1.00 20.00              
ATOM   1167  HA  PRO A  69      68.116  99.500 161.852  1.00 20.00              
ATOM   1168  CB  PRO A  69      68.394  99.778 164.097  1.00 20.00              
ATOM   1169 2HB  PRO A  69      68.645  99.055 164.874  1.00 20.00              
ATOM   1170 3HB  PRO A  69      69.275 100.377 163.863  1.00 20.00              
ATOM   1171  CG  PRO A  69      67.276 100.658 164.551  1.00 20.00              
ATOM   1172 2HG  PRO A  69      67.110 100.570 165.625  1.00 20.00              
ATOM   1173 3HG  PRO A  69      67.474 101.701 164.299  1.00 20.00              
ATOM   1174  CD  PRO A  69      66.070 100.192 163.823  1.00 20.00              
ATOM   1175 2HD  PRO A  69      65.430  99.596 164.474  1.00 20.00              
ATOM   1176 3HD  PRO A  69      65.504 101.037 163.432  1.00 20.00              
ATOM   1177  O   ALA A  70      67.293  93.289 162.090  1.00 20.00              
ATOM   1178  C   ALA A  70      67.422  94.533 161.986  1.00 20.00              
ATOM   1179  N   ALA A  70      67.301  96.751 163.080  1.00 20.00              
ATOM   1180  H   ALA A  70      66.491  97.032 163.014  1.00 20.00              
ATOM   1181  CA  ALA A  70      67.620  95.301 163.258  1.00 20.00              
ATOM   1182  HA  ALA A  70      68.666  95.235 163.561  1.00 20.00              
ATOM   1183  CB  ALA A  70      66.809  94.631 164.329  1.00 20.00              
ATOM   1184 1HB  ALA A  70      65.750  94.701 164.081  1.00 20.00              
ATOM   1185 2HB  ALA A  70      67.096  93.581 164.400  1.00 20.00              
ATOM   1186 3HB  ALA A  70      66.992  95.122 165.284  1.00 20.00              
ATOM   1187  O   ASP A  71      68.065  95.040 157.479  1.00 20.00              
ATOM   1188  C   ASP A  71      67.395  95.440 158.394  1.00 20.00              
ATOM   1189  N   ASP A  71      67.049  95.150 160.819  1.00 20.00              
ATOM   1190  H   ASP A  71      66.881  95.993 160.875  1.00 20.00              
ATOM   1191  CA  ASP A  71      66.900  94.545 159.463  1.00 20.00              
ATOM   1192  HA  ASP A  71      67.456  93.613 159.362  1.00 20.00              
ATOM   1193  CB  ASP A  71      65.352  94.351 159.248  1.00 20.00              
ATOM   1194 2HB  ASP A  71      64.849  94.297 160.214  1.00 20.00              
ATOM   1195 3HB  ASP A  71      64.951  95.188 158.676  1.00 20.00              
ATOM   1196  CG  ASP A  71      65.139  93.069 158.492  1.00 20.00              
ATOM   1197  OD1 ASP A  71      65.411  93.062 157.225  1.00 20.00              
ATOM   1198  OD2 ASP A  71      64.721  92.064 159.055  1.00 20.00              
ATOM   1199  O   TYR A  72      69.770  98.277 157.459  1.00 20.00              
ATOM   1200  C   TYR A  72      68.907  98.069 158.224  1.00 20.00              
ATOM   1201  N   TYR A  72      67.028  96.713 158.605  1.00 20.00              
ATOM   1202  H   TYR A  72      66.540  96.925 159.282  1.00 20.00              
ATOM   1203  CA  TYR A  72      67.476  97.724 157.657  1.00 20.00              
ATOM   1204  HA  TYR A  72      67.495  97.443 156.604  1.00 20.00              
ATOM   1205  CB  TYR A  72      66.541  98.964 157.675  1.00 20.00              
ATOM   1206 2HB  TYR A  72      66.266  99.211 156.650  1.00 20.00              
ATOM   1207 3HB  TYR A  72      65.644  98.718 158.243  1.00 20.00              
ATOM   1208  CG  TYR A  72      67.220 100.214 158.327  1.00 20.00              
ATOM   1209  CD1 TYR A  72      68.549 100.659 157.950  1.00 20.00              
ATOM   1210  HD1 TYR A  72      69.104 100.114 157.186  1.00 20.00              
ATOM   1211  CD2 TYR A  72      66.588 100.937 159.280  1.00 20.00              
ATOM   1212  HD2 TYR A  72      65.589 100.616 159.576  1.00 20.00              
ATOM   1213  CE1 TYR A  72      69.135 101.805 158.569  1.00 20.00              
ATOM   1214  HE1 TYR A  72      70.131 102.160 158.305  1.00 20.00              
ATOM   1215  CE2 TYR A  72      67.104 102.036 159.900  1.00 20.00              
ATOM   1216  HE2 TYR A  72      66.543 102.578 160.663  1.00 20.00              
ATOM   1217  CZ  TYR A  72      68.365 102.430 159.519  1.00 20.00              
ATOM   1218  OH  TYR A  72      69.051 103.526 160.039  1.00 20.00              
ATOM   1219  HH  TYR A  72      68.551 103.997 160.710  1.00 20.00              
ATOM   1220  O   GLY A  73      72.537  98.471 159.836  1.00 20.00              
ATOM   1221  C   GLY A  73      71.399  97.891 159.707  1.00 20.00              
ATOM   1222  N   GLY A  73      68.969  98.306 159.595  1.00 20.00              
ATOM   1223  H   GLY A  73      68.256  98.231 160.070  1.00 20.00              
ATOM   1224  CA  GLY A  73      70.213  98.673 160.237  1.00 20.00              
ATOM   1225 1HA  GLY A  73      70.397  99.734 160.069  1.00 20.00              
ATOM   1226 2HA  GLY A  73      70.127  98.485 161.307  1.00 20.00              
ATOM   1227  O   GLY A  74      73.699  95.838 157.650  1.00 20.00              
ATOM   1228  C   GLY A  74      72.575  95.495 157.814  1.00 20.00              
ATOM   1229  N   GLY A  74      71.187  96.629 159.586  1.00 20.00              
ATOM   1230  H   GLY A  74      70.388  96.401 159.805  1.00 20.00              
ATOM   1231  CA  GLY A  74      71.987  95.522 159.168  1.00 20.00              
ATOM   1232 1HA  GLY A  74      72.820  95.450 159.867  1.00 20.00              
ATOM   1233 2HA  GLY A  74      71.364  94.630 159.252  1.00 20.00              
ATOM   1234  O   ILE A  75      69.945  95.764 154.103  1.00 20.00              
ATOM   1235  C   ILE A  75      70.679  96.577 154.785  1.00 20.00              
ATOM   1236  N   ILE A  75      71.644  95.679 156.883  1.00 20.00              
ATOM   1237  H   ILE A  75      70.818  95.578 157.104  1.00 20.00              
ATOM   1238  CA  ILE A  75      71.965  96.056 155.451  1.00 20.00              
ATOM   1239  HA  ILE A  75      72.700  96.855 155.353  1.00 20.00              
ATOM   1240  CB  ILE A  75      72.609  94.810 154.743  1.00 20.00              
ATOM   1241  HB  ILE A  75      72.564  94.960 153.665  1.00 20.00              
ATOM   1242  CG1 ILE A  75      71.863  93.567 155.049  1.00 20.00              
ATOM   1243 2HG1 ILE A  75      71.501  93.663 156.073  1.00 20.00              
ATOM   1244 3HG1 ILE A  75      71.014  93.534 154.367  1.00 20.00              
ATOM   1245  CG2 ILE A  75      74.044  94.680 155.180  1.00 20.00              
ATOM   1246 1HG2 ILE A  75      74.085  94.549 156.261  1.00 20.00              
ATOM   1247 2HG2 ILE A  75      74.497  93.817 154.691  1.00 20.00              
ATOM   1248 3HG2 ILE A  75      74.592  95.582 154.904  1.00 20.00              
ATOM   1249  CD1 ILE A  75      72.566  92.190 154.952  1.00 20.00              
ATOM   1250 1HD1 ILE A  75      73.411  92.163 155.641  1.00 20.00              
ATOM   1251 2HD1 ILE A  75      71.860  91.401 155.213  1.00 20.00              
ATOM   1252 3HD1 ILE A  75      72.924  92.034 153.935  1.00 20.00              
ATOM   1253  O   LYS A  76      67.400  97.318 154.173  1.00 20.00              
ATOM   1254  C   LYS A  76      68.258  97.869 153.426  1.00 20.00              
ATOM   1255  N   LYS A  76      70.501  97.862 154.771  1.00 20.00              
ATOM   1256  H   LYS A  76      71.038  98.347 155.236  1.00 20.00              
ATOM   1257  CA  LYS A  76      69.418  98.559 153.996  1.00 20.00              
ATOM   1258  HA  LYS A  76      68.719  98.899 154.762  1.00 20.00              
ATOM   1259  CB  LYS A  76      70.000  99.813 153.231  1.00 20.00              
ATOM   1260 2HB  LYS A  76      70.203 100.574 153.985  1.00 20.00              
ATOM   1261 3HB  LYS A  76      70.939  99.494 152.776  1.00 20.00              
ATOM   1262  CG  LYS A  76      69.186 100.491 152.131  1.00 20.00              
ATOM   1263 2HG  LYS A  76      68.723  99.707 151.532  1.00 20.00              
ATOM   1264 3HG  LYS A  76      68.410 101.086 152.613  1.00 20.00              
ATOM   1265  CD  LYS A  76      69.973 101.441 151.145  1.00 20.00              
ATOM   1266 2HD  LYS A  76      70.349 102.283 151.727  1.00 20.00              
ATOM   1267 3HD  LYS A  76      70.814 100.875 150.742  1.00 20.00              
ATOM   1268  CE  LYS A  76      69.192 102.007 149.968  1.00 20.00              
ATOM   1269 2HE  LYS A  76      68.707 101.163 149.478  1.00 20.00              
ATOM   1270 3HE  LYS A  76      68.433 102.671 150.384  1.00 20.00              
ATOM   1271  NZ  LYS A  76      69.897 102.777 148.901  1.00 20.00              
ATOM   1272 1HZ  LYS A  76      70.596 102.189 148.469  1.00 20.00              
ATOM   1273 2HZ  LYS A  76      69.229 103.075 148.205  1.00 20.00              
ATOM   1274 3HZ  LYS A  76      70.343 103.586 149.309  1.00 20.00              
ATOM   1275  O   LYS A  77      68.947  96.345 150.118  1.00 20.00              
ATOM   1276  C   LYS A  77      68.150  95.890 150.955  1.00 20.00              
ATOM   1277  N   LYS A  77      68.015  97.936 152.073  1.00 20.00              
ATOM   1278  H   LYS A  77      68.395  98.555 151.613  1.00 20.00              
ATOM   1279  CA  LYS A  77      67.118  96.956 151.379  1.00 20.00              
ATOM   1280  HA  LYS A  77      66.262  96.522 151.895  1.00 20.00              
ATOM   1281  CB  LYS A  77      66.620  97.686 150.171  1.00 20.00              
ATOM   1282 2HB  LYS A  77      65.924  97.032 149.647  1.00 20.00              
ATOM   1283 3HB  LYS A  77      66.093  98.578 150.512  1.00 20.00              
ATOM   1284  CG  LYS A  77      67.706  98.133 149.159  1.00 20.00              
ATOM   1285 2HG  LYS A  77      68.239  99.001 149.549  1.00 20.00              
ATOM   1286 3HG  LYS A  77      68.412  97.319 148.992  1.00 20.00              
ATOM   1287  CD  LYS A  77      67.004  98.508 147.809  1.00 20.00              
ATOM   1288 2HD  LYS A  77      66.052  97.979 147.753  1.00 20.00              
ATOM   1289 3HD  LYS A  77      66.822  99.583 147.797  1.00 20.00              
ATOM   1290  CE  LYS A  77      67.825  98.146 146.600  1.00 20.00              
ATOM   1291 2HE  LYS A  77      68.832  97.898 146.938  1.00 20.00              
ATOM   1292 3HE  LYS A  77      67.374  97.271 146.134  1.00 20.00              
ATOM   1293  NZ  LYS A  77      67.938  99.231 145.549  1.00 20.00              
ATOM   1294 1HZ  LYS A  77      68.369 100.050 145.955  1.00 20.00              
ATOM   1295 2HZ  LYS A  77      68.504  98.899 144.781  1.00 20.00              
ATOM   1296 3HZ  LYS A  77      67.016  99.468 145.210  1.00 20.00              
ATOM   1297  O   ILE A  78      66.872  92.697 148.891  1.00 20.00              
ATOM   1298  C   ILE A  78      68.049  92.653 149.241  1.00 20.00              
ATOM   1299  N   ILE A  78      67.771  94.677 150.758  1.00 20.00              
ATOM   1300  H   ILE A  78      66.934  94.512 150.874  1.00 20.00              
ATOM   1301  CA  ILE A  78      68.618  93.536 150.356  1.00 20.00              
ATOM   1302  HA  ILE A  78      69.554  93.891 149.925  1.00 20.00              
ATOM   1303  CB  ILE A  78      68.827  92.710 151.658  1.00 20.00              
ATOM   1304  HB  ILE A  78      69.084  91.672 151.451  1.00 20.00              
ATOM   1305  CG1 ILE A  78      67.476  92.881 152.384  1.00 20.00              
ATOM   1306 2HG1 ILE A  78      67.376  93.910 152.731  1.00 20.00              
ATOM   1307 3HG1 ILE A  78      66.661  92.649 151.699  1.00 20.00              
ATOM   1308  CG2 ILE A  78      69.988  93.156 152.489  1.00 20.00              
ATOM   1309 1HG2 ILE A  78      69.843  94.194 152.789  1.00 20.00              
ATOM   1310 2HG2 ILE A  78      70.062  92.529 153.378  1.00 20.00              
ATOM   1311 3HG2 ILE A  78      70.906  93.071 151.907  1.00 20.00              
ATOM   1312  CD1 ILE A  78      67.427  91.966 153.538  1.00 20.00              
ATOM   1313 1HD1 ILE A  78      68.242  92.199 154.223  1.00 20.00              
ATOM   1314 2HD1 ILE A  78      66.474  92.083 154.054  1.00 20.00              
ATOM   1315 3HD1 ILE A  78      67.527  90.937 153.191  1.00 20.00              
ATOM   1316  O   ARG A  79      68.894  88.535 149.186  1.00 20.00              
ATOM   1317  C   ARG A  79      68.166  89.287 148.560  1.00 20.00              
ATOM   1318  N   ARG A  79      68.903  91.647 148.943  1.00 20.00              
ATOM   1319  H   ARG A  79      69.660  91.595 149.349  1.00 20.00              
ATOM   1320  CA  ARG A  79      68.555  90.665 147.957  1.00 20.00              
ATOM   1321  HA  ARG A  79      67.722  91.065 147.380  1.00 20.00              
ATOM   1322  CB  ARG A  79      69.763  90.330 147.126  1.00 20.00              
ATOM   1323 2HB  ARG A  79      70.091  91.234 146.612  1.00 20.00              
ATOM   1324 3HB  ARG A  79      70.555  89.981 147.789  1.00 20.00              
ATOM   1325  CG  ARG A  79      69.494  89.242 146.074  1.00 20.00              
ATOM   1326 2HG  ARG A  79      69.290  88.288 146.559  1.00 20.00              
ATOM   1327 3HG  ARG A  79      68.644  89.521 145.450  1.00 20.00              
ATOM   1328  CD  ARG A  79      70.763  89.150 145.233  1.00 20.00              
ATOM   1329 2HD  ARG A  79      71.041  88.098 145.167  1.00 20.00              
ATOM   1330 3HD  ARG A  79      70.528  89.527 144.237  1.00 20.00              
ATOM   1331  NE  ARG A  79      71.912  89.853 145.681  1.00 20.00              
ATOM   1332  HE  ARG A  79      71.897  90.106 146.658  1.00 20.00              
ATOM   1333  CZ  ARG A  79      73.037  90.245 145.005  1.00 20.00              
ATOM   1334  NH1 ARG A  79      73.124  89.955 143.750  1.00 20.00              
ATOM   1335 1HH1 ARG A  79      73.943  90.231 143.226  1.00 20.00              
ATOM   1336 2HH1 ARG A  79      72.373  89.452 143.297  1.00 20.00              
ATOM   1337  NH2 ARG A  79      74.078  90.903 145.490  1.00 20.00              
ATOM   1338 1HH2 ARG A  79      74.094  91.170 146.464  1.00 20.00              
ATOM   1339 2HH2 ARG A  79      74.852  91.135 144.884  1.00 20.00              
ATOM   1340  O   LEU A  80      65.454  87.579 146.552  1.00 20.00              
ATOM   1341  C   LEU A  80      65.821  87.020 147.649  1.00 20.00              
ATOM   1342  N   LEU A  80      66.916  88.964 148.274  1.00 20.00              
ATOM   1343  H   LEU A  80      66.515  89.427 147.670  1.00 20.00              
ATOM   1344  CA  LEU A  80      66.157  87.873 148.908  1.00 20.00              
ATOM   1345  HA  LEU A  80      66.692  87.373 149.716  1.00 20.00              
ATOM   1346  CB  LEU A  80      64.924  88.231 149.639  1.00 20.00              
ATOM   1347 2HB  LEU A  80      64.509  87.298 150.022  1.00 20.00              
ATOM   1348 3HB  LEU A  80      65.230  88.863 150.473  1.00 20.00              
ATOM   1349  CG  LEU A  80      63.726  88.993 148.910  1.00 20.00              
ATOM   1350  HG  LEU A  80      64.223  89.607 148.158  1.00 20.00              
ATOM   1351  CD1 LEU A  80      62.691  88.011 148.278  1.00 20.00              
ATOM   1352 1HD1 LEU A  80      62.263  87.382 149.058  1.00 20.00              
ATOM   1353 2HD1 LEU A  80      61.897  88.581 147.795  1.00 20.00              
ATOM   1354 3HD1 LEU A  80      63.189  87.384 147.539  1.00 20.00              
ATOM   1355  CD2 LEU A  80      62.911  89.805 149.866  1.00 20.00              
ATOM   1356 1HD2 LEU A  80      63.546  90.551 150.344  1.00 20.00              
ATOM   1357 2HD2 LEU A  80      62.107  90.305 149.325  1.00 20.00              
ATOM   1358 3HD2 LEU A  80      62.483  89.151 150.626  1.00 20.00              
ATOM   1359  O   PRO A  81      63.553  84.503 147.670  1.00 20.00              
ATOM   1360  C   PRO A  81      64.201  84.621 146.603  1.00 20.00              
ATOM   1361  N   PRO A  81      66.180  85.722 147.737  1.00 20.00              
ATOM   1362  CA  PRO A  81      65.686  84.921 146.628  1.00 20.00              
ATOM   1363  HA  PRO A  81      65.845  85.461 145.695  1.00 20.00              
ATOM   1364  CB  PRO A  81      66.713  83.737 146.804  1.00 20.00              
ATOM   1365 2HB  PRO A  81      66.290  82.954 147.432  1.00 20.00              
ATOM   1366 3HB  PRO A  81      66.986  83.318 145.835  1.00 20.00              
ATOM   1367  CG  PRO A  81      67.919  84.341 147.468  1.00 20.00              
ATOM   1368 2HG  PRO A  81      68.600  83.597 147.883  1.00 20.00              
ATOM   1369 3HG  PRO A  81      68.471  85.012 146.810  1.00 20.00              
ATOM   1370  CD  PRO A  81      67.205  85.101 148.552  1.00 20.00              
ATOM   1371 2HD  PRO A  81      66.757  84.461 149.313  1.00 20.00              
ATOM   1372 3HD  PRO A  81      67.826  85.857 149.034  1.00 20.00              
ATOM   1373  O   SER A  82      60.676  83.694 147.067  1.00 20.00              
ATOM   1374  C   SER A  82      61.402  83.207 146.130  1.00 20.00              
ATOM   1375  N   SER A  82      63.770  84.120 145.442  1.00 20.00              
ATOM   1376  H   SER A  82      64.339  83.891 144.839  1.00 20.00              
ATOM   1377  CA  SER A  82      62.268  83.950 145.175  1.00 20.00              
ATOM   1378  HA  SER A  82      62.008  84.999 145.316  1.00 20.00              
ATOM   1379  CB  SER A  82      61.876  83.483 143.787  1.00 20.00              
ATOM   1380 2HB  SER A  82      61.845  84.356 143.134  1.00 20.00              
ATOM   1381 3HB  SER A  82      62.642  82.793 143.434  1.00 20.00              
ATOM   1382  OG  SER A  82      60.637  82.835 143.698  1.00 20.00              
ATOM   1383  HG  SER A  82      60.475  82.578 142.787  1.00 20.00              
ATOM   1384  O   ASP A  83      58.891  80.820 147.843  1.00 20.00              
ATOM   1385  C   ASP A  83      60.102  81.240 147.990  1.00 20.00              
ATOM   1386  N   ASP A  83      61.537  81.937 145.960  1.00 20.00              
ATOM   1387  H   ASP A  83      61.936  81.706 145.234  1.00 20.00              
ATOM   1388  CA  ASP A  83      61.104  80.803 146.837  1.00 20.00              
ATOM   1389  HA  ASP A  83      60.538  80.079 146.251  1.00 20.00              
ATOM   1390  CB  ASP A  83      62.385  80.069 147.441  1.00 20.00              
ATOM   1391 2HB  ASP A  83      62.795  80.691 148.238  1.00 20.00              
ATOM   1392 3HB  ASP A  83      62.071  79.110 147.855  1.00 20.00              
ATOM   1393  CG  ASP A  83      63.547  79.800 146.358  1.00 20.00              
ATOM   1394  OD1 ASP A  83      63.338  79.108 145.317  1.00 20.00              
ATOM   1395  OD2 ASP A  83      64.712  80.326 146.602  1.00 20.00              
ATOM   1396  O   ASP A  84      57.285  82.414 149.840  1.00 20.00              
ATOM   1397  C   ASP A  84      58.355  83.092 149.692  1.00 20.00              
ATOM   1398  N   ASP A  84      60.532  82.004 148.964  1.00 20.00              
ATOM   1399  H   ASP A  84      61.359  82.238 148.944  1.00 20.00              
ATOM   1400  CA  ASP A  84      59.705  82.503 150.106  1.00 20.00              
ATOM   1401  HA  ASP A  84      59.437  81.648 150.727  1.00 20.00              
ATOM   1402  CB  ASP A  84      60.483  83.450 150.991  1.00 20.00              
ATOM   1403 2HB  ASP A  84      60.843  84.251 150.346  1.00 20.00              
ATOM   1404 3HB  ASP A  84      59.772  83.856 151.711  1.00 20.00              
ATOM   1405  CG  ASP A  84      61.675  82.973 151.789  1.00 20.00              
ATOM   1406  OD1 ASP A  84      62.369  82.083 151.339  1.00 20.00              
ATOM   1407  OD2 ASP A  84      61.968  83.487 152.927  1.00 20.00              
ATOM   1408  O   VAL A  85      56.216  82.566 146.620  1.00 20.00              
ATOM   1409  C   VAL A  85      56.006  83.495 147.321  1.00 20.00              
ATOM   1410  N   VAL A  85      58.372  83.613 148.423  1.00 20.00              
ATOM   1411  H   VAL A  85      59.072  83.518 147.932  1.00 20.00              
ATOM   1412  CA  VAL A  85      57.231  84.308 147.898  1.00 20.00              
ATOM   1413  HA  VAL A  85      56.703  84.712 148.762  1.00 20.00              
ATOM   1414  CB  VAL A  85      57.689  85.427 147.011  1.00 20.00              
ATOM   1415  HB  VAL A  85      58.361  85.000 146.267  1.00 20.00              
ATOM   1416  CG1 VAL A  85      56.629  86.049 146.098  1.00 20.00              
ATOM   1417 1HG1 VAL A  85      55.822  86.460 146.704  1.00 20.00              
ATOM   1418 2HG1 VAL A  85      57.081  86.846 145.506  1.00 20.00              
ATOM   1419 3HG1 VAL A  85      56.229  85.284 145.432  1.00 20.00              
ATOM   1420  CG2 VAL A  85      58.433  86.431 147.868  1.00 20.00              
ATOM   1421 1HG2 VAL A  85      59.290  85.946 148.334  1.00 20.00              
ATOM   1422 2HG2 VAL A  85      58.777  87.257 147.244  1.00 20.00              
ATOM   1423 3HG2 VAL A  85      57.766  86.813 148.641  1.00 20.00              
ATOM   1424  O   TRP A  86      53.433  85.505 144.672  1.00 20.00              
ATOM   1425  C   TRP A  86      53.796  84.430 145.067  1.00 20.00              
ATOM   1426  N   TRP A  86      54.982  84.267 147.254  1.00 20.00              
ATOM   1427  H   TRP A  86      54.986  85.009 147.689  1.00 20.00              
ATOM   1428  CA  TRP A  86      53.809  83.913 146.455  1.00 20.00              
ATOM   1429  HA  TRP A  86      53.800  82.853 146.205  1.00 20.00              
ATOM   1430  CB  TRP A  86      52.555  84.162 147.295  1.00 20.00              
ATOM   1431 2HB  TRP A  86      52.590  83.588 148.221  1.00 20.00              
ATOM   1432 3HB  TRP A  86      52.452  85.222 147.529  1.00 20.00              
ATOM   1433  CG  TRP A  86      51.375  83.751 146.558  1.00 20.00              
ATOM   1434  CD1 TRP A  86      50.885  82.593 146.144  1.00 20.00              
ATOM   1435  HD1 TRP A  86      51.491  81.724 146.404  1.00 20.00              
ATOM   1436  CD2 TRP A  86      50.424  84.723 146.109  1.00 20.00              
ATOM   1437  NE1 TRP A  86      49.735  82.608 145.473  1.00 20.00              
ATOM   1438  HE1 TRP A  86      49.214  81.836 145.083  1.00 20.00              
ATOM   1439  CE2 TRP A  86      49.436  83.995 145.451  1.00 20.00              
ATOM   1440  CE3 TRP A  86      50.359  86.174 146.231  1.00 20.00              
ATOM   1441  HE3 TRP A  86      51.097  86.801 146.731  1.00 20.00              
ATOM   1442  CZ2 TRP A  86      48.271  84.547 144.829  1.00 20.00              
ATOM   1443  HZ2 TRP A  86      47.536  83.916 144.329  1.00 20.00              
ATOM   1444  CZ3 TRP A  86      49.205  86.705 145.614  1.00 20.00              
ATOM   1445  HZ3 TRP A  86      49.083  87.787 145.662  1.00 20.00              
ATOM   1446  CH2 TRP A  86      48.206  85.937 144.943  1.00 20.00              
ATOM   1447  HH2 TRP A  86      47.360  86.466 144.505  1.00 20.00              
ATOM   1448  O   LEU A  87      52.480  82.200 141.512  1.00 20.00              
ATOM   1449  C   LEU A  87      52.876  83.296 141.845  1.00 20.00              
ATOM   1450  N   LEU A  87      53.940  83.445 144.161  1.00 20.00              
ATOM   1451  H   LEU A  87      53.929  82.641 144.468  1.00 20.00              
ATOM   1452  CA  LEU A  87      54.104  83.575 142.771  1.00 20.00              
ATOM   1453  HA  LEU A  87      54.294  84.643 142.667  1.00 20.00              
ATOM   1454  CB  LEU A  87      55.263  82.761 142.227  1.00 20.00              
ATOM   1455 2HB  LEU A  87      55.139  82.705 141.145  1.00 20.00              
ATOM   1456 3HB  LEU A  87      56.178  83.306 142.460  1.00 20.00              
ATOM   1457  CG  LEU A  87      55.453  81.281 142.751  1.00 20.00              
ATOM   1458  HG  LEU A  87      55.537  80.573 141.928  1.00 20.00              
ATOM   1459  CD1 LEU A  87      56.728  81.276 143.572  1.00 20.00              
ATOM   1460 1HD1 LEU A  87      56.628  81.975 144.403  1.00 20.00              
ATOM   1461 2HD1 LEU A  87      56.907  80.273 143.960  1.00 20.00              
ATOM   1462 3HD1 LEU A  87      57.567  81.578 142.945  1.00 20.00              
ATOM   1463  CD2 LEU A  87      54.255  80.831 143.548  1.00 20.00              
ATOM   1464 1HD2 LEU A  87      53.366  80.866 142.920  1.00 20.00              
ATOM   1465 2HD2 LEU A  87      54.412  79.810 143.897  1.00 20.00              
ATOM   1466 3HD2 LEU A  87      54.119  81.490 144.405  1.00 20.00              
ATOM   1467  O   PRO A  88      52.735  83.428 138.488  1.00 20.00              
ATOM   1468  C   PRO A  88      51.664  83.323 139.133  1.00 20.00              
ATOM   1469  N   PRO A  88      52.347  84.352 141.290  1.00 20.00              
ATOM   1470  CA  PRO A  88      51.321  84.152 140.318  1.00 20.00              
ATOM   1471  HA  PRO A  88      50.567  83.672 140.942  1.00 20.00              
ATOM   1472  CB  PRO A  88      50.914  85.518 139.902  1.00 20.00              
ATOM   1473 2HB  PRO A  88      50.475  85.531 138.905  1.00 20.00              
ATOM   1474 3HB  PRO A  88      50.222  85.976 140.609  1.00 20.00              
ATOM   1475  CG  PRO A  88      52.289  86.199 139.928  1.00 20.00              
ATOM   1476 2HG  PRO A  88      52.908  85.915 139.077  1.00 20.00              
ATOM   1477 3HG  PRO A  88      52.203  87.285 139.969  1.00 20.00              
ATOM   1478  CD  PRO A  88      52.874  85.670 141.200  1.00 20.00              
ATOM   1479 2HD  PRO A  88      53.962  85.624 141.170  1.00 20.00              
ATOM   1480 3HD  PRO A  88      52.559  86.246 142.071  1.00 20.00              
ATOM   1481  O   ASP A  89      49.383  82.699 135.854  1.00 20.00              
ATOM   1482  C   ASP A  89      50.503  82.592 136.320  1.00 20.00              
ATOM   1483  N   ASP A  89      50.752  82.481 138.736  1.00 20.00              
ATOM   1484  H   ASP A  89      50.044  82.366 139.211  1.00 20.00              
ATOM   1485  CA  ASP A  89      50.901  81.737 137.496  1.00 20.00              
ATOM   1486  HA  ASP A  89      51.912  81.389 137.286  1.00 20.00              
ATOM   1487  CB  ASP A  89      49.913  80.569 137.635  1.00 20.00              
ATOM   1488 2HB  ASP A  89      49.833  80.001 136.708  1.00 20.00              
ATOM   1489 3HB  ASP A  89      50.198  79.900 138.447  1.00 20.00              
ATOM   1490  CG  ASP A  89      48.587  81.325 137.957  1.00 20.00              
ATOM   1491  OD1 ASP A  89      48.362  82.396 137.396  1.00 20.00              
ATOM   1492  OD2 ASP A  89      47.898  80.748 138.755  1.00 20.00              
ATOM   1493  O   LEU A  90      51.738  82.176 133.333  1.00 20.00              
ATOM   1494  C   LEU A  90      51.154  83.233 133.392  1.00 20.00              
ATOM   1495  N   LEU A  90      51.508  83.434 135.817  1.00 20.00              
ATOM   1496  H   LEU A  90      52.253  83.496 136.241  1.00 20.00              
ATOM   1497  CA  LEU A  90      51.321  84.203 134.595  1.00 20.00              
ATOM   1498  HA  LEU A  90      50.473  84.887 134.633  1.00 20.00              
ATOM   1499  CB  LEU A  90      52.713  84.924 134.347  1.00 20.00              
ATOM   1500 2HB  LEU A  90      53.398  84.147 134.005  1.00 20.00              
ATOM   1501 3HB  LEU A  90      52.543  85.638 133.540  1.00 20.00              
ATOM   1502  CG  LEU A  90      53.471  85.706 135.457  1.00 20.00              
ATOM   1503  HG  LEU A  90      53.296  85.141 136.373  1.00 20.00              
ATOM   1504  CD1 LEU A  90      54.966  85.788 135.141  1.00 20.00              
ATOM   1505 1HD1 LEU A  90      55.109  86.302 134.190  1.00 20.00              
ATOM   1506 2HD1 LEU A  90      55.475  86.340 135.931  1.00 20.00              
ATOM   1507 3HD1 LEU A  90      55.380  84.782 135.075  1.00 20.00              
ATOM   1508  CD2 LEU A  90      52.960  87.102 135.668  1.00 20.00              
ATOM   1509 1HD2 LEU A  90      51.910  87.065 135.958  1.00 20.00              
ATOM   1510 2HD2 LEU A  90      53.537  87.584 136.457  1.00 20.00              
ATOM   1511 3HD2 LEU A  90      53.063  87.670 134.744  1.00 20.00              
ATOM   1512  O   VAL A  91      48.536  84.203 130.113  1.00 20.00              
ATOM   1513  C   VAL A  91      49.536  83.478 129.998  1.00 20.00              
ATOM   1514  N   VAL A  91      50.341  83.680 132.376  1.00 20.00              
ATOM   1515  H   VAL A  91      49.999  84.468 132.415  1.00 20.00              
ATOM   1516  CA  VAL A  91      50.054  82.813 131.226  1.00 20.00              
ATOM   1517  HA  VAL A  91      51.016  82.375 130.959  1.00 20.00              
ATOM   1518  CB  VAL A  91      48.986  81.748 131.592  1.00 20.00              
ATOM   1519  HB  VAL A  91      48.199  82.212 132.187  1.00 20.00              
ATOM   1520  CG1 VAL A  91      48.460  81.077 130.257  1.00 20.00              
ATOM   1521 1HG1 VAL A  91      49.292  80.603 129.736  1.00 20.00              
ATOM   1522 2HG1 VAL A  91      47.709  80.326 130.498  1.00 20.00              
ATOM   1523 3HG1 VAL A  91      48.018  81.841 129.616  1.00 20.00              
ATOM   1524  CG2 VAL A  91      49.690  80.632 132.253  1.00 20.00              
ATOM   1525 1HG2 VAL A  91      50.189  80.997 133.151  1.00 20.00              
ATOM   1526 2HG2 VAL A  91      48.971  79.859 132.527  1.00 20.00              
ATOM   1527 3HG2 VAL A  91      50.431  80.213 131.571  1.00 20.00              
ATOM   1528  O   LEU A  92      48.677  81.929 126.851  1.00 20.00              
ATOM   1529  C   LEU A  92      48.613  83.094 127.235  1.00 20.00              
ATOM   1530  N   LEU A  92      50.166  83.255 128.907  1.00 20.00              
ATOM   1531  H   LEU A  92      50.817  82.692 128.908  1.00 20.00              
ATOM   1532  CA  LEU A  92      49.815  83.923 127.669  1.00 20.00              
ATOM   1533  HA  LEU A  92      49.605  84.992 127.708  1.00 20.00              
ATOM   1534  CB  LEU A  92      50.960  83.814 126.659  1.00 20.00              
ATOM   1535 2HB  LEU A  92      50.999  82.761 126.382  1.00 20.00              
ATOM   1536 3HB  LEU A  92      50.644  84.405 125.800  1.00 20.00              
ATOM   1537  CG  LEU A  92      52.461  84.232 126.922  1.00 20.00              
ATOM   1538  HG  LEU A  92      53.092  83.505 126.409  1.00 20.00              
ATOM   1539  CD1 LEU A  92      52.842  85.563 126.291  1.00 20.00              
ATOM   1540 1HD1 LEU A  92      52.208  86.352 126.697  1.00 20.00              
ATOM   1541 2HD1 LEU A  92      53.885  85.786 126.512  1.00 20.00              
ATOM   1542 3HD1 LEU A  92      52.703  85.506 125.211  1.00 20.00              
ATOM   1543  CD2 LEU A  92      52.782  84.155 128.367  1.00 20.00              
ATOM   1544 1HD2 LEU A  92      52.635  83.134 128.719  1.00 20.00              
ATOM   1545 2HD2 LEU A  92      53.821  84.447 128.526  1.00 20.00              
ATOM   1546 3HD2 LEU A  92      52.128  84.828 128.921  1.00 20.00              
ATOM   1547  O   TYR A  93      46.497  81.096 125.704  1.00 20.00              
ATOM   1548  C   TYR A  93      46.374  82.381 125.684  1.00 20.00              
ATOM   1549  N   TYR A  93      47.388  83.590 127.651  1.00 20.00              
ATOM   1550  H   TYR A  93      47.333  84.173 128.281  1.00 20.00              
ATOM   1551  CA  TYR A  93      46.196  83.102 126.965  1.00 20.00              
ATOM   1552  HA  TYR A  93      45.773  82.282 127.545  1.00 20.00              
ATOM   1553  CB  TYR A  93      45.211  84.242 126.872  1.00 20.00              
ATOM   1554 2HB  TYR A  93      45.589  84.971 126.156  1.00 20.00              
ATOM   1555 3HB  TYR A  93      44.257  83.849 126.521  1.00 20.00              
ATOM   1556  CG  TYR A  93      44.979  84.957 128.226  1.00 20.00              
ATOM   1557  CD1 TYR A  93      45.660  84.538 129.395  1.00 20.00              
ATOM   1558  HD1 TYR A  93      46.358  83.701 129.348  1.00 20.00              
ATOM   1559  CD2 TYR A  93      44.084  86.060 128.374  1.00 20.00              
ATOM   1560  HD2 TYR A  93      43.562  86.379 127.471  1.00 20.00              
ATOM   1561  CE1 TYR A  93      45.442  85.181 130.581  1.00 20.00              
ATOM   1562  HE1 TYR A  93      45.962  84.863 131.486  1.00 20.00              
ATOM   1563  CE2 TYR A  93      43.806  86.757 129.505  1.00 20.00              
ATOM   1564  HE2 TYR A  93      43.111  87.595 129.562  1.00 20.00              
ATOM   1565  CZ  TYR A  93      44.555  86.239 130.618  1.00 20.00              
ATOM   1566  OH  TYR A  93      44.264  86.953 131.757  1.00 20.00              
ATOM   1567  HH  TYR A  93      43.627  87.656 131.607  1.00 20.00              
ATOM   1568  O   ASN A  94      48.159  82.008 121.514  1.00 20.00              
ATOM   1569  C   ASN A  94      47.829  82.406 122.684  1.00 20.00              
ATOM   1570  N   ASN A  94      46.179  83.083 124.504  1.00 20.00              
ATOM   1571  H   ASN A  94      45.932  83.903 124.576  1.00 20.00              
ATOM   1572  CA  ASN A  94      46.353  82.561 123.150  1.00 20.00              
ATOM   1573  HA  ASN A  94      45.917  81.562 123.193  1.00 20.00              
ATOM   1574  CB  ASN A  94      45.625  83.384 122.069  1.00 20.00              
ATOM   1575 2HB  ASN A  94      45.352  82.719 121.249  1.00 20.00              
ATOM   1576 3HB  ASN A  94      44.722  83.813 122.504  1.00 20.00              
ATOM   1577  CG  ASN A  94      46.458  84.536 121.483  1.00 20.00              
ATOM   1578  OD1 ASN A  94      45.951  85.650 121.726  1.00 20.00              
ATOM   1579  ND2 ASN A  94      47.563  84.319 120.817  1.00 20.00              
ATOM   1580 1HD2 ASN A  94      48.087  85.099 120.447  1.00 20.00              
ATOM   1581 2HD2 ASN A  94      47.886  83.372 120.677  1.00 20.00              
ATOM   1582  O   ASN A  95      49.844  80.069 124.270  1.00 20.00              
ATOM   1583  C   ASN A  95      50.613  81.014 124.291  1.00 20.00              
ATOM   1584  N   ASN A  95      48.739  82.297 123.621  1.00 20.00              
ATOM   1585  H   ASN A  95      48.492  82.323 124.444  1.00 20.00              
ATOM   1586  CA  ASN A  95      50.181  82.129 123.310  1.00 20.00              
ATOM   1587  HA  ASN A  95      50.581  81.800 122.351  1.00 20.00              
ATOM   1588  CB  ASN A  95      50.711  83.524 123.464  1.00 20.00              
ATOM   1589 2HB  ASN A  95      51.289  83.595 124.386  1.00 20.00              
ATOM   1590 3HB  ASN A  95      51.351  83.767 122.616  1.00 20.00              
ATOM   1591  CG  ASN A  95      49.537  84.568 123.525  1.00 20.00              
ATOM   1592  OD1 ASN A  95      49.374  85.452 122.648  1.00 20.00              
ATOM   1593  ND2 ASN A  95      48.736  84.424 124.589  1.00 20.00              
ATOM   1594 1HD2 ASN A  95      47.952  85.050 124.715  1.00 20.00              
ATOM   1595 2HD2 ASN A  95      48.919  83.693 125.260  1.00 20.00              
ATOM   1596  O   ALA A  96      52.404  78.024 126.528  1.00 20.00              
ATOM   1597  C   ALA A  96      52.458  78.998 125.745  1.00 20.00              
ATOM   1598  N   ALA A  96      51.463  81.223 125.314  1.00 20.00              
ATOM   1599  H   ALA A  96      51.836  81.996 125.366  1.00 20.00              
ATOM   1600  CA  ALA A  96      51.800  80.258 126.331  1.00 20.00              
ATOM   1601  HA  ALA A  96      52.524  80.802 126.939  1.00 20.00              
ATOM   1602  CB  ALA A  96      50.820  79.913 127.377  1.00 20.00              
ATOM   1603 1HB  ALA A  96      49.922  79.502 126.915  1.00 20.00              
ATOM   1604 2HB  ALA A  96      51.252  79.172 128.051  1.00 20.00              
ATOM   1605 3HB  ALA A  96      50.560  80.808 127.942  1.00 20.00              
ATOM   1606  O   ASP A  97      55.074  76.167 124.297  1.00 20.00              
ATOM   1607  C   ASP A  97      54.683  77.286 124.537  1.00 20.00              
ATOM   1608  N   ASP A  97      52.702  78.926 124.436  1.00 20.00              
ATOM   1609  H   ASP A  97      52.302  79.513 123.950  1.00 20.00              
ATOM   1610  CA  ASP A  97      53.531  78.003 123.733  1.00 20.00              
ATOM   1611  HA  ASP A  97      52.865  77.162 123.539  1.00 20.00              
ATOM   1612  CB  ASP A  97      54.012  78.523 122.310  1.00 20.00              
ATOM   1613 2HB  ASP A  97      53.183  79.066 121.855  1.00 20.00              
ATOM   1614 3HB  ASP A  97      54.849  79.203 122.468  1.00 20.00              
ATOM   1615  CG  ASP A  97      54.461  77.448 121.327  1.00 20.00              
ATOM   1616  OD1 ASP A  97      54.793  76.366 121.800  1.00 20.00              
ATOM   1617  OD2 ASP A  97      54.504  77.609 120.120  1.00 20.00              
ATOM   1618  O   GLY A  98      55.462  78.868 128.166  1.00 20.00              
ATOM   1619  C   GLY A  98      55.573  77.608 128.169  1.00 20.00              
ATOM   1620  N   GLY A  98      55.027  77.727 125.762  1.00 20.00              
ATOM   1621  H   GLY A  98      55.209  78.562 125.860  1.00 20.00              
ATOM   1622  CA  GLY A  98      55.109  76.829 126.970  1.00 20.00              
ATOM   1623 1HA  GLY A  98      54.125  76.409 127.179  1.00 20.00              
ATOM   1624 2HA  GLY A  98      55.815  76.021 126.777  1.00 20.00              
ATOM   1625  O   ASP A  99      58.810  78.345 129.304  1.00 20.00              
ATOM   1626  C   ASP A  99      57.988  78.451 130.246  1.00 20.00              
ATOM   1627  N   ASP A  99      56.378  76.975 128.986  1.00 20.00              
ATOM   1628  H   ASP A  99      56.608  76.182 128.745  1.00 20.00              
ATOM   1629  CA  ASP A  99      56.925  77.433 130.229  1.00 20.00              
ATOM   1630  HA  ASP A  99      56.163  78.123 130.592  1.00 20.00              
ATOM   1631  CB  ASP A  99      57.023  76.340 131.280  1.00 20.00              
ATOM   1632 2HB  ASP A  99      57.812  75.661 130.956  1.00 20.00              
ATOM   1633 3HB  ASP A  99      57.321  76.825 132.211  1.00 20.00              
ATOM   1634  CG  ASP A  99      55.875  75.525 131.587  1.00 20.00              
ATOM   1635  OD1 ASP A  99      54.742  76.043 131.742  1.00 20.00              
ATOM   1636  OD2 ASP A  99      55.979  74.245 131.711  1.00 20.00              
ATOM   1637  O   PHE A 100      60.463  79.323 132.198  1.00 20.00              
ATOM   1638  C   PHE A 100      60.265  80.203 131.398  1.00 20.00              
ATOM   1639  N   PHE A 100      57.944  79.546 131.013  1.00 20.00              
ATOM   1640  H   PHE A 100      57.273  79.562 131.551  1.00 20.00              
ATOM   1641  CA  PHE A 100      58.794  80.703 131.119  1.00 20.00              
ATOM   1642  HA  PHE A 100      58.772  81.332 130.230  1.00 20.00              
ATOM   1643  CB  PHE A 100      58.344  81.537 132.372  1.00 20.00              
ATOM   1644 2HB  PHE A 100      57.721  80.919 133.018  1.00 20.00              
ATOM   1645 3HB  PHE A 100      59.223  81.870 132.924  1.00 20.00              
ATOM   1646  CG  PHE A 100      57.531  82.787 132.046  1.00 20.00              
ATOM   1647  CD1 PHE A 100      57.456  83.204 130.700  1.00 20.00              
ATOM   1648  HD1 PHE A 100      57.955  82.664 129.895  1.00 20.00              
ATOM   1649  CD2 PHE A 100      56.888  83.481 133.073  1.00 20.00              
ATOM   1650  HD2 PHE A 100      56.965  83.133 134.103  1.00 20.00              
ATOM   1651  CE1 PHE A 100      56.716  84.329 130.474  1.00 20.00              
ATOM   1652  HE1 PHE A 100      56.634  84.687 129.447  1.00 20.00              
ATOM   1653  CE2 PHE A 100      56.157  84.607 132.773  1.00 20.00              
ATOM   1654  HE2 PHE A 100      55.656  85.146 133.577  1.00 20.00              
ATOM   1655  CZ  PHE A 100      56.045  85.065 131.491  1.00 20.00              
ATOM   1656  HZ  PHE A 100      55.466  85.958 131.257  1.00 20.00              
ATOM   1657  O   ALA A 101      63.827  82.263 131.364  1.00 20.00              
ATOM   1658  C   ALA A 101      63.490  81.087 131.669  1.00 20.00              
ATOM   1659  N   ALA A 101      61.241  80.682 130.663  1.00 20.00              
ATOM   1660  H   ALA A 101      61.044  81.291 130.090  1.00 20.00              
ATOM   1661  CA  ALA A 101      62.623  80.263 130.744  1.00 20.00              
ATOM   1662  HA  ALA A 101      62.539  79.309 131.265  1.00 20.00              
ATOM   1663  CB  ALA A 101      63.279  79.735 129.557  1.00 20.00              
ATOM   1664 1HB  ALA A 101      63.272  80.490 128.771  1.00 20.00              
ATOM   1665 2HB  ALA A 101      64.309  79.471 129.796  1.00 20.00              
ATOM   1666 3HB  ALA A 101      62.748  78.848 129.212  1.00 20.00              
ATOM   1667  O   ILE A 102      65.047  81.980 135.575  1.00 20.00              
ATOM   1668  C   ILE A 102      64.285  81.197 135.071  1.00 20.00              
ATOM   1669  N   ILE A 102      63.804  80.380 132.772  1.00 20.00              
ATOM   1670  H   ILE A 102      63.259  79.722 132.871  1.00 20.00              
ATOM   1671  CA  ILE A 102      64.774  80.390 133.833  1.00 20.00              
ATOM   1672  HA  ILE A 102      64.903  79.349 134.128  1.00 20.00              
ATOM   1673  CB  ILE A 102      66.134  80.870 133.410  1.00 20.00              
ATOM   1674  HB  ILE A 102      65.850  81.781 132.883  1.00 20.00              
ATOM   1675  CG1 ILE A 102      66.829  80.047 132.327  1.00 20.00              
ATOM   1676 2HG1 ILE A 102      66.107  79.927 131.520  1.00 20.00              
ATOM   1677 3HG1 ILE A 102      67.669  80.647 131.977  1.00 20.00              
ATOM   1678  CG2 ILE A 102      67.019  81.423 134.451  1.00 20.00              
ATOM   1679 1HG2 ILE A 102      67.207  80.663 135.210  1.00 20.00              
ATOM   1680 2HG2 ILE A 102      67.964  81.728 134.002  1.00 20.00              
ATOM   1681 3HG2 ILE A 102      66.541  82.287 134.913  1.00 20.00              
ATOM   1682  CD1 ILE A 102      67.371  78.692 132.610  1.00 20.00              
ATOM   1683 1HD1 ILE A 102      66.563  78.038 132.937  1.00 20.00              
ATOM   1684 2HD1 ILE A 102      67.823  78.285 131.705  1.00 20.00              
ATOM   1685 3HD1 ILE A 102      68.126  78.757 133.393  1.00 20.00              
ATOM   1686  O   VAL A 103      62.191  82.162 138.226  1.00 20.00              
ATOM   1687  C   VAL A 103      62.202  81.320 137.308  1.00 20.00              
ATOM   1688  N   VAL A 103      62.979  81.349 135.063  1.00 20.00              
ATOM   1689  H   VAL A 103      62.660  81.126 134.296  1.00 20.00              
ATOM   1690  CA  VAL A 103      61.939  81.763 135.919  1.00 20.00              
ATOM   1691  HA  VAL A 103      61.892  82.852 135.911  1.00 20.00              
ATOM   1692  CB  VAL A 103      60.557  81.320 135.470  1.00 20.00              
ATOM   1693  HB  VAL A 103      60.695  80.463 134.811  1.00 20.00              
ATOM   1694  CG1 VAL A 103      59.579  80.964 136.668  1.00 20.00              
ATOM   1695 1HG1 VAL A 103      59.447  81.840 137.304  1.00 20.00              
ATOM   1696 2HG1 VAL A 103      58.612  80.657 136.270  1.00 20.00              
ATOM   1697 3HG1 VAL A 103      60.004  80.150 137.256  1.00 20.00              
ATOM   1698  CG2 VAL A 103      59.878  82.595 134.896  1.00 20.00              
ATOM   1699 1HG2 VAL A 103      60.466  82.974 134.060  1.00 20.00              
ATOM   1700 2HG2 VAL A 103      58.874  82.349 134.552  1.00 20.00              
ATOM   1701 3HG2 VAL A 103      59.819  83.357 135.673  1.00 20.00              
ATOM   1702  O   HIS A 104      64.416  80.781 139.084  1.00 20.00              
ATOM   1703  C   HIS A 104      63.612  80.002 139.644  1.00 20.00              
ATOM   1704  N   HIS A 104      62.317  80.048 137.437  1.00 20.00              
ATOM   1705  H   HIS A 104      62.334  79.541 136.743  1.00 20.00              
ATOM   1706  CA  HIS A 104      62.423  79.449 138.827  1.00 20.00              
ATOM   1707  HA  HIS A 104      61.540  79.686 139.422  1.00 20.00              
ATOM   1708  CB  HIS A 104      62.590  77.869 138.658  1.00 20.00              
ATOM   1709 2HB  HIS A 104      63.600  77.616 138.332  1.00 20.00              
ATOM   1710 3HB  HIS A 104      62.370  77.351 139.592  1.00 20.00              
ATOM   1711  CG  HIS A 104      61.588  77.370 137.575  1.00 20.00              
ATOM   1712  ND1 HIS A 104      60.284  77.302 138.062  1.00 20.00              
ATOM   1713  HD1 HIS A 104      59.935  77.527 138.984  1.00 20.00              
ATOM   1714  CD2 HIS A 104      61.746  77.009 136.318  1.00 20.00              
ATOM   1715  HD2 HIS A 104      62.582  76.934 135.622  1.00 20.00              
ATOM   1716  CE1 HIS A 104      59.621  76.865 137.002  1.00 20.00              
ATOM   1717  HE1 HIS A 104      58.545  76.709 137.080  1.00 20.00              
ATOM   1718  NE2 HIS A 104      60.444  76.682 135.960  1.00 20.00              
ATOM   1719  HE2 HIS A 104      60.160  76.355 135.048  1.00 20.00              
ATOM   1720  O   MET A 105      66.399  81.133 141.404  1.00 20.00              
ATOM   1721  C   MET A 105      65.242  81.355 141.568  1.00 20.00              
ATOM   1722  N   MET A 105      63.186  80.259 140.863  1.00 20.00              
ATOM   1723  H   MET A 105      62.358  80.410 141.043  1.00 20.00              
ATOM   1724  CA  MET A 105      64.254  80.277 141.923  1.00 20.00              
ATOM   1725  HA  MET A 105      63.980  80.532 142.947  1.00 20.00              
ATOM   1726  CB  MET A 105      64.783  78.837 141.982  1.00 20.00              
ATOM   1727 2HB  MET A 105      65.108  78.658 143.007  1.00 20.00              
ATOM   1728 3HB  MET A 105      63.945  78.180 141.747  1.00 20.00              
ATOM   1729  CG  MET A 105      65.926  78.431 141.082  1.00 20.00              
ATOM   1730 2HG  MET A 105      66.579  79.295 140.958  1.00 20.00              
ATOM   1731 3HG  MET A 105      66.475  77.630 141.577  1.00 20.00              
ATOM   1732  SD  MET A 105      65.489  77.861 139.477  1.00 20.00              
ATOM   1733  CE  MET A 105      66.018  76.122 139.451  1.00 20.00              
ATOM   1734 1HE  MET A 105      65.496  75.572 140.234  1.00 20.00              
ATOM   1735 2HE  MET A 105      65.783  75.684 138.481  1.00 20.00              
ATOM   1736 3HE  MET A 105      67.094  76.067 139.623  1.00 20.00              
ATOM   1737  O   THR A 106      66.347  84.192 143.163  1.00 20.00              
ATOM   1738  C   THR A 106      66.017  84.686 142.096  1.00 20.00              
ATOM   1739  N   THR A 106      64.848  82.651 141.450  1.00 20.00              
ATOM   1740  H   THR A 106      64.047  82.850 141.692  1.00 20.00              
ATOM   1741  CA  THR A 106      65.723  83.765 140.921  1.00 20.00              
ATOM   1742  HA  THR A 106      66.725  83.528 140.559  1.00 20.00              
ATOM   1743  CB  THR A 106      65.138  84.296 139.659  1.00 20.00              
ATOM   1744  HB  THR A 106      64.085  84.507 139.845  1.00 20.00              
ATOM   1745  OG1 THR A 106      65.055  83.359 138.618  1.00 20.00              
ATOM   1746  HG1 THR A 106      64.670  83.774 137.844  1.00 20.00              
ATOM   1747  CG2 THR A 106      65.798  85.659 139.284  1.00 20.00              
ATOM   1748 1HG2 THR A 106      66.819  85.487 138.942  1.00 20.00              
ATOM   1749 2HG2 THR A 106      65.225  86.134 138.488  1.00 20.00              
ATOM   1750 3HG2 THR A 106      65.813  86.309 140.158  1.00 20.00              
ATOM   1751  O   LYS A 107      64.884  88.644 141.978  1.00 20.00              
ATOM   1752  C   LYS A 107      65.304  88.148 143.066  1.00 20.00              
ATOM   1753  N   LYS A 107      66.236  86.041 142.010  1.00 20.00              
ATOM   1754  H   LYS A 107      66.426  86.397 141.251  1.00 20.00              
ATOM   1755  CA  LYS A 107      66.149  86.859 143.176  1.00 20.00              
ATOM   1756  HA  LYS A 107      65.592  86.202 143.843  1.00 20.00              
ATOM   1757  CB  LYS A 107      67.454  87.170 143.882  1.00 20.00              
ATOM   1758 2HB  LYS A 107      67.263  87.851 144.712  1.00 20.00              
ATOM   1759 3HB  LYS A 107      67.887  86.244 144.265  1.00 20.00              
ATOM   1760  CG  LYS A 107      68.426  87.814 142.922  1.00 20.00              
ATOM   1761 2HG  LYS A 107      68.106  87.620 141.898  1.00 20.00              
ATOM   1762 3HG  LYS A 107      68.450  88.890 143.097  1.00 20.00              
ATOM   1763  CD  LYS A 107      69.837  87.230 143.137  1.00 20.00              
ATOM   1764 2HD  LYS A 107      70.304  87.718 143.992  1.00 20.00              
ATOM   1765 3HD  LYS A 107      69.760  86.159 143.328  1.00 20.00              
ATOM   1766  CE  LYS A 107      70.661  87.451 141.941  1.00 20.00              
ATOM   1767 2HE  LYS A 107      70.782  86.505 141.414  1.00 20.00              
ATOM   1768 3HE  LYS A 107      70.157  88.166 141.291  1.00 20.00              
ATOM   1769  NZ  LYS A 107      72.033  87.995 142.298  1.00 20.00              
ATOM   1770 1HZ  LYS A 107      72.511  87.335 142.897  1.00 20.00              
ATOM   1771 2HZ  LYS A 107      72.570  88.134 141.455  1.00 20.00              
ATOM   1772 3HZ  LYS A 107      71.932  88.876 142.782  1.00 20.00              
ATOM   1773  O   LEU A 108      65.911  90.613 145.747  1.00 20.00              
ATOM   1774  C   LEU A 108      64.839  90.917 145.169  1.00 20.00              
ATOM   1775  N   LEU A 108      65.138  88.829 144.160  1.00 20.00              
ATOM   1776  H   LEU A 108      65.524  88.588 144.890  1.00 20.00              
ATOM   1777  CA  LEU A 108      64.307  89.977 144.124  1.00 20.00              
ATOM   1778  HA  LEU A 108      64.321  90.444 143.139  1.00 20.00              
ATOM   1779  CB  LEU A 108      62.724  89.700 144.302  1.00 20.00              
ATOM   1780 2HB  LEU A 108      62.563  89.740 145.379  1.00 20.00              
ATOM   1781 3HB  LEU A 108      62.245  90.560 143.832  1.00 20.00              
ATOM   1782  CG  LEU A 108      61.846  88.449 143.820  1.00 20.00              
ATOM   1783  HG  LEU A 108      61.818  87.663 144.575  1.00 20.00              
ATOM   1784  CD1 LEU A 108      60.417  88.818 143.619  1.00 20.00              
ATOM   1785 1HD1 LEU A 108      60.346  89.598 142.860  1.00 20.00              
ATOM   1786 2HD1 LEU A 108      59.858  87.941 143.292  1.00 20.00              
ATOM   1787 3HD1 LEU A 108      60.000  89.185 144.557  1.00 20.00              
ATOM   1788  CD2 LEU A 108      62.464  87.985 142.631  1.00 20.00              
ATOM   1789 1HD2 LEU A 108      63.490  87.690 142.846  1.00 20.00              
ATOM   1790 2HD2 LEU A 108      61.912  87.127 142.245  1.00 20.00              
ATOM   1791 3HD2 LEU A 108      62.463  88.781 141.887  1.00 20.00              
ATOM   1792  O   LEU A 109      62.721  94.153 146.541  1.00 20.00              
ATOM   1793  C   LEU A 109      63.722  93.655 147.083  1.00 20.00              
ATOM   1794  N   LEU A 109      64.257  92.088 145.166  1.00 20.00              
ATOM   1795  H   LEU A 109      63.594  92.271 144.648  1.00 20.00              
ATOM   1796  CA  LEU A 109      64.808  93.072 146.118  1.00 20.00              
ATOM   1797  HA  LEU A 109      65.567  92.568 146.717  1.00 20.00              
ATOM   1798  CB  LEU A 109      65.401  94.227 145.410  1.00 20.00              
ATOM   1799 2HB  LEU A 109      64.641  94.671 144.768  1.00 20.00              
ATOM   1800 3HB  LEU A 109      65.725  94.961 146.149  1.00 20.00              
ATOM   1801  CG  LEU A 109      66.587  93.845 144.559  1.00 20.00              
ATOM   1802  HG  LEU A 109      66.266  93.101 143.830  1.00 20.00              
ATOM   1803  CD1 LEU A 109      67.060  95.078 143.869  1.00 20.00              
ATOM   1804 1HD1 LEU A 109      67.348  95.823 144.611  1.00 20.00              
ATOM   1805 2HD1 LEU A 109      67.919  94.837 143.243  1.00 20.00              
ATOM   1806 3HD1 LEU A 109      66.258  95.477 143.247  1.00 20.00              
ATOM   1807  CD2 LEU A 109      67.685  93.122 145.296  1.00 20.00              
ATOM   1808 1HD2 LEU A 109      67.292  92.198 145.720  1.00 20.00              
ATOM   1809 2HD2 LEU A 109      68.495  92.888 144.604  1.00 20.00              
ATOM   1810 3HD2 LEU A 109      68.065  93.757 146.097  1.00 20.00              
ATOM   1811  O   LEU A 110      64.956  94.837 150.254  1.00 20.00              
ATOM   1812  C   LEU A 110      63.794  95.075 149.922  1.00 20.00              
ATOM   1813  N   LEU A 110      63.989  93.365 148.269  1.00 20.00              
ATOM   1814  H   LEU A 110      64.670  92.880 148.474  1.00 20.00              
ATOM   1815  CA  LEU A 110      63.106  93.881 149.270  1.00 20.00              
ATOM   1816  HA  LEU A 110      62.136  94.105 148.827  1.00 20.00              
ATOM   1817  CB  LEU A 110      62.941  92.895 150.469  1.00 20.00              
ATOM   1818 2HB  LEU A 110      62.481  91.990 150.071  1.00 20.00              
ATOM   1819 3HB  LEU A 110      63.946  92.665 150.827  1.00 20.00              
ATOM   1820  CG  LEU A 110      62.150  93.288 151.650  1.00 20.00              
ATOM   1821  HG  LEU A 110      62.690  94.075 152.178  1.00 20.00              
ATOM   1822  CD1 LEU A 110      60.921  94.139 151.429  1.00 20.00              
ATOM   1823 1HD1 LEU A 110      60.221  93.607 150.784  1.00 20.00              
ATOM   1824 2HD1 LEU A 110      60.445  94.346 152.387  1.00 20.00              
ATOM   1825 3HD1 LEU A 110      61.209  95.078 150.956  1.00 20.00              
ATOM   1826  CD2 LEU A 110      62.067  92.118 152.586  1.00 20.00              
ATOM   1827 1HD2 LEU A 110      63.073  91.827 152.894  1.00 20.00              
ATOM   1828 2HD2 LEU A 110      61.484  92.395 153.464  1.00 20.00              
ATOM   1829 3HD2 LEU A 110      61.586  91.281 152.081  1.00 20.00              
ATOM   1830  O   ASP A 111      62.516  95.863 153.191  1.00 20.00              
ATOM   1831  C   ASP A 111      63.255  96.728 152.783  1.00 20.00              
ATOM   1832  N   ASP A 111      62.886  95.934 150.372  1.00 20.00              
ATOM   1833  H   ASP A 111      62.073  95.851 150.104  1.00 20.00              
ATOM   1834  CA  ASP A 111      63.202  97.002 151.292  1.00 20.00              
ATOM   1835  HA  ASP A 111      64.256  96.892 151.036  1.00 20.00              
ATOM   1836  CB  ASP A 111      63.068  98.448 150.885  1.00 20.00              
ATOM   1837 2HB  ASP A 111      62.053  98.795 151.079  1.00 20.00              
ATOM   1838 3HB  ASP A 111      63.775  99.059 151.447  1.00 20.00              
ATOM   1839  CG  ASP A 111      63.378  98.546 149.365  1.00 20.00              
ATOM   1840  OD1 ASP A 111      63.093  97.678 148.582  1.00 20.00              
ATOM   1841  OD2 ASP A 111      63.965  99.646 149.032  1.00 20.00              
ATOM   1842  O   TYR A 112      62.474  98.751 156.211  1.00 20.00              
ATOM   1843  C   TYR A 112      62.508  98.046 155.201  1.00 20.00              
ATOM   1844  N   TYR A 112      64.235  97.129 153.543  1.00 20.00              
ATOM   1845  H   TYR A 112      65.029  97.285 153.250  1.00 20.00              
ATOM   1846  CA  TYR A 112      63.840  97.289 154.970  1.00 20.00              
ATOM   1847  HA  TYR A 112      63.653  96.308 155.406  1.00 20.00              
ATOM   1848  CB  TYR A 112      64.967  98.003 155.696  1.00 20.00              
ATOM   1849 2HB  TYR A 112      64.603  98.338 156.667  1.00 20.00              
ATOM   1850 3HB  TYR A 112      65.791  97.303 155.839  1.00 20.00              
ATOM   1851  CG  TYR A 112      65.480  99.215 154.917  1.00 20.00              
ATOM   1852  CD1 TYR A 112      64.667  99.853 153.956  1.00 20.00              
ATOM   1853  HD1 TYR A 112      63.668  99.450 153.793  1.00 20.00              
ATOM   1854  CD2 TYR A 112      66.751  99.724 155.130  1.00 20.00              
ATOM   1855  HD2 TYR A 112      67.402  99.252 155.866  1.00 20.00              
ATOM   1856  CE1 TYR A 112      65.044 100.948 153.210  1.00 20.00              
ATOM   1857  HE1 TYR A 112      64.382 101.410 152.477  1.00 20.00              
ATOM   1858  CE2 TYR A 112      67.208 100.821 154.421  1.00 20.00              
ATOM   1859  HE2 TYR A 112      68.209 101.217 154.591  1.00 20.00              
ATOM   1860  CZ  TYR A 112      66.334 101.425 153.458  1.00 20.00              
ATOM   1861  OH  TYR A 112      66.796 102.543 152.736  1.00 20.00              
ATOM   1862  HH  TYR A 112      67.691 102.799 152.972  1.00 20.00              
ATOM   1863  O   THR A 113      58.158  98.348 153.736  1.00 20.00              
ATOM   1864  C   THR A 113      59.283  97.898 153.595  1.00 20.00              
ATOM   1865  N   THR A 113      61.779  98.425 154.150  1.00 20.00              
ATOM   1866  H   THR A 113      62.160  98.465 153.380  1.00 20.00              
ATOM   1867  CA  THR A 113      60.378  98.776 154.239  1.00 20.00              
ATOM   1868  HA  THR A 113      60.283  98.725 155.323  1.00 20.00              
ATOM   1869  CB  THR A 113      60.042 100.088 153.562  1.00 20.00              
ATOM   1870  HB  THR A 113      60.626 100.262 152.657  1.00 20.00              
ATOM   1871  OG1 THR A 113      60.206 101.086 154.537  1.00 20.00              
ATOM   1872  HG1 THR A 113      60.003 101.943 154.155  1.00 20.00              
ATOM   1873  CG2 THR A 113      58.516 100.028 153.361  1.00 20.00              
ATOM   1874 1HG2 THR A 113      58.034  99.769 154.304  1.00 20.00              
ATOM   1875 2HG2 THR A 113      58.154 101.000 153.024  1.00 20.00              
ATOM   1876 3HG2 THR A 113      58.276  99.273 152.613  1.00 20.00              
ATOM   1877  O   GLY A 114      58.604  95.224 149.817  1.00 20.00              
ATOM   1878  C   GLY A 114      59.063  96.295 150.198  1.00 20.00              
ATOM   1879  N   GLY A 114      59.747  97.574 152.342  1.00 20.00              
ATOM   1880  H   GLY A 114      60.368  98.035 151.965  1.00 20.00              
ATOM   1881  CA  GLY A 114      59.158  96.440 151.686  1.00 20.00              
ATOM   1882 1HA  GLY A 114      59.717  95.569 152.028  1.00 20.00              
ATOM   1883 2HA  GLY A 114      58.132  96.380 152.050  1.00 20.00              
ATOM   1884  O   LYS A 115      60.657  95.925 147.635  1.00 20.00              
ATOM   1885  C   LYS A 115      59.550  96.291 147.251  1.00 20.00              
ATOM   1886  N   LYS A 115      59.238  97.408 149.455  1.00 20.00              
ATOM   1887  H   LYS A 115      59.498  98.116 149.867  1.00 20.00              
ATOM   1888  CA  LYS A 115      59.024  97.521 148.000  1.00 20.00              
ATOM   1889  HA  LYS A 115      57.971  97.659 147.758  1.00 20.00              
ATOM   1890  CB  LYS A 115      59.959  98.670 147.531  1.00 20.00              
ATOM   1891 2HB  LYS A 115      59.412  99.607 147.628  1.00 20.00              
ATOM   1892 3HB  LYS A 115      60.827  98.685 148.190  1.00 20.00              
ATOM   1893  CG  LYS A 115      60.466  98.570 146.087  1.00 20.00              
ATOM   1894 2HG  LYS A 115      60.564  97.520 145.814  1.00 20.00              
ATOM   1895 3HG  LYS A 115      59.750  99.053 145.422  1.00 20.00              
ATOM   1896  CD  LYS A 115      61.838  99.262 145.938  1.00 20.00              
ATOM   1897 2HD  LYS A 115      61.751 100.266 146.353  1.00 20.00              
ATOM   1898 3HD  LYS A 115      62.563  98.691 146.519  1.00 20.00              
ATOM   1899  CE  LYS A 115      62.364  99.387 144.564  1.00 20.00              
ATOM   1900 2HE  LYS A 115      62.117  98.468 144.032  1.00 20.00              
ATOM   1901 3HE  LYS A 115      61.855 100.228 144.092  1.00 20.00              
ATOM   1902  NZ  LYS A 115      63.835  99.610 144.422  1.00 20.00              
ATOM   1903 1HZ  LYS A 115      64.334  98.835 144.835  1.00 20.00              
ATOM   1904 2HZ  LYS A 115      64.072  99.679 143.443  1.00 20.00              
ATOM   1905 3HZ  LYS A 115      64.093 100.467 144.892  1.00 20.00              
ATOM   1906  O   ILE A 116      57.967  94.423 143.888  1.00 20.00              
ATOM   1907  C   ILE A 116      59.083  94.264 144.457  1.00 20.00              
ATOM   1908  N   ILE A 116      58.652  95.372 146.744  1.00 20.00              
ATOM   1909  H   ILE A 116      57.804  95.419 146.885  1.00 20.00              
ATOM   1910  CA  ILE A 116      59.254  94.331 145.963  1.00 20.00              
ATOM   1911  HA  ILE A 116      60.261  94.694 146.172  1.00 20.00              
ATOM   1912  CB  ILE A 116      59.038  92.856 146.434  1.00 20.00              
ATOM   1913  HB  ILE A 116      58.876  92.231 145.556  1.00 20.00              
ATOM   1914  CG1 ILE A 116      57.806  92.735 147.277  1.00 20.00              
ATOM   1915 2HG1 ILE A 116      57.961  93.337 148.174  1.00 20.00              
ATOM   1916 3HG1 ILE A 116      56.974  93.144 146.705  1.00 20.00              
ATOM   1917  CG2 ILE A 116      60.297  92.313 147.140  1.00 20.00              
ATOM   1918 1HG2 ILE A 116      60.520  92.930 148.011  1.00 20.00              
ATOM   1919 2HG2 ILE A 116      60.121  91.285 147.459  1.00 20.00              
ATOM   1920 3HG2 ILE A 116      61.141  92.340 146.450  1.00 20.00              
ATOM   1921  CD1 ILE A 116      57.421  91.376 147.713  1.00 20.00              
ATOM   1922 1HD1 ILE A 116      58.227  90.943 148.307  1.00 20.00              
ATOM   1923 2HD1 ILE A 116      56.515  91.431 148.316  1.00 20.00              
ATOM   1924 3HD1 ILE A 116      57.239  90.751 146.839  1.00 20.00              
ATOM   1925  O   MET A 117      61.756  92.137 142.967  1.00 20.00              
ATOM   1926  C   MET A 117      60.857  92.385 142.226  1.00 20.00              
ATOM   1927  N   MET A 117      60.242  93.953 143.887  1.00 20.00              
ATOM   1928  H   MET A 117      60.960  93.862 144.352  1.00 20.00              
ATOM   1929  CA  MET A 117      60.232  93.774 142.434  1.00 20.00              
ATOM   1930  HA  MET A 117      59.235  93.917 142.017  1.00 20.00              
ATOM   1931  CB  MET A 117      61.146  94.718 141.700  1.00 20.00              
ATOM   1932 2HB  MET A 117      60.813  95.735 141.908  1.00 20.00              
ATOM   1933 3HB  MET A 117      62.154  94.579 142.092  1.00 20.00              
ATOM   1934  CG  MET A 117      61.206  94.544 140.161  1.00 20.00              
ATOM   1935 2HG  MET A 117      62.078  93.919 139.970  1.00 20.00              
ATOM   1936 3HG  MET A 117      60.302  93.998 139.891  1.00 20.00              
ATOM   1937  SD  MET A 117      61.324  95.971 138.903  1.00 20.00              
ATOM   1938  CE  MET A 117      63.116  95.711 138.218  1.00 20.00              
ATOM   1939 1HE  MET A 117      63.192  94.724 137.763  1.00 20.00              
ATOM   1940 2HE  MET A 117      63.333  96.473 137.469  1.00 20.00              
ATOM   1941 3HE  MET A 117      63.833  95.791 139.035  1.00 20.00              
ATOM   1942  O   TRP A 118      59.774  90.682 138.599  1.00 20.00              
ATOM   1943  C   TRP A 118      60.846  90.621 139.183  1.00 20.00              
ATOM   1944  N   TRP A 118      60.325  91.735 141.139  1.00 20.00              
ATOM   1945  H   TRP A 118      59.716  92.142 140.689  1.00 20.00              
ATOM   1946  CA  TRP A 118      60.736  90.355 140.677  1.00 20.00              
ATOM   1947  HA  TRP A 118      61.588  89.952 141.225  1.00 20.00              
ATOM   1948  CB  TRP A 118      59.663  89.271 140.782  1.00 20.00              
ATOM   1949 2HB  TRP A 118      59.321  89.204 141.814  1.00 20.00              
ATOM   1950 3HB  TRP A 118      58.824  89.534 140.137  1.00 20.00              
ATOM   1951  CG  TRP A 118      60.124  87.740 140.345  1.00 20.00              
ATOM   1952  CD1 TRP A 118      61.453  87.291 139.954  1.00 20.00              
ATOM   1953  HD1 TRP A 118      62.256  88.029 139.939  1.00 20.00              
ATOM   1954  CD2 TRP A 118      59.326  86.511 140.251  1.00 20.00              
ATOM   1955  NE1 TRP A 118      61.459  85.913 139.650  1.00 20.00              
ATOM   1956  HE1 TRP A 118      62.267  85.383 139.355  1.00 20.00              
ATOM   1957  CE2 TRP A 118      60.149  85.389 139.824  1.00 20.00              
ATOM   1958  CE3 TRP A 118      57.959  86.240 140.494  1.00 20.00              
ATOM   1959  HE3 TRP A 118      57.257  87.009 140.818  1.00 20.00              
ATOM   1960  CZ2 TRP A 118      59.660  84.051 139.639  1.00 20.00              
ATOM   1961  HZ2 TRP A 118      60.343  83.265 139.315  1.00 20.00              
ATOM   1962  CZ3 TRP A 118      57.500  84.905 140.303  1.00 20.00              
ATOM   1963  HZ3 TRP A 118      56.443  84.722 140.496  1.00 20.00              
ATOM   1964  CH2 TRP A 118      58.290  83.842 139.895  1.00 20.00              
ATOM   1965  HH2 TRP A 118      57.846  82.854 139.777  1.00 20.00              
ATOM   1966  O   THR A 119      63.964  90.781 135.681  1.00 20.00              
ATOM   1967  C   THR A 119      63.110  90.202 136.403  1.00 20.00              
ATOM   1968  N   THR A 119      62.120  90.719 138.675  1.00 20.00              
ATOM   1969  H   THR A 119      62.825  90.601 139.154  1.00 20.00              
ATOM   1970  CA  THR A 119      62.171  91.041 137.250  1.00 20.00              
ATOM   1971  HA  THR A 119      61.135  90.806 137.003  1.00 20.00              
ATOM   1972  CB  THR A 119      62.396  92.439 136.839  1.00 20.00              
ATOM   1973  HB  THR A 119      62.586  92.477 135.766  1.00 20.00              
ATOM   1974  OG1 THR A 119      63.533  93.035 137.475  1.00 20.00              
ATOM   1975  HG1 THR A 119      63.630  93.941 137.172  1.00 20.00              
ATOM   1976  CG2 THR A 119      61.152  93.194 137.277  1.00 20.00              
ATOM   1977 1HG2 THR A 119      61.049  93.131 138.360  1.00 20.00              
ATOM   1978 2HG2 THR A 119      61.238  94.241 136.981  1.00 20.00              
ATOM   1979 3HG2 THR A 119      60.273  92.755 136.802  1.00 20.00              
ATOM   1980  O   PRO A 120      62.979  88.199 133.596  1.00 20.00              
ATOM   1981  C   PRO A 120      63.941  87.949 134.402  1.00 20.00              
ATOM   1982  N   PRO A 120      62.795  88.884 136.309  1.00 20.00              
ATOM   1983  CA  PRO A 120      63.756  87.921 135.925  1.00 20.00              
ATOM   1984  HA  PRO A 120      64.657  88.198 136.472  1.00 20.00              
ATOM   1985  CB  PRO A 120      63.374  86.584 136.546  1.00 20.00              
ATOM   1986 2HB  PRO A 120      63.559  85.749 135.870  1.00 20.00              
ATOM   1987 3HB  PRO A 120      63.888  86.406 137.491  1.00 20.00              
ATOM   1988  CG  PRO A 120      61.952  86.816 136.740  1.00 20.00              
ATOM   1989 2HG  PRO A 120      61.400  86.545 135.840  1.00 20.00              
ATOM   1990 3HG  PRO A 120      61.593  86.220 137.579  1.00 20.00              
ATOM   1991  CD  PRO A 120      61.688  88.244 137.036  1.00 20.00              
ATOM   1992 2HD  PRO A 120      60.732  88.593 136.646  1.00 20.00              
ATOM   1993 3HD  PRO A 120      61.752  88.477 138.099  1.00 20.00              
ATOM   1994  O   PRO A 121      65.669  85.120 131.962  1.00 20.00              
ATOM   1995  C   PRO A 121      64.992  86.211 131.926  1.00 20.00              
ATOM   1996  N   PRO A 121      65.100  87.468 134.024  1.00 20.00              
ATOM   1997  CA  PRO A 121      65.447  87.447 132.608  1.00 20.00              
ATOM   1998  HA  PRO A 121      64.993  88.355 132.209  1.00 20.00              
ATOM   1999  CB  PRO A 121      66.992  87.581 132.612  1.00 20.00              
ATOM   2000 2HB  PRO A 121      67.445  86.726 132.108  1.00 20.00              
ATOM   2001 3HB  PRO A 121      67.292  88.500 132.107  1.00 20.00              
ATOM   2002  CG  PRO A 121      67.440  87.621 134.063  1.00 20.00              
ATOM   2003 2HG  PRO A 121      68.110  86.788 134.276  1.00 20.00              
ATOM   2004 3HG  PRO A 121      67.953  88.560 134.267  1.00 20.00              
ATOM   2005  CD  PRO A 121      66.232  87.519 134.993  1.00 20.00              
ATOM   2006 2HD  PRO A 121      66.240  86.614 135.600  1.00 20.00              
ATOM   2007 3HD  PRO A 121      66.125  88.389 135.640  1.00 20.00              
ATOM   2008  O   ALA A 122      63.852  86.468 128.653  1.00 20.00              
ATOM   2009  C   ALA A 122      63.369  85.447 129.143  1.00 20.00              
ATOM   2010  N   ALA A 122      63.772  86.376 131.396  1.00 20.00              
ATOM   2011  H   ALA A 122      63.370  87.129 131.497  1.00 20.00              
ATOM   2012  CA  ALA A 122      63.109  85.313 130.653  1.00 20.00              
ATOM   2013  HA  ALA A 122      63.468  84.330 130.956  1.00 20.00              
ATOM   2014  CB  ALA A 122      61.660  85.412 130.888  1.00 20.00              
ATOM   2015 1HB  ALA A 122      61.302  86.384 130.547  1.00 20.00              
ATOM   2016 2HB  ALA A 122      61.147  84.623 130.338  1.00 20.00              
ATOM   2017 3HB  ALA A 122      61.456  85.304 131.953  1.00 20.00              
ATOM   2018  O   ILE A 123      62.596  81.791 127.901  1.00 20.00              
ATOM   2019  C   ILE A 123      62.364  82.647 127.053  1.00 20.00              
ATOM   2020  N   ILE A 123      63.216  84.339 128.602  1.00 20.00              
ATOM   2021  H   ILE A 123      63.144  83.687 129.159  1.00 20.00              
ATOM   2022  CA  ILE A 123      63.134  83.935 127.210  1.00 20.00              
ATOM   2023  HA  ILE A 123      62.668  84.772 126.691  1.00 20.00              
ATOM   2024  CB  ILE A 123      64.533  83.615 126.588  1.00 20.00              
ATOM   2025  HB  ILE A 123      65.223  84.390 126.918  1.00 20.00              
ATOM   2026  CG1 ILE A 123      64.506  83.717 125.044  1.00 20.00              
ATOM   2027 2HG1 ILE A 123      63.981  82.847 124.647  1.00 20.00              
ATOM   2028 3HG1 ILE A 123      63.967  84.623 124.765  1.00 20.00              
ATOM   2029  CG2 ILE A 123      65.137  82.346 127.121  1.00 20.00              
ATOM   2030 1HG2 ILE A 123      64.477  81.507 126.899  1.00 20.00              
ATOM   2031 2HG2 ILE A 123      66.105  82.178 126.651  1.00 20.00              
ATOM   2032 3HG2 ILE A 123      65.267  82.430 128.199  1.00 20.00              
ATOM   2033  CD1 ILE A 123      65.909  83.770 124.421  1.00 20.00              
ATOM   2034 1HD1 ILE A 123      66.457  82.865 124.682  1.00 20.00              
ATOM   2035 2HD1 ILE A 123      65.824  83.841 123.337  1.00 20.00              
ATOM   2036 3HD1 ILE A 123      66.443  84.641 124.801  1.00 20.00              
ATOM   2037  O   PHE A 124      60.161  81.894 123.732  1.00 20.00              
ATOM   2038  C   PHE A 124      59.840  81.244 124.776  1.00 20.00              
ATOM   2039  N   PHE A 124      61.301  82.634 126.249  1.00 20.00              
ATOM   2040  H   PHE A 124      61.150  83.316 125.748  1.00 20.00              
ATOM   2041  CA  PHE A 124      60.383  81.497 126.191  1.00 20.00              
ATOM   2042  HA  PHE A 124      60.938  80.605 126.482  1.00 20.00              
ATOM   2043  CB  PHE A 124      59.212  81.644 127.161  1.00 20.00              
ATOM   2044 2HB  PHE A 124      58.693  80.691 127.268  1.00 20.00              
ATOM   2045 3HB  PHE A 124      59.572  81.972 128.136  1.00 20.00              
ATOM   2046  CG  PHE A 124      58.189  82.663 126.692  1.00 20.00              
ATOM   2047  CD1 PHE A 124      58.358  83.349 125.470  1.00 20.00              
ATOM   2048  HD1 PHE A 124      59.223  83.166 124.832  1.00 20.00              
ATOM   2049  CD2 PHE A 124      57.053  82.920 127.508  1.00 20.00              
ATOM   2050  HD2 PHE A 124      56.926  82.391 128.452  1.00 20.00              
ATOM   2051  CE1 PHE A 124      57.378  84.267 125.112  1.00 20.00              
ATOM   2052  HE1 PHE A 124      57.498  84.802 124.171  1.00 20.00              
ATOM   2053  CE2 PHE A 124      56.117  83.841 127.098  1.00 20.00              
ATOM   2054  HE2 PHE A 124      55.250  84.028 127.731  1.00 20.00              
ATOM   2055  CZ  PHE A 124      56.242  84.546 125.891  1.00 20.00              
ATOM   2056  HZ  PHE A 124      55.495  85.275 125.575  1.00 20.00              
ATOM   2057  O   LYS A 125      55.880  80.104 124.299  1.00 20.00              
ATOM   2058  C   LYS A 125      56.753  80.333 123.499  1.00 20.00              
ATOM   2059  N   LYS A 125      58.846  80.281 124.758  1.00 20.00              
ATOM   2060  H   LYS A 125      58.618  79.948 125.517  1.00 20.00              
ATOM   2061  CA  LYS A 125      58.157  79.760 123.591  1.00 20.00              
ATOM   2062  HA  LYS A 125      58.699  80.003 122.677  1.00 20.00              
ATOM   2063  CB  LYS A 125      58.005  78.277 123.741  1.00 20.00              
ATOM   2064 2HB  LYS A 125      58.429  77.982 124.702  1.00 20.00              
ATOM   2065 3HB  LYS A 125      56.942  78.036 123.725  1.00 20.00              
ATOM   2066  CG  LYS A 125      58.690  77.483 122.656  1.00 20.00              
ATOM   2067 2HG  LYS A 125      58.313  76.461 122.689  1.00 20.00              
ATOM   2068 3HG  LYS A 125      58.441  77.932 121.695  1.00 20.00              
ATOM   2069  CD  LYS A 125      60.234  77.438 122.787  1.00 20.00              
ATOM   2070 2HD  LYS A 125      60.635  78.404 122.481  1.00 20.00              
ATOM   2071 3HD  LYS A 125      60.486  77.256 123.831  1.00 20.00              
ATOM   2072  CE  LYS A 125      60.892  76.348 121.933  1.00 20.00              
ATOM   2073 2HE  LYS A 125      61.936  76.614 121.767  1.00 20.00              
ATOM   2074 3HE  LYS A 125      60.839  75.401 122.469  1.00 20.00              
ATOM   2075  NZ  LYS A 125      60.211  76.186 120.589  1.00 20.00              
ATOM   2076 1HZ  LYS A 125      60.260  77.056 120.079  1.00 20.00              
ATOM   2077 2HZ  LYS A 125      60.675  75.460 120.061  1.00 20.00              
ATOM   2078 3HZ  LYS A 125      59.243  75.933 120.730  1.00 20.00              
ATOM   2079  O   SER A 126      54.918  80.375 120.074  1.00 20.00              
ATOM   2080  C   SER A 126      54.412  81.073 120.916  1.00 20.00              
ATOM   2081  N   SER A 126      56.541  80.973 122.357  1.00 20.00              
ATOM   2082  H   SER A 126      57.171  81.031 121.775  1.00 20.00              
ATOM   2083  CA  SER A 126      55.227  81.589 122.079  1.00 20.00              
ATOM   2084  HA  SER A 126      54.547  81.363 122.901  1.00 20.00              
ATOM   2085  CB  SER A 126      55.516  83.036 121.877  1.00 20.00              
ATOM   2086 2HB  SER A 126      55.469  83.266 120.812  1.00 20.00              
ATOM   2087 3HB  SER A 126      54.772  83.629 122.410  1.00 20.00              
ATOM   2088  OG  SER A 126      56.830  83.370 122.374  1.00 20.00              
ATOM   2089  HG  SER A 126      56.998  84.305 122.235  1.00 20.00              
ATOM   2090  O   TYR A 127      50.456  82.399 120.438  1.00 20.00              
ATOM   2091  C   TYR A 127      51.319  82.069 119.619  1.00 20.00              
ATOM   2092  N   TYR A 127      53.266  81.482 120.967  1.00 20.00              
ATOM   2093  H   TYR A 127      53.047  82.083 121.541  1.00 20.00              
ATOM   2094  CA  TYR A 127      52.262  80.944 120.045  1.00 20.00              
ATOM   2095  HA  TYR A 127      52.660  80.494 119.136  1.00 20.00              
ATOM   2096  CB  TYR A 127      51.495  79.952 120.851  1.00 20.00              
ATOM   2097 2HB  TYR A 127      52.227  79.308 121.340  1.00 20.00              
ATOM   2098 3HB  TYR A 127      50.945  80.515 121.605  1.00 20.00              
ATOM   2099  CG  TYR A 127      50.493  79.036 120.169  1.00 20.00              
ATOM   2100  CD1 TYR A 127      50.795  78.143 119.055  1.00 20.00              
ATOM   2101  HD1 TYR A 127      51.815  78.121 118.673  1.00 20.00              
ATOM   2102  CD2 TYR A 127      49.202  79.006 120.588  1.00 20.00              
ATOM   2103  HD2 TYR A 127      48.915  79.651 121.419  1.00 20.00              
ATOM   2104  CE1 TYR A 127      49.806  77.282 118.430  1.00 20.00              
ATOM   2105  HE1 TYR A 127      50.076  76.630 117.599  1.00 20.00              
ATOM   2106  CE2 TYR A 127      48.195  78.174 120.000  1.00 20.00              
ATOM   2107  HE2 TYR A 127      47.180  78.209 120.395  1.00 20.00              
ATOM   2108  CZ  TYR A 127      48.481  77.312 118.927  1.00 20.00              
ATOM   2109  OH  TYR A 127      47.478  76.473 118.332  1.00 20.00              
ATOM   2110  HH  TYR A 127      46.616  76.570 118.743  1.00 20.00              
ATOM   2111  O   CYS A 128      49.938  82.219 116.008  1.00 20.00              
ATOM   2112  C   CYS A 128      49.757  83.353 116.501  1.00 20.00              
ATOM   2113  N   CYS A 128      51.313  82.438 118.309  1.00 20.00              
ATOM   2114  H   CYS A 128      51.855  82.083 117.742  1.00 20.00              
ATOM   2115  CA  CYS A 128      50.375  83.434 117.913  1.00 20.00              
ATOM   2116  HA  CYS A 128      49.520  83.196 118.546  1.00 20.00              
ATOM   2117  CB  CYS A 128      50.811  84.851 118.225  1.00 20.00              
ATOM   2118 2HB  CYS A 128      49.934  85.485 118.090  1.00 20.00              
ATOM   2119 3HB  CYS A 128      51.110  84.863 119.273  1.00 20.00              
ATOM   2120  SG  CYS A 128      52.155  85.813 117.395  1.00 20.00              
ATOM   2121  O   GLU A 129      49.203  85.659 114.667  1.00 20.00              
ATOM   2122  C   GLU A 129      48.978  84.555 114.300  1.00 20.00              
ATOM   2123  N   GLU A 129      48.515  83.851 116.505  1.00 20.00              
ATOM   2124  H   GLU A 129      48.133  84.145 117.217  1.00 20.00              
ATOM   2125  CA  GLU A 129      47.862  83.896 115.196  1.00 20.00              
ATOM   2126  HA  GLU A 129      47.470  82.936 114.861  1.00 20.00              
ATOM   2127  CB  GLU A 129      46.664  84.931 115.165  1.00 20.00              
ATOM   2128 2HB  GLU A 129      45.759  84.389 115.442  1.00 20.00              
ATOM   2129 3HB  GLU A 129      46.874  85.694 115.915  1.00 20.00              
ATOM   2130  CG  GLU A 129      46.378  85.648 113.862  1.00 20.00              
ATOM   2131 2HG  GLU A 129      47.003  85.173 113.106  1.00 20.00              
ATOM   2132 3HG  GLU A 129      45.328  85.465 113.633  1.00 20.00              
ATOM   2133  CD  GLU A 129      46.588  87.103 113.722  1.00 20.00              
ATOM   2134  OE1 GLU A 129      47.685  87.501 113.408  1.00 20.00              
ATOM   2135  OE2 GLU A 129      45.612  87.938 113.934  1.00 20.00              
ATOM   2136  O   ILE A 130      48.489  85.288 109.983  1.00 20.00              
ATOM   2137  C   ILE A 130      48.437  84.403 110.876  1.00 20.00              
ATOM   2138  N   ILE A 130      48.840  84.074 113.115  1.00 20.00              
ATOM   2139  H   ILE A 130      48.225  83.478 113.034  1.00 20.00              
ATOM   2140  CA  ILE A 130      49.540  84.372 111.926  1.00 20.00              
ATOM   2141  HA  ILE A 130      50.111  85.296 112.021  1.00 20.00              
ATOM   2142  CB  ILE A 130      50.713  83.336 111.510  1.00 20.00              
ATOM   2143  HB  ILE A 130      51.234  83.786 110.664  1.00 20.00              
ATOM   2144  CG1 ILE A 130      50.193  81.950 110.996  1.00 20.00              
ATOM   2145 2HG1 ILE A 130      49.928  82.081 109.947  1.00 20.00              
ATOM   2146 3HG1 ILE A 130      51.027  81.252 111.074  1.00 20.00              
ATOM   2147  CG2 ILE A 130      51.645  83.146 112.660  1.00 20.00              
ATOM   2148 1HG2 ILE A 130      51.096  82.745 113.512  1.00 20.00              
ATOM   2149 2HG2 ILE A 130      52.433  82.448 112.377  1.00 20.00              
ATOM   2150 3HG2 ILE A 130      52.089  84.104 112.931  1.00 20.00              
ATOM   2151  CD1 ILE A 130      49.020  81.297 111.661  1.00 20.00              
ATOM   2152 1HD1 ILE A 130      48.150  81.949 111.584  1.00 20.00              
ATOM   2153 2HD1 ILE A 130      48.805  80.347 111.170  1.00 20.00              
ATOM   2154 3HD1 ILE A 130      49.249  81.119 112.712  1.00 20.00              
ATOM   2155  O   ILE A 131      48.313  83.183 108.243  1.00 20.00              
ATOM   2156  C   ILE A 131      47.158  83.122 108.506  1.00 20.00              
ATOM   2157  N   ILE A 131      47.563  83.428 110.838  1.00 20.00              
ATOM   2158  H   ILE A 131      47.613  82.878 111.498  1.00 20.00              
ATOM   2159  CA  ILE A 131      46.550  83.126 109.896  1.00 20.00              
ATOM   2160  HA  ILE A 131      46.157  82.125 110.074  1.00 20.00              
ATOM   2161  CB  ILE A 131      45.282  83.907 110.063  1.00 20.00              
ATOM   2162  HB  ILE A 131      44.616  83.689 109.227  1.00 20.00              
ATOM   2163  CG1 ILE A 131      45.525  85.366 109.998  1.00 20.00              
ATOM   2164 2HG1 ILE A 131      46.099  85.632 110.885  1.00 20.00              
ATOM   2165 3HG1 ILE A 131      46.128  85.547 109.108  1.00 20.00              
ATOM   2166  CG2 ILE A 131      44.537  83.454 111.382  1.00 20.00              
ATOM   2167 1HG2 ILE A 131      45.183  83.629 112.243  1.00 20.00              
ATOM   2168 2HG2 ILE A 131      43.617  84.026 111.496  1.00 20.00              
ATOM   2169 3HG2 ILE A 131      44.299  82.392 111.318  1.00 20.00              
ATOM   2170  CD1 ILE A 131      44.349  86.317 109.933  1.00 20.00              
ATOM   2171 1HD1 ILE A 131      43.728  86.190 110.820  1.00 20.00              
ATOM   2172 2HD1 ILE A 131      44.714  87.343 109.890  1.00 20.00              
ATOM   2173 3HD1 ILE A 131      43.757  86.105 109.042  1.00 20.00              
ATOM   2174  O   VAL A 132      47.982  84.495 105.049  1.00 20.00              
ATOM   2175  C   VAL A 132      46.990  84.308 105.770  1.00 20.00              
ATOM   2176  N   VAL A 132      46.301  82.739 107.585  1.00 20.00              
ATOM   2177  H   VAL A 132      45.572  82.367 107.850  1.00 20.00              
ATOM   2178  CA  VAL A 132      46.490  82.894 106.192  1.00 20.00              
ATOM   2179  HA  VAL A 132      47.352  82.382 105.767  1.00 20.00              
ATOM   2180  CB  VAL A 132      45.309  82.197 105.469  1.00 20.00              
ATOM   2181  HB  VAL A 132      45.466  82.699 104.513  1.00 20.00              
ATOM   2182  CG1 VAL A 132      45.388  80.580 105.441  1.00 20.00              
ATOM   2183 1HG1 VAL A 132      45.398  80.199 106.463  1.00 20.00              
ATOM   2184 2HG1 VAL A 132      44.520  80.182 104.914  1.00 20.00              
ATOM   2185 3HG1 VAL A 132      46.297  80.269 104.929  1.00 20.00              
ATOM   2186  CG2 VAL A 132      43.876  82.419 105.956  1.00 20.00              
ATOM   2187 1HG2 VAL A 132      43.631  83.479 105.896  1.00 20.00              
ATOM   2188 2HG2 VAL A 132      43.187  81.852 105.328  1.00 20.00              
ATOM   2189 3HG2 VAL A 132      43.787  82.083 106.988  1.00 20.00              
ATOM   2190  O   THR A 133      47.555  88.638 107.270  1.00 20.00              
ATOM   2191  C   THR A 133      47.837  87.501 106.912  1.00 20.00              
ATOM   2192  N   THR A 133      46.612  85.248 106.652  1.00 20.00              
ATOM   2193  H   THR A 133      46.298  84.998 107.413  1.00 20.00              
ATOM   2194  CA  THR A 133      46.706  86.657 106.397  1.00 20.00              
ATOM   2195  HA  THR A 133      46.943  86.762 105.338  1.00 20.00              
ATOM   2196  CB  THR A 133      45.324  87.258 106.887  1.00 20.00              
ATOM   2197  HB  THR A 133      45.141  87.057 107.943  1.00 20.00              
ATOM   2198  OG1 THR A 133      44.317  86.713 106.044  1.00 20.00              
ATOM   2199  HG1 THR A 133      43.460  87.053 106.309  1.00 20.00              
ATOM   2200  CG2 THR A 133      45.369  88.778 106.553  1.00 20.00              
ATOM   2201 1HG2 THR A 133      45.617  88.913 105.500  1.00 20.00              
ATOM   2202 2HG2 THR A 133      44.395  89.225 106.756  1.00 20.00              
ATOM   2203 3HG2 THR A 133      46.126  89.264 107.169  1.00 20.00              
ATOM   2204  O   HIS A 134      51.740  88.910 107.456  1.00 20.00              
ATOM   2205  C   HIS A 134      51.117  87.868 107.129  1.00 20.00              
ATOM   2206  N   HIS A 134      48.773  86.837 107.540  1.00 20.00              
ATOM   2207  H   HIS A 134      48.645  85.993 107.648  1.00 20.00              
ATOM   2208  CA  HIS A 134      50.040  87.403 108.088  1.00 20.00              
ATOM   2209  HA  HIS A 134      49.668  88.364 108.444  1.00 20.00              
ATOM   2210  CB  HIS A 134      50.580  86.748 109.277  1.00 20.00              
ATOM   2211 2HB  HIS A 134      49.884  86.878 110.106  1.00 20.00              
ATOM   2212 3HB  HIS A 134      50.708  85.685 109.074  1.00 20.00              
ATOM   2213  CG  HIS A 134      51.869  87.234 109.744  1.00 20.00              
ATOM   2214  ND1 HIS A 134      53.055  87.285 108.989  1.00 20.00              
ATOM   2215  HD1 HIS A 134      53.153  86.989 108.028  1.00 20.00              
ATOM   2216  CD2 HIS A 134      52.149  87.729 111.007  1.00 20.00              
ATOM   2217  HD2 HIS A 134      51.560  87.882 111.911  1.00 20.00              
ATOM   2218  CE1 HIS A 134      54.022  87.785 109.747  1.00 20.00              
ATOM   2219  HE1 HIS A 134      55.030  87.908 109.350  1.00 20.00              
ATOM   2220  NE2 HIS A 134      53.490  88.062 110.979  1.00 20.00              
ATOM   2221  HE2 HIS A 134      54.004  88.454 111.755  1.00 20.00              
ATOM   2222  O   PHE A 135      52.624  88.236 102.963  1.00 20.00              
ATOM   2223  C   PHE A 135      51.854  87.914 103.831  1.00 20.00              
ATOM   2224  N   PHE A 135      51.466  87.010 106.119  1.00 20.00              
ATOM   2225  H   PHE A 135      51.049  86.258 106.120  1.00 20.00              
ATOM   2226  CA  PHE A 135      52.422  87.175 105.061  1.00 20.00              
ATOM   2227  HA  PHE A 135      53.235  87.757 105.495  1.00 20.00              
ATOM   2228  CB  PHE A 135      52.975  85.840 104.518  1.00 20.00              
ATOM   2229 2HB  PHE A 135      53.452  85.299 105.336  1.00 20.00              
ATOM   2230 3HB  PHE A 135      52.146  85.250 104.126  1.00 20.00              
ATOM   2231  CG  PHE A 135      53.966  85.896 103.446  1.00 20.00              
ATOM   2232  CD1 PHE A 135      53.383  86.273 102.184  1.00 20.00              
ATOM   2233  HD1 PHE A 135      52.319  86.485 102.085  1.00 20.00              
ATOM   2234  CD2 PHE A 135      55.279  85.628 103.604  1.00 20.00              
ATOM   2235  HD2 PHE A 135      55.657  85.348 104.587  1.00 20.00              
ATOM   2236  CE1 PHE A 135      54.253  86.355 101.092  1.00 20.00              
ATOM   2237  HE1 PHE A 135      53.904  86.632 100.098  1.00 20.00              
ATOM   2238  CE2 PHE A 135      56.140  85.703 102.545  1.00 20.00              
ATOM   2239  HE2 PHE A 135      57.201  85.487 102.663  1.00 20.00              
ATOM   2240  CZ  PHE A 135      55.627  86.053 101.356  1.00 20.00              
ATOM   2241  HZ  PHE A 135      56.319  86.112 100.515  1.00 20.00              
ATOM   2242  O   PRO A 136      52.582  90.811 104.531  1.00 20.00              
ATOM   2243  C   PRO A 136      51.572  90.888 103.762  1.00 20.00              
ATOM   2244  N   PRO A 136      50.715  88.533 104.125  1.00 20.00              
ATOM   2245  CA  PRO A 136      50.544  89.821 103.654  1.00 20.00              
ATOM   2246  HA  PRO A 136      50.766  89.697 102.594  1.00 20.00              
ATOM   2247  CB  PRO A 136      49.114  90.095 103.841  1.00 20.00              
ATOM   2248 2HB  PRO A 136      48.987  90.998 104.439  1.00 20.00              
ATOM   2249 3HB  PRO A 136      48.633  90.229 102.873  1.00 20.00              
ATOM   2250  CG  PRO A 136      48.481  88.921 104.560  1.00 20.00              
ATOM   2251 2HG  PRO A 136      48.217  89.178 105.587  1.00 20.00              
ATOM   2252 3HG  PRO A 136      47.591  88.575 104.033  1.00 20.00              
ATOM   2253  CD  PRO A 136      49.508  87.841 104.566  1.00 20.00              
ATOM   2254 2HD  PRO A 136      49.670  87.421 105.559  1.00 20.00              
ATOM   2255 3HD  PRO A 136      49.272  87.038 103.867  1.00 20.00              
ATOM   2256  O   PHE A 137      52.311  94.473 104.256  1.00 20.00              
ATOM   2257  C   PHE A 137      51.651  93.830 103.415  1.00 20.00              
ATOM   2258  N   PHE A 137      51.726  91.534 102.686  1.00 20.00              
ATOM   2259  H   PHE A 137      51.429  91.152 101.976  1.00 20.00              
ATOM   2260  CA  PHE A 137      52.336  92.812 102.494  1.00 20.00              
ATOM   2261  HA  PHE A 137      53.398  92.816 102.740  1.00 20.00              
ATOM   2262  CB  PHE A 137      52.261  93.241 100.974  1.00 20.00              
ATOM   2263 2HB  PHE A 137      51.445  92.712 100.481  1.00 20.00              
ATOM   2264 3HB  PHE A 137      52.092  94.315 100.903  1.00 20.00              
ATOM   2265  CG  PHE A 137      53.513  92.942 100.187  1.00 20.00              
ATOM   2266  CD1 PHE A 137      54.643  92.643 100.971  1.00 20.00              
ATOM   2267  HD1 PHE A 137      54.540  92.648 102.056  1.00 20.00              
ATOM   2268  CD2 PHE A 137      53.654  92.931  98.801  1.00 20.00              
ATOM   2269  HD2 PHE A 137      52.790  93.158  98.178  1.00 20.00              
ATOM   2270  CE1 PHE A 137      55.888  92.341 100.424  1.00 20.00              
ATOM   2271  HE1 PHE A 137      56.748  92.114 101.055  1.00 20.00              
ATOM   2272  CE2 PHE A 137      54.897  92.631  98.180  1.00 20.00              
ATOM   2273  HE2 PHE A 137      55.021  92.622  97.097  1.00 20.00              
ATOM   2274  CZ  PHE A 137      55.984  92.341  99.083  1.00 20.00              
ATOM   2275  HZ  PHE A 137      56.954  92.104  98.645  1.00 20.00              
ATOM   2276  O   ASP A 138      48.654  94.526 106.755  1.00 20.00              
ATOM   2277  C   ASP A 138      49.558  94.151 106.061  1.00 20.00              
ATOM   2278  N   ASP A 138      50.333  93.692 103.650  1.00 20.00              
ATOM   2279  H   ASP A 138      49.925  93.076 103.210  1.00 20.00              
ATOM   2280  CA  ASP A 138      49.528  94.473 104.569  1.00 20.00              
ATOM   2281  HA  ASP A 138      49.979  95.465 104.595  1.00 20.00              
ATOM   2282  CB  ASP A 138      48.089  94.496 104.053  1.00 20.00              
ATOM   2283 2HB  ASP A 138      47.466  94.918 104.842  1.00 20.00              
ATOM   2284 3HB  ASP A 138      48.065  95.151 103.182  1.00 20.00              
ATOM   2285  CG  ASP A 138      47.458  93.146 103.635  1.00 20.00              
ATOM   2286  OD1 ASP A 138      48.151  92.312 102.925  1.00 20.00              
ATOM   2287  OD2 ASP A 138      46.279  92.757 103.930  1.00 20.00              
ATOM   2288  O   GLN A 139      47.783  92.483 108.298  1.00 20.00              
ATOM   2289  C   GLN A 139      48.847  91.914 108.446  1.00 20.00              
ATOM   2290  N   GLN A 139      50.086  92.927 106.314  1.00 20.00              
ATOM   2291  H   GLN A 139      50.401  92.496 105.639  1.00 20.00              
ATOM   2292  CA  GLN A 139      50.176  92.257 107.626  1.00 20.00              
ATOM   2293  HA  GLN A 139      50.537  91.263 107.361  1.00 20.00              
ATOM   2294  CB  GLN A 139      51.142  93.012 108.572  1.00 20.00              
ATOM   2295 2HB  GLN A 139      51.740  92.255 109.080  1.00 20.00              
ATOM   2296 3HB  GLN A 139      51.789  93.620 107.939  1.00 20.00              
ATOM   2297  CG  GLN A 139      50.594  93.936 109.655  1.00 20.00              
ATOM   2298 2HG  GLN A 139      49.730  93.466 110.126  1.00 20.00              
ATOM   2299 3HG  GLN A 139      51.366  94.111 110.404  1.00 20.00              
ATOM   2300  CD  GLN A 139      50.166  95.260 109.101  1.00 20.00              
ATOM   2301  OE1 GLN A 139      50.872  95.775 108.199  1.00 20.00              
ATOM   2302  NE2 GLN A 139      49.079  95.815 109.586  1.00 20.00              
ATOM   2303 1HE2 GLN A 139      48.769  96.708 109.230  1.00 20.00              
ATOM   2304 2HE2 GLN A 139      48.557  95.346 110.312  1.00 20.00              
ATOM   2305  O   GLN A 140      49.659  91.138 112.002  1.00 20.00              
ATOM   2306  C   GLN A 140      48.453  91.051 111.827  1.00 20.00              
ATOM   2307  N   GLN A 140      49.068  91.072 109.425  1.00 20.00              
ATOM   2308  H   GLN A 140      49.863  90.759 109.518  1.00 20.00              
ATOM   2309  CA  GLN A 140      48.028  90.629 110.380  1.00 20.00              
ATOM   2310  HA  GLN A 140      47.088  91.108 110.106  1.00 20.00              
ATOM   2311  CB  GLN A 140      47.651  89.159 110.335  1.00 20.00              
ATOM   2312 2HB  GLN A 140      47.514  88.851 109.298  1.00 20.00              
ATOM   2313 3HB  GLN A 140      48.448  88.567 110.786  1.00 20.00              
ATOM   2314  CG  GLN A 140      46.349  88.929 111.107  1.00 20.00              
ATOM   2315 2HG  GLN A 140      46.244  87.853 111.250  1.00 20.00              
ATOM   2316 3HG  GLN A 140      46.459  89.415 112.077  1.00 20.00              
ATOM   2317  CD  GLN A 140      45.041  89.410 110.538  1.00 20.00              
ATOM   2318  OE1 GLN A 140      44.944  90.123 109.555  1.00 20.00              
ATOM   2319  NE2 GLN A 140      43.804  89.149 110.996  1.00 20.00              
ATOM   2320 1HE2 GLN A 140      43.002  89.535 110.521  1.00 20.00              
ATOM   2321 2HE2 GLN A 140      43.684  88.567 111.813  1.00 20.00              
ATOM   2322  O   ASN A 141      46.946  90.382 115.649  1.00 20.00              
ATOM   2323  C   ASN A 141      47.965  90.709 115.025  1.00 20.00              
ATOM   2324  N   ASN A 141      47.653  91.553 112.623  1.00 20.00              
ATOM   2325  H   ASN A 141      46.844  91.705 112.374  1.00 20.00              
ATOM   2326  CA  ASN A 141      48.049  91.857 114.026  1.00 20.00              
ATOM   2327  HA  ASN A 141      49.105  92.124 113.987  1.00 20.00              
ATOM   2328  CB  ASN A 141      47.173  92.992 114.586  1.00 20.00              
ATOM   2329 2HB  ASN A 141      47.158  92.897 115.671  1.00 20.00              
ATOM   2330 3HB  ASN A 141      47.639  93.938 114.311  1.00 20.00              
ATOM   2331  CG  ASN A 141      45.679  93.063 114.113  1.00 20.00              
ATOM   2332  OD1 ASN A 141      45.378  92.910 112.889  1.00 20.00              
ATOM   2333  ND2 ASN A 141      44.738  93.288 115.045  1.00 20.00              
ATOM   2334 1HD2 ASN A 141      43.766  93.338 114.775  1.00 20.00              
ATOM   2335 2HD2 ASN A 141      45.007  93.406 116.012  1.00 20.00              
ATOM   2336  O   CYS A 142      49.127  90.228 118.358  1.00 20.00              
ATOM   2337  C   CYS A 142      48.617  89.378 117.589  1.00 20.00              
ATOM   2338  N   CYS A 142      49.154  90.092 115.312  1.00 20.00              
ATOM   2339  H   CYS A 142      49.880  90.352 114.930  1.00 20.00              
ATOM   2340  CA  CYS A 142      49.183  89.004 116.258  1.00 20.00              
ATOM   2341  HA  CYS A 142      48.602  88.170 115.860  1.00 20.00              
ATOM   2342  CB  CYS A 142      50.676  88.609 116.536  1.00 20.00              
ATOM   2343 2HB  CYS A 142      51.331  89.325 116.041  1.00 20.00              
ATOM   2344 3HB  CYS A 142      50.856  88.634 117.611  1.00 20.00              
ATOM   2345  SG  CYS A 142      51.245  86.946 115.977  1.00 20.00              
ATOM   2346  O   THR A 143      47.303  86.988 120.013  1.00 20.00              
ATOM   2347  C   THR A 143      47.296  88.198 120.176  1.00 20.00              
ATOM   2348  N   THR A 143      47.482  88.808 117.856  1.00 20.00              
ATOM   2349  H   THR A 143      47.174  88.245 117.283  1.00 20.00              
ATOM   2350  CA  THR A 143      46.704  89.050 119.039  1.00 20.00              
ATOM   2351  HA  THR A 143      46.722  90.100 119.332  1.00 20.00              
ATOM   2352  CB  THR A 143      45.187  88.733 118.830  1.00 20.00              
ATOM   2353  HB  THR A 143      44.647  89.281 119.602  1.00 20.00              
ATOM   2354  OG1 THR A 143      44.936  87.323 118.974  1.00 20.00              
ATOM   2355  HG1 THR A 143      44.001  87.149 118.841  1.00 20.00              
ATOM   2356  CG2 THR A 143      44.682  89.200 117.507  1.00 20.00              
ATOM   2357 1HG2 THR A 143      45.193  88.660 116.710  1.00 20.00              
ATOM   2358 2HG2 THR A 143      43.610  89.016 117.442  1.00 20.00              
ATOM   2359 3HG2 THR A 143      44.874  90.268 117.401  1.00 20.00              
ATOM   2360  O   MET A 144      48.536  89.663 124.117  1.00 20.00              
ATOM   2361  C   MET A 144      48.079  88.597 123.630  1.00 20.00              
ATOM   2362  N   MET A 144      47.965  88.883 121.137  1.00 20.00              
ATOM   2363  H   MET A 144      48.067  89.737 121.104  1.00 20.00              
ATOM   2364  CA  MET A 144      48.498  88.081 122.230  1.00 20.00              
ATOM   2365  HA  MET A 144      48.093  87.069 122.214  1.00 20.00              
ATOM   2366  CB  MET A 144      50.003  87.988 122.072  1.00 20.00              
ATOM   2367 2HB  MET A 144      50.376  88.989 121.852  1.00 20.00              
ATOM   2368 3HB  MET A 144      50.416  87.648 123.022  1.00 20.00              
ATOM   2369  CG  MET A 144      50.516  87.051 120.980  1.00 20.00              
ATOM   2370 2HG  MET A 144      49.686  86.434 120.636  1.00 20.00              
ATOM   2371 3HG  MET A 144      50.886  87.656 120.151  1.00 20.00              
ATOM   2372  SD  MET A 144      51.861  85.945 121.518  1.00 20.00              
ATOM   2373  CE  MET A 144      53.100  86.069 120.333  1.00 20.00              
ATOM   2374 1HE  MET A 144      53.446  87.102 120.275  1.00 20.00              
ATOM   2375 2HE  MET A 144      53.934  85.422 120.608  1.00 20.00              
ATOM   2376 3HE  MET A 144      52.709  85.761 119.363  1.00 20.00              
ATOM   2377  O   LYS A 145      47.884  86.334 126.886  1.00 20.00              
ATOM   2378  C   LYS A 145      47.486  87.500 126.805  1.00 20.00              
ATOM   2379  N   LYS A 145      47.252  87.846 124.327  1.00 20.00              
ATOM   2380  H   LYS A 145      46.999  87.100 123.983  1.00 20.00              
ATOM   2381  CA  LYS A 145      46.741  88.188 125.677  1.00 20.00              
ATOM   2382  HA  LYS A 145      46.836  89.273 125.731  1.00 20.00              
ATOM   2383  CB  LYS A 145      45.323  87.740 125.920  1.00 20.00              
ATOM   2384 2HB  LYS A 145      44.973  87.247 125.014  1.00 20.00              
ATOM   2385 3HB  LYS A 145      45.341  87.022 126.740  1.00 20.00              
ATOM   2386  CG  LYS A 145      44.274  88.860 126.289  1.00 20.00              
ATOM   2387 2HG  LYS A 145      44.345  89.043 127.360  1.00 20.00              
ATOM   2388 3HG  LYS A 145      44.549  89.766 125.748  1.00 20.00              
ATOM   2389  CD  LYS A 145      42.803  88.545 125.961  1.00 20.00              
ATOM   2390 2HD  LYS A 145      42.743  88.322 124.896  1.00 20.00              
ATOM   2391 3HD  LYS A 145      42.520  87.662 126.533  1.00 20.00              
ATOM   2392  CE  LYS A 145      41.755  89.661 126.269  1.00 20.00              
ATOM   2393 2HE  LYS A 145      41.233  89.870 125.336  1.00 20.00              
ATOM   2394 3HE  LYS A 145      41.053  89.246 126.993  1.00 20.00              
ATOM   2395  NZ  LYS A 145      42.204  90.954 126.805  1.00 20.00              
ATOM   2396 1HZ  LYS A 145      42.841  91.386 126.150  1.00 20.00              
ATOM   2397 2HZ  LYS A 145      41.406  91.555 126.945  1.00 20.00              
ATOM   2398 3HZ  LYS A 145      42.675  90.807 127.686  1.00 20.00              
ATOM   2399  O   LEU A 146      47.221  89.376 130.406  1.00 20.00              
ATOM   2400  C   LEU A 146      47.854  88.284 130.314  1.00 20.00              
ATOM   2401  N   LEU A 146      47.763  88.343 127.844  1.00 20.00              
ATOM   2402  H   LEU A 146      47.455  89.145 127.819  1.00 20.00              
ATOM   2403  CA  LEU A 146      48.568  87.930 129.007  1.00 20.00              
ATOM   2404  HA  LEU A 146      48.717  86.851 128.968  1.00 20.00              
ATOM   2405  CB  LEU A 146      49.906  88.547 129.018  1.00 20.00              
ATOM   2406 2HB  LEU A 146      49.809  89.631 128.976  1.00 20.00              
ATOM   2407 3HB  LEU A 146      50.431  88.264 129.929  1.00 20.00              
ATOM   2408  CG  LEU A 146      50.699  88.049 127.786  1.00 20.00              
ATOM   2409  HG  LEU A 146      50.613  86.968 127.678  1.00 20.00              
ATOM   2410  CD1 LEU A 146      50.180  88.527 126.463  1.00 20.00              
ATOM   2411 1HD1 LEU A 146      50.208  89.617 126.433  1.00 20.00              
ATOM   2412 2HD1 LEU A 146      50.802  88.126 125.662  1.00 20.00              
ATOM   2413 3HD1 LEU A 146      49.152  88.187 126.330  1.00 20.00              
ATOM   2414  CD2 LEU A 146      52.089  88.500 128.055  1.00 20.00              
ATOM   2415 1HD2 LEU A 146      52.444  88.052 128.983  1.00 20.00              
ATOM   2416 2HD2 LEU A 146      52.737  88.194 127.234  1.00 20.00              
ATOM   2417 3HD2 LEU A 146      52.108  89.587 128.146  1.00 20.00              
ATOM   2418  O   GLY A 147      47.960  85.546 133.035  1.00 20.00              
ATOM   2419  C   GLY A 147      47.311  86.481 133.461  1.00 20.00              
ATOM   2420  N   GLY A 147      47.948  87.408 131.264  1.00 20.00              
ATOM   2421  H   GLY A 147      48.332  86.651 131.120  1.00 20.00              
ATOM   2422  CA  GLY A 147      47.387  87.722 132.604  1.00 20.00              
ATOM   2423 1HA  GLY A 147      48.023  88.455 133.100  1.00 20.00              
ATOM   2424 2HA  GLY A 147      46.383  88.131 132.489  1.00 20.00              
ATOM   2425  O   ILE A 148      45.146  84.821 134.762  1.00 20.00              
ATOM   2426  C   ILE A 148      46.155  84.643 135.329  1.00 20.00              
ATOM   2427  N   ILE A 148      47.111  86.817 134.723  1.00 20.00              
ATOM   2428  H   ILE A 148      47.124  87.659 134.898  1.00 20.00              
ATOM   2429  CA  ILE A 148      46.867  85.912 135.872  1.00 20.00              
ATOM   2430  HA  ILE A 148      47.766  85.581 136.391  1.00 20.00              
ATOM   2431  CB  ILE A 148      46.046  86.666 136.867  1.00 20.00              
ATOM   2432  HB  ILE A 148      46.352  87.712 136.871  1.00 20.00              
ATOM   2433  CG1 ILE A 148      46.328  86.395 138.311  1.00 20.00              
ATOM   2434 2HG1 ILE A 148      45.974  85.391 138.547  1.00 20.00              
ATOM   2435 3HG1 ILE A 148      47.405  86.446 138.465  1.00 20.00              
ATOM   2436  CG2 ILE A 148      44.591  86.599 136.408  1.00 20.00              
ATOM   2437 1HG2 ILE A 148      44.271  85.558 136.361  1.00 20.00              
ATOM   2438 2HG2 ILE A 148      43.962  87.141 137.113  1.00 20.00              
ATOM   2439 3HG2 ILE A 148      44.501  87.051 135.420  1.00 20.00              
ATOM   2440  CD1 ILE A 148      45.678  87.349 139.247  1.00 20.00              
ATOM   2441 1HD1 ILE A 148      44.596  87.305 139.119  1.00 20.00              
ATOM   2442 2HD1 ILE A 148      45.933  87.084 140.273  1.00 20.00              
ATOM   2443 3HD1 ILE A 148      46.028  88.361 139.038  1.00 20.00              
ATOM   2444  O   TRP A 149      43.651  82.021 135.429  1.00 20.00              
ATOM   2445  C   TRP A 149      44.826  81.839 135.817  1.00 20.00              
ATOM   2446  N   TRP A 149      46.724  83.477 135.546  1.00 20.00              
ATOM   2447  H   TRP A 149      47.439  83.404 136.018  1.00 20.00              
ATOM   2448  CA  TRP A 149      46.035  82.297 134.951  1.00 20.00              
ATOM   2449  HA  TRP A 149      45.422  82.400 134.056  1.00 20.00              
ATOM   2450  CB  TRP A 149      47.163  81.348 134.383  1.00 20.00              
ATOM   2451 2HB  TRP A 149      46.984  81.256 133.311  1.00 20.00              
ATOM   2452 3HB  TRP A 149      48.113  81.855 134.550  1.00 20.00              
ATOM   2453  CG  TRP A 149      47.433  79.932 134.823  1.00 20.00              
ATOM   2454  CD1 TRP A 149      48.666  79.391 135.254  1.00 20.00              
ATOM   2455  HD1 TRP A 149      49.521  80.067 135.273  1.00 20.00              
ATOM   2456  CD2 TRP A 149      46.524  78.798 134.913  1.00 20.00              
ATOM   2457  NE1 TRP A 149      48.582  78.009 135.603  1.00 20.00              
ATOM   2458  HE1 TRP A 149      49.319  77.403 135.936  1.00 20.00              
ATOM   2459  CE2 TRP A 149      47.217  77.685 135.371  1.00 20.00              
ATOM   2460  CE3 TRP A 149      45.165  78.812 134.592  1.00 20.00              
ATOM   2461  HE3 TRP A 149      44.635  79.695 134.234  1.00 20.00              
ATOM   2462  CZ2 TRP A 149      46.534  76.505 135.525  1.00 20.00              
ATOM   2463  HZ2 TRP A 149      47.093  75.642 135.885  1.00 20.00              
ATOM   2464  CZ3 TRP A 149      44.485  77.572 134.763  1.00 20.00              
ATOM   2465  HZ3 TRP A 149      43.421  77.511 134.531  1.00 20.00              
ATOM   2466  CH2 TRP A 149      45.211  76.423 135.238  1.00 20.00              
ATOM   2467  HH2 TRP A 149      44.682  75.479 135.366  1.00 20.00              
ATOM   2468  O   THR A 150      42.500  81.201 139.635  1.00 20.00              
ATOM   2469  C   THR A 150      43.421  81.691 139.022  1.00 20.00              
ATOM   2470  N   THR A 150      45.010  81.482 137.074  1.00 20.00              
ATOM   2471  H   THR A 150      45.765  81.608 137.467  1.00 20.00              
ATOM   2472  CA  THR A 150      43.867  80.854 137.791  1.00 20.00              
ATOM   2473  HA  THR A 150      43.010  80.745 137.125  1.00 20.00              
ATOM   2474  CB  THR A 150      44.361  79.460 138.367  1.00 20.00              
ATOM   2475  HB  THR A 150      44.767  78.826 137.579  1.00 20.00              
ATOM   2476  OG1 THR A 150      43.197  78.911 139.047  1.00 20.00              
ATOM   2477  HG1 THR A 150      43.421  78.059 139.426  1.00 20.00              
ATOM   2478  CG2 THR A 150      45.412  79.684 139.432  1.00 20.00              
ATOM   2479 1HG2 THR A 150      45.031  80.382 140.178  1.00 20.00              
ATOM   2480 2HG2 THR A 150      45.652  78.735 139.912  1.00 20.00              
ATOM   2481 3HG2 THR A 150      46.312  80.098 138.974  1.00 20.00              
ATOM   2482  O   TYR A 151      42.443  85.557 138.357  1.00 20.00              
ATOM   2483  C   TYR A 151      42.229  85.008 139.428  1.00 20.00              
ATOM   2484  N   TYR A 151      43.547  82.983 138.752  1.00 20.00              
ATOM   2485  H   TYR A 151      43.887  83.299 138.028  1.00 20.00              
ATOM   2486  CA  TYR A 151      43.029  83.798 139.857  1.00 20.00              
ATOM   2487  HA  TYR A 151      42.278  83.152 140.314  1.00 20.00              
ATOM   2488  CB  TYR A 151      43.876  83.977 141.059  1.00 20.00              
ATOM   2489 2HB  TYR A 151      44.173  85.025 141.074  1.00 20.00              
ATOM   2490 3HB  TYR A 151      43.240  83.768 141.919  1.00 20.00              
ATOM   2491  CG  TYR A 151      45.084  83.205 141.245  1.00 20.00              
ATOM   2492  CD1 TYR A 151      46.323  83.283 140.508  1.00 20.00              
ATOM   2493  HD1 TYR A 151      46.372  84.015 139.702  1.00 20.00              
ATOM   2494  CD2 TYR A 151      45.114  82.244 142.254  1.00 20.00              
ATOM   2495  HD2 TYR A 151      44.230  82.099 142.876  1.00 20.00              
ATOM   2496  CE1 TYR A 151      47.461  82.513 140.728  1.00 20.00              
ATOM   2497  HE1 TYR A 151      48.351  82.647 140.113  1.00 20.00              
ATOM   2498  CE2 TYR A 151      46.290  81.433 142.499  1.00 20.00              
ATOM   2499  HE2 TYR A 151      46.261  80.694 143.301  1.00 20.00              
ATOM   2500  CZ  TYR A 151      47.438  81.559 141.759  1.00 20.00              
ATOM   2501  OH  TYR A 151      48.540  80.826 141.958  1.00 20.00              
ATOM   2502  HH  TYR A 151      48.447  80.197 142.678  1.00 20.00              
ATOM   2503  O   ASP A 152      41.134  87.559 141.454  1.00 20.00              
ATOM   2504  C   ASP A 152      40.727  87.575 140.254  1.00 20.00              
ATOM   2505  N   ASP A 152      41.061  85.136 140.041  1.00 20.00              
ATOM   2506  H   ASP A 152      40.822  84.562 140.636  1.00 20.00              
ATOM   2507  CA  ASP A 152      40.197  86.227 139.713  1.00 20.00              
ATOM   2508  HA  ASP A 152      40.067  86.327 138.635  1.00 20.00              
ATOM   2509  CB  ASP A 152      38.907  85.974 140.470  1.00 20.00              
ATOM   2510 2HB  ASP A 152      39.114  85.870 141.535  1.00 20.00              
ATOM   2511 3HB  ASP A 152      38.213  86.800 140.313  1.00 20.00              
ATOM   2512  CG  ASP A 152      38.319  84.699 139.934  1.00 20.00              
ATOM   2513  OD1 ASP A 152      39.058  83.641 140.167  1.00 20.00              
ATOM   2514  OD2 ASP A 152      37.229  84.772 139.345  1.00 20.00              
ATOM   2515  O   GLY A 153      39.871  91.072 142.537  1.00 20.00              
ATOM   2516  C   GLY A 153      39.687  90.026 142.026  1.00 20.00              
ATOM   2517  N   GLY A 153      39.923  88.575 139.946  1.00 20.00              
ATOM   2518  H   GLY A 153      39.336  88.410 139.340  1.00 20.00              
ATOM   2519  CA  GLY A 153      39.906  89.880 140.491  1.00 20.00              
ATOM   2520 1HA  GLY A 153      40.862  90.348 140.258  1.00 20.00              
ATOM   2521 2HA  GLY A 153      39.103  90.432 140.000  1.00 20.00              
ATOM   2522  O   THR A 154      40.489  89.005 146.210  1.00 20.00              
ATOM   2523  C   THR A 154      40.267  88.695 145.086  1.00 20.00              
ATOM   2524  N   THR A 154      39.349  89.029 142.835  1.00 20.00              
ATOM   2525  H   THR A 154      39.297  88.230 142.521  1.00 20.00              
ATOM   2526  CA  THR A 154      39.061  89.269 144.260  1.00 20.00              
ATOM   2527  HA  THR A 154      38.943  90.325 144.500  1.00 20.00              
ATOM   2528  CB  THR A 154      37.741  88.626 144.676  1.00 20.00              
ATOM   2529  HB  THR A 154      37.927  87.588 144.400  1.00 20.00              
ATOM   2530  OG1 THR A 154      36.637  88.736 143.844  1.00 20.00              
ATOM   2531  HG1 THR A 154      35.889  88.283 144.241  1.00 20.00              
ATOM   2532  CG2 THR A 154      37.524  88.520 146.140  1.00 20.00              
ATOM   2533 1HG2 THR A 154      37.000  89.408 146.495  1.00 20.00              
ATOM   2534 2HG2 THR A 154      36.926  87.634 146.357  1.00 20.00              
ATOM   2535 3HG2 THR A 154      38.487  88.440 146.646  1.00 20.00              
ATOM   2536  O   LYS A 155      43.723  88.257 145.303  1.00 20.00              
ATOM   2537  C   LYS A 155      43.032  87.561 144.459  1.00 20.00              
ATOM   2538  N   LYS A 155      40.725  87.577 144.516  1.00 20.00              
ATOM   2539  H   LYS A 155      40.331  87.297 143.804  1.00 20.00              
ATOM   2540  CA  LYS A 155      41.816  86.824 145.006  1.00 20.00              
ATOM   2541  HA  LYS A 155      41.846  86.718 146.090  1.00 20.00              
ATOM   2542  CB  LYS A 155      41.797  85.415 144.505  1.00 20.00              
ATOM   2543 2HB  LYS A 155      41.895  85.403 143.419  1.00 20.00              
ATOM   2544 3HB  LYS A 155      42.616  84.849 144.950  1.00 20.00              
ATOM   2545  CG  LYS A 155      40.450  84.805 144.920  1.00 20.00              
ATOM   2546 2HG  LYS A 155      39.632  85.241 144.346  1.00 20.00              
ATOM   2547 3HG  LYS A 155      40.453  83.723 144.782  1.00 20.00              
ATOM   2548  CD  LYS A 155      40.326  85.175 146.441  1.00 20.00              
ATOM   2549 2HD  LYS A 155      40.922  84.503 147.059  1.00 20.00              
ATOM   2550 3HD  LYS A 155      40.637  86.204 146.621  1.00 20.00              
ATOM   2551  CE  LYS A 155      38.794  84.992 146.725  1.00 20.00              
ATOM   2552 2HE  LYS A 155      38.208  85.611 146.047  1.00 20.00              
ATOM   2553 3HE  LYS A 155      38.510  83.947 146.599  1.00 20.00              
ATOM   2554  NZ  LYS A 155      38.566  85.429 148.163  1.00 20.00              
ATOM   2555 1HZ  LYS A 155      38.839  86.395 148.269  1.00 20.00              
ATOM   2556 2HZ  LYS A 155      37.587  85.328 148.394  1.00 20.00              
ATOM   2557 3HZ  LYS A 155      39.120  84.853 148.782  1.00 20.00              
ATOM   2558  O   VAL A 156      42.971  89.099 140.493  1.00 20.00              
ATOM   2559  C   VAL A 156      43.956  89.348 141.255  1.00 20.00              
ATOM   2560  N   VAL A 156      43.153  87.683 143.126  1.00 20.00              
ATOM   2561  H   VAL A 156      42.702  87.201 142.575  1.00 20.00              
ATOM   2562  CA  VAL A 156      44.126  88.714 142.677  1.00 20.00              
ATOM   2563  HA  VAL A 156      44.018  89.582 143.328  1.00 20.00              
ATOM   2564  CB  VAL A 156      45.553  87.990 142.692  1.00 20.00              
ATOM   2565  HB  VAL A 156      45.879  87.866 143.725  1.00 20.00              
ATOM   2566  CG1 VAL A 156      45.492  86.561 142.215  1.00 20.00              
ATOM   2567 1HG1 VAL A 156      45.118  86.535 141.192  1.00 20.00              
ATOM   2568 2HG1 VAL A 156      46.489  86.123 142.248  1.00 20.00              
ATOM   2569 3HG1 VAL A 156      44.823  85.991 142.860  1.00 20.00              
ATOM   2570  CG2 VAL A 156      46.615  88.875 142.071  1.00 20.00              
ATOM   2571 1HG2 VAL A 156      46.689  89.805 142.633  1.00 20.00              
ATOM   2572 2HG2 VAL A 156      47.576  88.360 142.093  1.00 20.00              
ATOM   2573 3HG2 VAL A 156      46.346  89.096 141.038  1.00 20.00              
ATOM   2574  O   SER A 157      46.833  92.471 139.680  1.00 20.00              
ATOM   2575  C   SER A 157      46.016  91.669 139.104  1.00 20.00              
ATOM   2576  N   SER A 157      44.831  90.351 140.959  1.00 20.00              
ATOM   2577  H   SER A 157      45.474  90.518 141.506  1.00 20.00              
ATOM   2578  CA  SER A 157      44.717  91.170 139.726  1.00 20.00              
ATOM   2579  HA  SER A 157      44.298  90.502 138.974  1.00 20.00              
ATOM   2580  CB  SER A 157      43.799  92.401 139.962  1.00 20.00              
ATOM   2581 2HB  SER A 157      43.647  92.909 139.009  1.00 20.00              
ATOM   2582 3HB  SER A 157      42.840  92.050 140.343  1.00 20.00              
ATOM   2583  OG  SER A 157      44.345  93.333 140.892  1.00 20.00              
ATOM   2584  HG  SER A 157      43.740  94.070 141.000  1.00 20.00              
ATOM   2585  O   ILE A 158      46.012  92.904 135.541  1.00 20.00              
ATOM   2586  C   ILE A 158      47.026  92.813 136.290  1.00 20.00              
ATOM   2587  N   ILE A 158      46.163  91.212 137.824  1.00 20.00              
ATOM   2588  H   ILE A 158      45.535  90.735 137.479  1.00 20.00              
ATOM   2589  CA  ILE A 158      47.366  91.507 137.008  1.00 20.00              
ATOM   2590  HA  ILE A 158      48.296  91.617 137.564  1.00 20.00              
ATOM   2591  CB  ILE A 158      47.646  90.296 136.018  1.00 20.00              
ATOM   2592  HB  ILE A 158      47.108  89.413 136.360  1.00 20.00              
ATOM   2593  CG1 ILE A 158      49.152  89.888 136.048  1.00 20.00              
ATOM   2594 2HG1 ILE A 158      49.731  90.723 135.652  1.00 20.00              
ATOM   2595 3HG1 ILE A 158      49.430  89.716 137.088  1.00 20.00              
ATOM   2596  CG2 ILE A 158      47.071  90.590 134.596  1.00 20.00              
ATOM   2597 1HG2 ILE A 158      47.541  91.487 134.192  1.00 20.00              
ATOM   2598 2HG2 ILE A 158      47.277  89.745 133.938  1.00 20.00              
ATOM   2599 3HG2 ILE A 158      45.994  90.743 134.664  1.00 20.00              
ATOM   2600  CD1 ILE A 158      49.533  88.632 135.248  1.00 20.00              
ATOM   2601 1HD1 ILE A 158      49.285  88.781 134.197  1.00 20.00              
ATOM   2602 2HD1 ILE A 158      50.604  88.450 135.345  1.00 20.00              
ATOM   2603 3HD1 ILE A 158      48.982  87.774 135.633  1.00 20.00              
ATOM   2604  O   SER A 159      49.866  95.027 134.926  1.00 20.00              
ATOM   2605  C   SER A 159      48.793  95.555 134.738  1.00 20.00              
ATOM   2606  N   SER A 159      47.935  93.859 136.418  1.00 20.00              
ATOM   2607  H   SER A 159      48.636  93.786 136.911  1.00 20.00              
ATOM   2608  CA  SER A 159      47.639  95.122 135.660  1.00 20.00              
ATOM   2609  HA  SER A 159      46.767  94.982 135.022  1.00 20.00              
ATOM   2610  CB  SER A 159      47.417  96.277 136.709  1.00 20.00              
ATOM   2611 2HB  SER A 159      47.168  97.190 136.168  1.00 20.00              
ATOM   2612 3HB  SER A 159      46.585  96.000 137.357  1.00 20.00              
ATOM   2613  OG  SER A 159      48.525  96.527 137.501  1.00 20.00              
ATOM   2614  HG  SER A 159      48.325  97.237 138.115  1.00 20.00              
ATOM   2615  O   PRO A 160      50.102  98.750 134.583  1.00 20.00              
ATOM   2616  C   PRO A 160      50.382  98.196 133.531  1.00 20.00              
ATOM   2617  N   PRO A 160      48.481  96.671 133.971  1.00 20.00              
ATOM   2618  CA  PRO A 160      49.582  96.983 133.060  1.00 20.00              
ATOM   2619  HA  PRO A 160      50.164  96.061 133.031  1.00 20.00              
ATOM   2620  CB  PRO A 160      48.927  97.175 131.656  1.00 20.00              
ATOM   2621 2HB  PRO A 160      49.541  97.770 130.980  1.00 20.00              
ATOM   2622 3HB  PRO A 160      48.668  96.232 131.176  1.00 20.00              
ATOM   2623  CG  PRO A 160      47.729  97.917 132.145  1.00 20.00              
ATOM   2624 2HG  PRO A 160      47.986  98.878 132.591  1.00 20.00              
ATOM   2625 3HG  PRO A 160      46.993  98.069 131.355  1.00 20.00              
ATOM   2626  CD  PRO A 160      47.183  96.945 133.220  1.00 20.00              
ATOM   2627 2HD  PRO A 160      46.445  97.397 133.882  1.00 20.00              
ATOM   2628 3HD  PRO A 160      46.780  96.021 132.804  1.00 20.00              
ATOM   2629  O   GLU A 161      51.708 101.519 131.483  1.00 20.00              
ATOM   2630  C   GLU A 161      52.344 100.497 131.644  1.00 20.00              
ATOM   2631  N   GLU A 161      51.279  98.596 132.620  1.00 20.00              
ATOM   2632  H   GLU A 161      51.363  98.197 131.863  1.00 20.00              
ATOM   2633  CA  GLU A 161      52.086  99.740 132.982  1.00 20.00              
ATOM   2634  HA  GLU A 161      51.712 100.478 133.692  1.00 20.00              
ATOM   2635  CB  GLU A 161      53.345  99.087 133.547  1.00 20.00              
ATOM   2636 2HB  GLU A 161      54.126  99.845 133.613  1.00 20.00              
ATOM   2637 3HB  GLU A 161      53.119  98.711 134.545  1.00 20.00              
ATOM   2638  CG  GLU A 161      53.883  97.897 132.682  1.00 20.00              
ATOM   2639 2HG  GLU A 161      53.241  97.029 132.827  1.00 20.00              
ATOM   2640 3HG  GLU A 161      53.874  98.184 131.631  1.00 20.00              
ATOM   2641  CD  GLU A 161      55.251  97.555 133.075  1.00 20.00              
ATOM   2642  OE1 GLU A 161      55.402  97.295 134.246  1.00 20.00              
ATOM   2643  OE2 GLU A 161      56.187  97.554 132.158  1.00 20.00              
ATOM   2644  O   SER A 162      53.317  98.362 127.700  1.00 20.00              
ATOM   2645  C   SER A 162      52.966  99.513 128.076  1.00 20.00              
ATOM   2646  N   SER A 162      52.625  99.677 130.621  1.00 20.00              
ATOM   2647  H   SER A 162      52.215  98.923 130.659  1.00 20.00              
ATOM   2648  CA  SER A 162      53.465  99.815 129.493  1.00 20.00              
ATOM   2649  HA  SER A 162      53.390 100.902 129.455  1.00 20.00              
ATOM   2650  CB  SER A 162      54.934  99.495 129.681  1.00 20.00              
ATOM   2651 2HB  SER A 162      55.516 100.205 129.094  1.00 20.00              
ATOM   2652 3HB  SER A 162      55.177  99.613 130.737  1.00 20.00              
ATOM   2653  OG  SER A 162      55.303  98.184 129.284  1.00 20.00              
ATOM   2654  HG  SER A 162      56.242  98.058 129.433  1.00 20.00              
ATOM   2655  O   ASP A 163      55.297 101.728 126.152  1.00 20.00              
ATOM   2656  C   ASP A 163      54.528 101.037 125.469  1.00 20.00              
ATOM   2657  N   ASP A 163      52.908 100.578 127.264  1.00 20.00              
ATOM   2658  H   ASP A 163      52.742 101.328 127.652  1.00 20.00              
ATOM   2659  CA  ASP A 163      53.086 100.650 125.827  1.00 20.00              
ATOM   2660  HA  ASP A 163      52.886  99.651 125.438  1.00 20.00              
ATOM   2661  CB  ASP A 163      52.069 101.503 125.050  1.00 20.00              
ATOM   2662 2HB  ASP A 163      51.102 101.011 125.148  1.00 20.00              
ATOM   2663 3HB  ASP A 163      52.033 102.476 125.540  1.00 20.00              
ATOM   2664  CG  ASP A 163      52.278 101.753 123.616  1.00 20.00              
ATOM   2665  OD1 ASP A 163      52.738 100.787 122.844  1.00 20.00              
ATOM   2666  OD2 ASP A 163      51.979 102.955 123.217  1.00 20.00              
ATOM   2667  O   ARG A 164      55.257  98.834 122.472  1.00 20.00              
ATOM   2668  C   ARG A 164      56.208  99.693 122.598  1.00 20.00              
ATOM   2669  N   ARG A 164      54.867 100.402 124.484  1.00 20.00              
ATOM   2670  H   ARG A 164      54.264  99.990 124.029  1.00 20.00              
ATOM   2671  CA  ARG A 164      56.231 100.317 124.056  1.00 20.00              
ATOM   2672  HA  ARG A 164      56.675 101.313 124.068  1.00 20.00              
ATOM   2673  CB  ARG A 164      57.241  99.609 124.975  1.00 20.00              
ATOM   2674 2HB  ARG A 164      57.296  98.575 124.633  1.00 20.00              
ATOM   2675 3HB  ARG A 164      58.202 100.096 124.812  1.00 20.00              
ATOM   2676  CG  ARG A 164      57.032  99.551 126.527  1.00 20.00              
ATOM   2677 2HG  ARG A 164      57.727 100.232 127.020  1.00 20.00              
ATOM   2678 3HG  ARG A 164      56.009  99.835 126.774  1.00 20.00              
ATOM   2679  CD  ARG A 164      57.287  98.171 126.975  1.00 20.00              
ATOM   2680 2HD  ARG A 164      57.306  98.198 128.064  1.00 20.00              
ATOM   2681 3HD  ARG A 164      56.436  97.576 126.642  1.00 20.00              
ATOM   2682  NE  ARG A 164      58.464  97.419 126.583  1.00 20.00              
ATOM   2683  HE  ARG A 164      59.382  97.792 126.777  1.00 20.00              
ATOM   2684  CZ  ARG A 164      58.347  96.254 125.977  1.00 20.00              
ATOM   2685  NH1 ARG A 164      57.169  95.725 125.703  1.00 20.00              
ATOM   2686 1HH1 ARG A 164      57.117  94.829 125.239  1.00 20.00              
ATOM   2687 2HH1 ARG A 164      56.325  96.217 125.959  1.00 20.00              
ATOM   2688  NH2 ARG A 164      59.545  95.671 125.673  1.00 20.00              
ATOM   2689 1HH2 ARG A 164      60.407  96.138 125.917  1.00 20.00              
ATOM   2690 2HH2 ARG A 164      59.564  94.775 125.207  1.00 20.00              
ATOM   2691  O   PRO A 165      58.375  97.759 121.379  1.00 20.00              
ATOM   2692  C   PRO A 165      57.762  98.138 120.351  1.00 20.00              
ATOM   2693  N   PRO A 165      56.835 100.234 121.553  1.00 20.00              
ATOM   2694  CA  PRO A 165      57.153  99.531 120.344  1.00 20.00              
ATOM   2695  HA  PRO A 165      56.131  99.530 119.962  1.00 20.00              
ATOM   2696  CB  PRO A 165      58.174 100.424 119.640  1.00 20.00              
ATOM   2697 2HB  PRO A 165      58.794  99.846 118.954  1.00 20.00              
ATOM   2698 3HB  PRO A 165      57.683 101.229 119.093  1.00 20.00              
ATOM   2699  CG  PRO A 165      59.002 100.976 120.768  1.00 20.00              
ATOM   2700 2HG  PRO A 165      59.682 100.244 121.203  1.00 20.00              
ATOM   2701 3HG  PRO A 165      59.561 101.868 120.487  1.00 20.00              
ATOM   2702  CD  PRO A 165      57.845 101.312 121.726  1.00 20.00              
ATOM   2703 2HD  PRO A 165      58.169 101.324 122.767  1.00 20.00              
ATOM   2704 3HD  PRO A 165      57.383 102.268 121.480  1.00 20.00              
ATOM   2705  O   ASP A 166      59.983  95.218 118.565  1.00 20.00              
ATOM   2706  C   ASP A 166      59.256  96.130 118.361  1.00 20.00              
ATOM   2707  N   ASP A 166      57.417  97.405 119.297  1.00 20.00              
ATOM   2708  H   ASP A 166      56.863  97.773 118.752  1.00 20.00              
ATOM   2709  CA  ASP A 166      57.853  96.058 118.942  1.00 20.00              
ATOM   2710  HA  ASP A 166      57.785  95.490 119.869  1.00 20.00              
ATOM   2711  CB  ASP A 166      57.022  95.234 118.012  1.00 20.00              
ATOM   2712 2HB  ASP A 166      56.071  94.985 118.483  1.00 20.00              
ATOM   2713 3HB  ASP A 166      56.837  95.785 117.090  1.00 20.00              
ATOM   2714  CG  ASP A 166      57.783  93.987 117.714  1.00 20.00              
ATOM   2715  OD1 ASP A 166      58.983  94.150 117.278  1.00 20.00              
ATOM   2716  OD2 ASP A 166      57.258  92.842 117.887  1.00 20.00              
ATOM   2717  O   LEU A 167      62.921  98.060 117.548  1.00 20.00              
ATOM   2718  C   LEU A 167      61.704  98.058 117.900  1.00 20.00              
ATOM   2719  N   LEU A 167      59.517  97.067 117.451  1.00 20.00              
ATOM   2720  H   LEU A 167      58.852  97.530 117.162  1.00 20.00              
ATOM   2721  CA  LEU A 167      60.795  97.369 116.916  1.00 20.00              
ATOM   2722  HA  LEU A 167      61.395  96.486 116.696  1.00 20.00              
ATOM   2723  CB  LEU A 167      60.582  98.080 115.588  1.00 20.00              
ATOM   2724 2HB  LEU A 167      59.512  98.258 115.490  1.00 20.00              
ATOM   2725 3HB  LEU A 167      61.104  99.036 115.653  1.00 20.00              
ATOM   2726  CG  LEU A 167      61.051  97.395 114.272  1.00 20.00              
ATOM   2727  HG  LEU A 167      61.235  96.326 114.378  1.00 20.00              
ATOM   2728  CD1 LEU A 167      59.947  97.690 113.331  1.00 20.00              
ATOM   2729 1HD1 LEU A 167      59.837  98.769 113.224  1.00 20.00              
ATOM   2730 2HD1 LEU A 167      60.171  97.250 112.359  1.00 20.00              
ATOM   2731 3HD1 LEU A 167      59.019  97.267 113.714  1.00 20.00              
ATOM   2732  CD2 LEU A 167      62.365  97.966 113.804  1.00 20.00              
ATOM   2733 1HD2 LEU A 167      63.124  97.807 114.570  1.00 20.00              
ATOM   2734 2HD2 LEU A 167      62.670  97.470 112.883  1.00 20.00              
ATOM   2735 3HD2 LEU A 167      62.253  99.035 113.621  1.00 20.00              
ATOM   2736  O   SER A 168      64.668  97.991 120.782  1.00 20.00              
ATOM   2737  C   SER A 168      63.544  97.637 120.311  1.00 20.00              
ATOM   2738  N   SER A 168      61.462  97.963 119.242  1.00 20.00              
ATOM   2739  H   SER A 168      60.757  97.522 119.460  1.00 20.00              
ATOM   2740  CA  SER A 168      62.228  98.504 120.353  1.00 20.00              
ATOM   2741  HA  SER A 168      62.459  99.569 120.319  1.00 20.00              
ATOM   2742  CB  SER A 168      61.462  98.406 121.688  1.00 20.00              
ATOM   2743 2HB  SER A 168      61.512  99.396 122.142  1.00 20.00              
ATOM   2744 3HB  SER A 168      60.428  98.177 121.431  1.00 20.00              
ATOM   2745  OG  SER A 168      61.827  97.499 122.684  1.00 20.00              
ATOM   2746  HG  SER A 168      61.233  97.590 123.434  1.00 20.00              
ATOM   2747  O   THR A 169      64.218  93.045 119.529  1.00 20.00              
ATOM   2748  C   THR A 169      64.062  94.244 119.139  1.00 20.00              
ATOM   2749  N   THR A 169      63.432  96.341 120.091  1.00 20.00              
ATOM   2750  H   THR A 169      62.660  96.070 119.823  1.00 20.00              
ATOM   2751  CA  THR A 169      64.493  95.280 120.201  1.00 20.00              
ATOM   2752  HA  THR A 169      65.526  95.622 120.139  1.00 20.00              
ATOM   2753  CB  THR A 169      64.155  94.510 121.501  1.00 20.00              
ATOM   2754  HB  THR A 169      64.915  93.812 121.853  1.00 20.00              
ATOM   2755  OG1 THR A 169      62.921  93.891 121.187  1.00 20.00              
ATOM   2756  HG1 THR A 169      62.619  93.378 121.941  1.00 20.00              
ATOM   2757  CG2 THR A 169      63.857  95.607 122.523  1.00 20.00              
ATOM   2758 1HG2 THR A 169      63.163  96.328 122.091  1.00 20.00              
ATOM   2759 2HG2 THR A 169      63.410  95.164 123.413  1.00 20.00              
ATOM   2760 3HG2 THR A 169      64.783  96.114 122.795  1.00 20.00              
ATOM   2761  O   PHE A 170      65.462  93.570 116.773  1.00 20.00              
ATOM   2762  C   PHE A 170      64.387  92.999 116.459  1.00 20.00              
ATOM   2763  N   PHE A 170      63.731  94.632 117.979  1.00 20.00              
ATOM   2764  H   PHE A 170      63.834  95.458 117.765  1.00 20.00              
ATOM   2765  CA  PHE A 170      63.164  93.677 116.972  1.00 20.00              
ATOM   2766  HA  PHE A 170      62.405  92.979 117.326  1.00 20.00              
ATOM   2767  CB  PHE A 170      62.551  94.451 115.869  1.00 20.00              
ATOM   2768 2HB  PHE A 170      61.525  94.678 116.156  1.00 20.00              
ATOM   2769 3HB  PHE A 170      63.113  95.379 115.765  1.00 20.00              
ATOM   2770  CG  PHE A 170      62.442  93.899 114.439  1.00 20.00              
ATOM   2771  CD1 PHE A 170      61.482  92.959 114.044  1.00 20.00              
ATOM   2772  HD1 PHE A 170      60.778  92.608 114.799  1.00 20.00              
ATOM   2773  CD2 PHE A 170      63.281  94.272 113.399  1.00 20.00              
ATOM   2774  HD2 PHE A 170      64.067  95.000 113.603  1.00 20.00              
ATOM   2775  CE1 PHE A 170      61.356  92.421 112.707  1.00 20.00              
ATOM   2776  HE1 PHE A 170      60.581  91.691 112.479  1.00 20.00              
ATOM   2777  CE2 PHE A 170      63.173  93.769 112.123  1.00 20.00              
ATOM   2778  HE2 PHE A 170      63.882  94.127 111.376  1.00 20.00              
ATOM   2779  CZ  PHE A 170      62.229  92.842 111.720  1.00 20.00              
ATOM   2780  HZ  PHE A 170      62.177  92.469 110.696  1.00 20.00              
ATOM   2781  O   MET A 171      64.930  91.310 113.330  1.00 20.00              
ATOM   2782  C   MET A 171      65.764  91.550 114.190  1.00 20.00              
ATOM   2783  N   MET A 171      64.374  91.649 116.249  1.00 20.00              
ATOM   2784  H   MET A 171      63.694  91.181 116.494  1.00 20.00              
ATOM   2785  CA  MET A 171      65.504  91.010 115.614  1.00 20.00              
ATOM   2786  HA  MET A 171      66.384  91.097 116.250  1.00 20.00              
ATOM   2787  CB  MET A 171      65.006  89.569 115.218  1.00 20.00              
ATOM   2788 2HB  MET A 171      64.894  88.976 116.126  1.00 20.00              
ATOM   2789 3HB  MET A 171      64.040  89.658 114.722  1.00 20.00              
ATOM   2790  CG  MET A 171      65.967  88.851 114.284  1.00 20.00              
ATOM   2791 2HG  MET A 171      65.831  89.267 113.286  1.00 20.00              
ATOM   2792 3HG  MET A 171      66.980  89.057 114.629  1.00 20.00              
ATOM   2793  SD  MET A 171      65.795  87.019 114.145  1.00 20.00              
ATOM   2794  CE  MET A 171      63.932  86.845 114.330  1.00 20.00              
ATOM   2795 1HE  MET A 171      63.434  87.396 113.533  1.00 20.00              
ATOM   2796 2HE  MET A 171      63.658  85.792 114.269  1.00 20.00              
ATOM   2797 3HE  MET A 171      63.624  87.245 115.296  1.00 20.00              
ATOM   2798  O   GLU A 172      67.911  92.222 110.462  1.00 20.00              
ATOM   2799  C   GLU A 172      67.607  91.764 111.563  1.00 20.00              
ATOM   2800  N   GLU A 172      66.958  92.057 113.963  1.00 20.00              
ATOM   2801  H   GLU A 172      67.527  91.982 114.603  1.00 20.00              
ATOM   2802  CA  GLU A 172      67.447  92.744 112.735  1.00 20.00              
ATOM   2803  HA  GLU A 172      66.758  93.483 112.325  1.00 20.00              
ATOM   2804  CB  GLU A 172      68.755  93.491 113.133  1.00 20.00              
ATOM   2805 2HB  GLU A 172      69.543  92.758 113.307  1.00 20.00              
ATOM   2806 3HB  GLU A 172      69.049  94.152 112.317  1.00 20.00              
ATOM   2807  CG  GLU A 172      68.558  94.341 114.426  1.00 20.00              
ATOM   2808 2HG  GLU A 172      67.851  95.137 114.194  1.00 20.00              
ATOM   2809 3HG  GLU A 172      68.132  93.688 115.188  1.00 20.00              
ATOM   2810  CD  GLU A 172      69.783  94.979 115.009  1.00 20.00              
ATOM   2811  OE1 GLU A 172      70.634  94.205 115.398  1.00 20.00              
ATOM   2812  OE2 GLU A 172      69.796  96.247 115.032  1.00 20.00              
ATOM   2813  O   SER A 173      66.254  87.627 110.153  1.00 20.00              
ATOM   2814  C   SER A 173      66.391  88.622 110.936  1.00 20.00              
ATOM   2815  N   SER A 173      67.650  90.557 112.081  1.00 20.00              
ATOM   2816  H   SER A 173      67.605  90.479 112.937  1.00 20.00              
ATOM   2817  CA  SER A 173      67.794  89.282 111.289  1.00 20.00              
ATOM   2818  HA  SER A 173      68.317  89.528 110.364  1.00 20.00              
ATOM   2819  CB  SER A 173      68.563  88.234 112.053  1.00 20.00              
ATOM   2820 2HB  SER A 173      69.301  88.723 112.690  1.00 20.00              
ATOM   2821 3HB  SER A 173      67.872  87.661 112.672  1.00 20.00              
ATOM   2822  OG  SER A 173      69.231  87.350 111.152  1.00 20.00              
ATOM   2823  HG  SER A 173      69.716  86.690 111.653  1.00 20.00              
ATOM   2824  O   GLY A 174      64.466  90.539 108.762  1.00 20.00              
ATOM   2825  C   GLY A 174      64.193  89.370 109.075  1.00 20.00              
ATOM   2826  N   GLY A 174      65.255  89.282 111.248  1.00 20.00              
ATOM   2827  H   GLY A 174      65.266  89.846 111.898  1.00 20.00              
ATOM   2828  CA  GLY A 174      64.043  89.078 110.541  1.00 20.00              
ATOM   2829 1HA  GLY A 174      63.732  88.040 110.658  1.00 20.00              
ATOM   2830 2HA  GLY A 174      63.276  89.735 110.950  1.00 20.00              
ATOM   2831  O   GLU A 175      62.474  90.536 105.839  1.00 20.00              
ATOM   2832  C   GLU A 175      62.202  89.596 106.602  1.00 20.00              
ATOM   2833  N   GLU A 175      63.725  88.574 108.249  1.00 20.00              
ATOM   2834  H   GLU A 175      63.606  87.791 108.585  1.00 20.00              
ATOM   2835  CA  GLU A 175      63.332  88.634 106.864  1.00 20.00              
ATOM   2836  HA  GLU A 175      64.161  89.014 106.267  1.00 20.00              
ATOM   2837  CB  GLU A 175      62.978  87.242 106.362  1.00 20.00              
ATOM   2838 2HB  GLU A 175      62.234  86.802 107.026  1.00 20.00              
ATOM   2839 3HB  GLU A 175      62.566  87.319 105.357  1.00 20.00              
ATOM   2840  CG  GLU A 175      64.248  86.312 106.327  1.00 20.00              
ATOM   2841 2HG  GLU A 175      64.414  85.950 107.341  1.00 20.00              
ATOM   2842 3HG  GLU A 175      64.017  85.471 105.675  1.00 20.00              
ATOM   2843  CD  GLU A 175      65.558  86.916 105.841  1.00 20.00              
ATOM   2844  OE1 GLU A 175      65.683  88.128 105.466  1.00 20.00              
ATOM   2845  OE2 GLU A 175      66.602  86.244 105.783  1.00 20.00              
ATOM   2846  O   TRP A 176      61.578  92.401 109.000  1.00 20.00              
ATOM   2847  C   TRP A 176      60.538  91.957 108.650  1.00 20.00              
ATOM   2848  N   TRP A 176      61.446  89.786 107.664  1.00 20.00              
ATOM   2849  H   TRP A 176      61.704  89.295 108.320  1.00 20.00              
ATOM   2850  CA  TRP A 176      60.326  90.575 108.027  1.00 20.00              
ATOM   2851  HA  TRP A 176      59.881  90.752 107.048  1.00 20.00              
ATOM   2852  CB  TRP A 176      59.380  89.852 109.032  1.00 20.00              
ATOM   2853 2HB  TRP A 176      58.488  90.470 109.128  1.00 20.00              
ATOM   2854 3HB  TRP A 176      59.112  88.896 108.582  1.00 20.00              
ATOM   2855  CG  TRP A 176      59.725  89.506 110.427  1.00 20.00              
ATOM   2856  CD1 TRP A 176      59.311  90.111 111.601  1.00 20.00              
ATOM   2857  HD1 TRP A 176      58.637  90.966 111.550  1.00 20.00              
ATOM   2858  CD2 TRP A 176      60.622  88.390 110.851  1.00 20.00              
ATOM   2859  NE1 TRP A 176      59.876  89.462 112.641  1.00 20.00              
ATOM   2860  HE1 TRP A 176      59.715  89.732 113.601  1.00 20.00              
ATOM   2861  CE2 TRP A 176      60.661  88.437 112.306  1.00 20.00              
ATOM   2862  CE3 TRP A 176      61.379  87.388 110.298  1.00 20.00              
ATOM   2863  HE3 TRP A 176      61.399  87.290 109.212  1.00 20.00              
ATOM   2864  CZ2 TRP A 176      61.411  87.533 113.080  1.00 20.00              
ATOM   2865  HZ2 TRP A 176      61.397  87.624 114.165  1.00 20.00              
ATOM   2866  CZ3 TRP A 176      62.131  86.474 110.987  1.00 20.00              
ATOM   2867  HZ3 TRP A 176      62.700  85.713 110.452  1.00 20.00              
ATOM   2868  CH2 TRP A 176      62.133  86.567 112.413  1.00 20.00              
ATOM   2869  HH2 TRP A 176      62.726  85.850 112.981  1.00 20.00              
ATOM   2870  O   VAL A 177      56.770  93.841 109.428  1.00 20.00              
ATOM   2871  C   VAL A 177      57.821  94.295 109.813  1.00 20.00              
ATOM   2872  N   VAL A 177      59.306  92.494 108.835  1.00 20.00              
ATOM   2873  H   VAL A 177      58.603  92.001 108.793  1.00 20.00              
ATOM   2874  CA  VAL A 177      59.183  93.937 109.159  1.00 20.00              
ATOM   2875  HA  VAL A 177      59.877  94.228 109.948  1.00 20.00              
ATOM   2876  CB  VAL A 177      59.619  94.812 107.971  1.00 20.00              
ATOM   2877  HB  VAL A 177      60.305  94.517 107.177  1.00 20.00              
ATOM   2878  CG1 VAL A 177      58.633  94.827 106.872  1.00 20.00              
ATOM   2879 1HG1 VAL A 177      57.684  95.218 107.240  1.00 20.00              
ATOM   2880 2HG1 VAL A 177      58.998  95.461 106.064  1.00 20.00              
ATOM   2881 3HG1 VAL A 177      58.488  93.813 106.500  1.00 20.00              
ATOM   2882  CG2 VAL A 177      60.579  95.792 108.405  1.00 20.00              
ATOM   2883 1HG2 VAL A 177      61.454  95.288 108.817  1.00 20.00              
ATOM   2884 2HG2 VAL A 177      60.881  96.406 107.556  1.00 20.00              
ATOM   2885 3HG2 VAL A 177      60.131  96.426 109.171  1.00 20.00              
ATOM   2886  O   MET A 178      56.871  97.816 110.551  1.00 20.00              
ATOM   2887  C   MET A 178      56.320  96.889 111.196  1.00 20.00              
ATOM   2888  N   MET A 178      57.960  95.122 110.831  1.00 20.00              
ATOM   2889  H   MET A 178      58.760  95.396 110.990  1.00 20.00              
ATOM   2890  CA  MET A 178      56.939  95.617 111.704  1.00 20.00              
ATOM   2891  HA  MET A 178      56.124  94.901 111.816  1.00 20.00              
ATOM   2892  CB  MET A 178      57.641  95.944 113.084  1.00 20.00              
ATOM   2893 2HB  MET A 178      58.482  96.619 112.920  1.00 20.00              
ATOM   2894 3HB  MET A 178      56.926  96.412 113.760  1.00 20.00              
ATOM   2895  CG  MET A 178      58.138  94.643 113.685  1.00 20.00              
ATOM   2896 2HG  MET A 178      58.710  94.115 112.921  1.00 20.00              
ATOM   2897 3HG  MET A 178      58.792  94.887 114.523  1.00 20.00              
ATOM   2898  SD  MET A 178      56.877  93.527 114.287  1.00 20.00              
ATOM   2899  CE  MET A 178      55.921  94.555 115.362  1.00 20.00              
ATOM   2900 1HE  MET A 178      55.508  95.390 114.795  1.00 20.00              
ATOM   2901 2HE  MET A 178      55.108  93.972 115.796  1.00 20.00              
ATOM   2902 3HE  MET A 178      56.558  94.938 116.159  1.00 20.00              
ATOM   2903  O   LYS A 179      54.610 100.365 112.744  1.00 20.00              
ATOM   2904  C   LYS A 179      54.207  99.180 112.658  1.00 20.00              
ATOM   2905  N   LYS A 179      55.020  97.103 111.667  1.00 20.00              
ATOM   2906  H   LYS A 179      54.630  96.498 112.138  1.00 20.00              
ATOM   2907  CA  LYS A 179      54.338  98.322 111.371  1.00 20.00              
ATOM   2908  HA  LYS A 179      54.858  98.956 110.654  1.00 20.00              
ATOM   2909  CB  LYS A 179      52.947  97.963 110.747  1.00 20.00              
ATOM   2910 2HB  LYS A 179      52.424  97.282 111.419  1.00 20.00              
ATOM   2911 3HB  LYS A 179      52.365  98.877 110.633  1.00 20.00              
ATOM   2912  CG  LYS A 179      53.093  97.291 109.372  1.00 20.00              
ATOM   2913 2HG  LYS A 179      53.969  96.643 109.359  1.00 20.00              
ATOM   2914 3HG  LYS A 179      52.204  96.705 109.141  1.00 20.00              
ATOM   2915  CD  LYS A 179      53.261  98.441 108.341  1.00 20.00              
ATOM   2916 2HD  LYS A 179      52.454  99.165 108.461  1.00 20.00              
ATOM   2917 3HD  LYS A 179      54.219  98.937 108.493  1.00 20.00              
ATOM   2918  CE  LYS A 179      53.208  97.833 106.923  1.00 20.00              
ATOM   2919 2HE  LYS A 179      53.984  97.074 106.818  1.00 20.00              
ATOM   2920 3HE  LYS A 179      52.232  97.379 106.752  1.00 20.00              
ATOM   2921  NZ  LYS A 179      53.434  98.912 105.943  1.00 20.00              
ATOM   2922 1HZ  LYS A 179      54.338  99.331 106.105  1.00 20.00              
ATOM   2923 2HZ  LYS A 179      53.403  98.529 105.008  1.00 20.00              
ATOM   2924 3HZ  LYS A 179      52.714  99.614 106.044  1.00 20.00              
ATOM   2925  O   ASP A 180      52.675  96.809 115.544  1.00 20.00              
ATOM   2926  C   ASP A 180      53.013  97.857 115.917  1.00 20.00              
ATOM   2927  N   ASP A 180      53.903  98.404 113.725  1.00 20.00              
ATOM   2928  H   ASP A 180      53.817  97.557 113.599  1.00 20.00              
ATOM   2929  CA  ASP A 180      53.720  98.908 115.044  1.00 20.00              
ATOM   2930  HA  ASP A 180      54.701  99.134 115.460  1.00 20.00              
ATOM   2931  CB  ASP A 180      52.976 100.180 115.118  1.00 20.00              
ATOM   2932 2HB  ASP A 180      52.774 100.488 114.092  1.00 20.00              
ATOM   2933 3HB  ASP A 180      52.035  99.967 115.625  1.00 20.00              
ATOM   2934  CG  ASP A 180      53.590 101.365 115.817  1.00 20.00              
ATOM   2935  OD1 ASP A 180      54.661 101.829 115.377  1.00 20.00              
ATOM   2936  OD2 ASP A 180      53.061 101.882 116.803  1.00 20.00              
ATOM   2937  O   TYR A 181      52.721  98.865 119.940  1.00 20.00              
ATOM   2938  C   TYR A 181      51.999  98.018 119.339  1.00 20.00              
ATOM   2939  N   TYR A 181      53.167  98.123 117.193  1.00 20.00              
ATOM   2940  H   TYR A 181      53.653  98.773 117.478  1.00 20.00              
ATOM   2941  CA  TYR A 181      52.417  97.285 118.109  1.00 20.00              
ATOM   2942  HA  TYR A 181      51.458  96.952 117.710  1.00 20.00              
ATOM   2943  CB  TYR A 181      53.246  96.068 118.376  1.00 20.00              
ATOM   2944 2HB  TYR A 181      52.714  95.227 117.931  1.00 20.00              
ATOM   2945 3HB  TYR A 181      54.191  96.216 117.853  1.00 20.00              
ATOM   2946  CG  TYR A 181      53.591  95.661 119.764  1.00 20.00              
ATOM   2947  CD1 TYR A 181      54.366  96.409 120.691  1.00 20.00              
ATOM   2948  HD1 TYR A 181      54.739  97.372 120.345  1.00 20.00              
ATOM   2949  CD2 TYR A 181      53.131  94.407 120.283  1.00 20.00              
ATOM   2950  HD2 TYR A 181      52.527  93.760 119.646  1.00 20.00              
ATOM   2951  CE1 TYR A 181      54.710  96.035 122.031  1.00 20.00              
ATOM   2952  HE1 TYR A 181      55.313  96.678 122.672  1.00 20.00              
ATOM   2953  CE2 TYR A 181      53.440  93.977 121.611  1.00 20.00              
ATOM   2954  HE2 TYR A 181      53.075  93.016 121.975  1.00 20.00              
ATOM   2955  CZ  TYR A 181      54.234  94.817 122.462  1.00 20.00              
ATOM   2956  OH  TYR A 181      54.591  94.473 123.798  1.00 20.00              
ATOM   2957  HH  TYR A 181      54.245  93.620 124.071  1.00 20.00              
ATOM   2958  O   ARG A 182      49.230  96.316 121.544  1.00 20.00              
ATOM   2959  C   ARG A 182      49.601  97.466 121.910  1.00 20.00              
ATOM   2960  N   ARG A 182      50.797  97.761 119.780  1.00 20.00              
ATOM   2961  H   ARG A 182      50.314  97.173 119.379  1.00 20.00              
ATOM   2962  CA  ARG A 182      50.268  98.455 120.941  1.00 20.00              
ATOM   2963  HA  ARG A 182      51.054  98.987 121.478  1.00 20.00              
ATOM   2964  CB  ARG A 182      49.202  99.403 120.480  1.00 20.00              
ATOM   2965 2HB  ARG A 182      49.006 100.097 121.297  1.00 20.00              
ATOM   2966 3HB  ARG A 182      49.601  99.952 119.626  1.00 20.00              
ATOM   2967  CG  ARG A 182      47.868  98.809 120.056  1.00 20.00              
ATOM   2968 2HG  ARG A 182      48.011  98.224 119.147  1.00 20.00              
ATOM   2969 3HG  ARG A 182      47.499  98.160 120.851  1.00 20.00              
ATOM   2970  CD  ARG A 182      46.817  99.926 119.782  1.00 20.00              
ATOM   2971 2HD  ARG A 182      46.896 100.678 120.567  1.00 20.00              
ATOM   2972 3HD  ARG A 182      47.040 100.383 118.818  1.00 20.00              
ATOM   2973  NE  ARG A 182      45.407  99.455 119.746  1.00 20.00              
ATOM   2974  HE  ARG A 182      45.239  98.495 120.012  1.00 20.00              
ATOM   2975  CZ  ARG A 182      44.306 100.207 119.384  1.00 20.00              
ATOM   2976  NH1 ARG A 182      44.386 101.517 119.000  1.00 20.00              
ATOM   2977 1HH1 ARG A 182      43.546 102.017 118.745  1.00 20.00              
ATOM   2978 2HH1 ARG A 182      45.284 101.978 118.974  1.00 20.00              
ATOM   2979  NH2 ARG A 182      43.087  99.719 119.378  1.00 20.00              
ATOM   2980 1HH2 ARG A 182      42.930  98.758 119.646  1.00 20.00              
ATOM   2981 2HH2 ARG A 182      42.312 100.307 119.105  1.00 20.00              
ATOM   2982  O   GLY A 183      48.642  98.708 125.870  1.00 20.00              
ATOM   2983  C   GLY A 183      48.183  97.778 125.214  1.00 20.00              
ATOM   2984  N   GLY A 183      49.541  97.852 123.207  1.00 20.00              
ATOM   2985  H   GLY A 183      49.845  98.618 123.451  1.00 20.00              
ATOM   2986  CA  GLY A 183      48.970  96.976 124.147  1.00 20.00              
ATOM   2987 1HA  GLY A 183      48.289  96.291 123.642  1.00 20.00              
ATOM   2988 2HA  GLY A 183      49.758  96.406 124.640  1.00 20.00              
ATOM   2989  O   TRP A 184      45.261  95.941 126.938  1.00 20.00              
ATOM   2990  C   TRP A 184      45.524  97.162 127.236  1.00 20.00              
ATOM   2991  N   TRP A 184      46.882  97.418 125.312  1.00 20.00              
ATOM   2992  H   TRP A 184      46.559  96.770 124.847  1.00 20.00              
ATOM   2993  CA  TRP A 184      46.049  98.178 126.244  1.00 20.00              
ATOM   2994  HA  TRP A 184      46.617  98.976 126.723  1.00 20.00              
ATOM   2995  CB  TRP A 184      44.846  98.985 125.588  1.00 20.00              
ATOM   2996 2HB  TRP A 184      44.248  99.437 126.379  1.00 20.00              
ATOM   2997 3HB  TRP A 184      45.251  99.769 124.947  1.00 20.00              
ATOM   2998  CG  TRP A 184      43.869  98.188 124.719  1.00 20.00              
ATOM   2999  CD1 TRP A 184      44.072  97.663 123.415  1.00 20.00              
ATOM   3000  HD1 TRP A 184      45.043  97.836 122.949  1.00 20.00              
ATOM   3001  CD2 TRP A 184      42.465  97.766 125.025  1.00 20.00              
ATOM   3002  NE1 TRP A 184      42.948  96.990 122.940  1.00 20.00              
ATOM   3003  HE1 TRP A 184      42.876  96.541 122.038  1.00 20.00              
ATOM   3004  CE2 TRP A 184      41.917  97.032 123.919  1.00 20.00              
ATOM   3005  CE3 TRP A 184      41.604  97.930 126.117  1.00 20.00              
ATOM   3006  HE3 TRP A 184      41.910  98.470 127.013  1.00 20.00              
ATOM   3007  CZ2 TRP A 184      40.624  96.476 123.841  1.00 20.00              
ATOM   3008  HZ2 TRP A 184      40.346  95.940 122.933  1.00 20.00              
ATOM   3009  CZ3 TRP A 184      40.297  97.379 126.062  1.00 20.00              
ATOM   3010  HZ3 TRP A 184      39.670  97.536 126.940  1.00 20.00              
ATOM   3011  CH2 TRP A 184      39.735  96.627 124.934  1.00 20.00              
ATOM   3012  HH2 TRP A 184      38.722  96.226 124.945  1.00 20.00              
ATOM   3013  O   LYS A 185      42.221  96.921 128.552  1.00 20.00              
ATOM   3014  C   LYS A 185      43.063  96.463 129.308  1.00 20.00              
ATOM   3015  N   LYS A 185      45.135  97.649 128.369  1.00 20.00              
ATOM   3016  H   LYS A 185      45.190  98.495 128.514  1.00 20.00              
ATOM   3017  CA  LYS A 185      44.559  96.780 129.418  1.00 20.00              
ATOM   3018  HA  LYS A 185      45.039  95.805 129.330  1.00 20.00              
ATOM   3019  CB  LYS A 185      44.798  97.438 130.788  1.00 20.00              
ATOM   3020 2HB  LYS A 185      44.714  96.646 131.532  1.00 20.00              
ATOM   3021 3HB  LYS A 185      45.821  97.817 130.776  1.00 20.00              
ATOM   3022  CG  LYS A 185      43.902  98.607 131.287  1.00 20.00              
ATOM   3023 2HG  LYS A 185      43.591  99.206 130.430  1.00 20.00              
ATOM   3024 3HG  LYS A 185      43.022  98.194 131.780  1.00 20.00              
ATOM   3025  CD  LYS A 185      44.641  99.497 132.265  1.00 20.00              
ATOM   3026 2HD  LYS A 185      43.978 100.291 132.610  1.00 20.00              
ATOM   3027 3HD  LYS A 185      44.972  98.905 133.119  1.00 20.00              
ATOM   3028  CE  LYS A 185      45.904 100.135 131.539  1.00 20.00              
ATOM   3029 2HE  LYS A 185      46.260  99.419 130.799  1.00 20.00              
ATOM   3030 3HE  LYS A 185      45.575 101.044 131.035  1.00 20.00              
ATOM   3031  NZ  LYS A 185      47.064 100.496 132.424  1.00 20.00              
ATOM   3032 1HZ  LYS A 185      47.400  99.666 132.892  1.00 20.00              
ATOM   3033 2HZ  LYS A 185      47.805 100.890 131.863  1.00 20.00              
ATOM   3034 3HZ  LYS A 185      46.765 101.173 133.111  1.00 20.00              
ATOM   3035  O   HIS A 186      41.950  93.263 131.714  1.00 20.00              
ATOM   3036  C   HIS A 186      41.055  93.995 131.295  1.00 20.00              
ATOM   3037  N   HIS A 186      42.669  95.434 130.132  1.00 20.00              
ATOM   3038  H   HIS A 186      43.246  95.037 130.631  1.00 20.00              
ATOM   3039  CA  HIS A 186      41.276  95.019 130.159  1.00 20.00              
ATOM   3040  HA  HIS A 186      40.660  95.907 130.300  1.00 20.00              
ATOM   3041  CB  HIS A 186      40.807  94.335 128.855  1.00 20.00              
ATOM   3042 2HB  HIS A 186      41.019  95.012 128.028  1.00 20.00              
ATOM   3043 3HB  HIS A 186      41.384  93.418 128.731  1.00 20.00              
ATOM   3044  CG  HIS A 186      39.375  93.921 128.661  1.00 20.00              
ATOM   3045  ND1 HIS A 186      38.629  93.192 129.517  1.00 20.00              
ATOM   3046  HD1 HIS A 186      38.974  92.844 130.401  1.00 20.00              
ATOM   3047  CD2 HIS A 186      38.492  94.142 127.651  1.00 20.00              
ATOM   3048  HD2 HIS A 186      38.607  94.685 126.713  1.00 20.00              
ATOM   3049  CE1 HIS A 186      37.356  92.973 129.064  1.00 20.00              
ATOM   3050  HE1 HIS A 186      36.645  92.399 129.657  1.00 20.00              
ATOM   3051  NE2 HIS A 186      37.245  93.557 127.898  1.00 20.00              
ATOM   3052  HE2 HIS A 186      36.431  93.580 127.301  1.00 20.00              
ATOM   3053  O   TRP A 187      37.275  93.315 132.073  1.00 20.00              
ATOM   3054  C   TRP A 187      38.217  92.557 132.317  1.00 20.00              
ATOM   3055  N   TRP A 187      39.885  94.154 131.784  1.00 20.00              
ATOM   3056  H   TRP A 187      39.378  94.758 131.441  1.00 20.00              
ATOM   3057  CA  TRP A 187      39.379  93.380 132.867  1.00 20.00              
ATOM   3058  HA  TRP A 187      40.160  92.768 133.318  1.00 20.00              
ATOM   3059  CB  TRP A 187      38.788  94.243 133.931  1.00 20.00              
ATOM   3060 2HB  TRP A 187      39.593  94.725 134.486  1.00 20.00              
ATOM   3061 3HB  TRP A 187      38.163  95.004 133.466  1.00 20.00              
ATOM   3062  CG  TRP A 187      37.939  93.572 134.938  1.00 20.00              
ATOM   3063  CD1 TRP A 187      38.326  92.648 135.933  1.00 20.00              
ATOM   3064  HD1 TRP A 187      39.375  92.362 136.007  1.00 20.00              
ATOM   3065  CD2 TRP A 187      36.491  93.761 135.080  1.00 20.00              
ATOM   3066  NE1 TRP A 187      37.177  92.259 136.682  1.00 20.00              
ATOM   3067  HE1 TRP A 187      37.167  91.608 137.454  1.00 20.00              
ATOM   3068  CE2 TRP A 187      36.107  92.909 136.184  1.00 20.00              
ATOM   3069  CE3 TRP A 187      35.534  94.566 134.370  1.00 20.00              
ATOM   3070  HE3 TRP A 187      35.817  95.210 133.538  1.00 20.00              
ATOM   3071  CZ2 TRP A 187      34.747  92.896 136.542  1.00 20.00              
ATOM   3072  HZ2 TRP A 187      34.443  92.258 137.373  1.00 20.00              
ATOM   3073  CZ3 TRP A 187      34.205  94.511 134.769  1.00 20.00              
ATOM   3074  HZ3 TRP A 187      33.465  95.115 134.243  1.00 20.00              
ATOM   3075  CH2 TRP A 187      33.837  93.675 135.850  1.00 20.00              
ATOM   3076  HH2 TRP A 187      32.788  93.650 136.144  1.00 20.00              
ATOM   3077  O   VAL A 188      36.638  88.999 133.949  1.00 20.00              
ATOM   3078  C   VAL A 188      36.295  89.868 133.181  1.00 20.00              
ATOM   3079  N   VAL A 188      38.241  91.302 132.616  1.00 20.00              
ATOM   3080  H   VAL A 188      38.875  91.006 133.115  1.00 20.00              
ATOM   3081  CA  VAL A 188      37.255  90.395 132.146  1.00 20.00              
ATOM   3082  HA  VAL A 188      36.627  90.915 131.423  1.00 20.00              
ATOM   3083  CB  VAL A 188      38.005  89.147 131.554  1.00 20.00              
ATOM   3084  HB  VAL A 188      38.440  88.528 132.339  1.00 20.00              
ATOM   3085  CG1 VAL A 188      37.011  88.373 130.749  1.00 20.00              
ATOM   3086 1HG1 VAL A 188      36.622  89.002 129.948  1.00 20.00              
ATOM   3087 2HG1 VAL A 188      37.495  87.495 130.319  1.00 20.00              
ATOM   3088 3HG1 VAL A 188      36.190  88.055 131.392  1.00 20.00              
ATOM   3089  CG2 VAL A 188      39.075  89.651 130.631  1.00 20.00              
ATOM   3090 1HG2 VAL A 188      39.770  90.280 131.189  1.00 20.00              
ATOM   3091 2HG2 VAL A 188      39.615  88.805 130.203  1.00 20.00              
ATOM   3092 3HG2 VAL A 188      38.620  90.233 129.830  1.00 20.00              
ATOM   3093  O   TYR A 189      32.722  89.543 132.116  1.00 20.00              
ATOM   3094  C   TYR A 189      32.998  89.189 133.234  1.00 20.00              
ATOM   3095  N   TYR A 189      35.067  90.438 133.188  1.00 20.00              
ATOM   3096  H   TYR A 189      34.923  91.059 132.610  1.00 20.00              
ATOM   3097  CA  TYR A 189      33.976  90.114 134.057  1.00 20.00              
ATOM   3098  HA  TYR A 189      34.351  89.637 134.963  1.00 20.00              
ATOM   3099  CB  TYR A 189      33.172  91.320 134.561  1.00 20.00              
ATOM   3100 2HB  TYR A 189      32.754  91.036 135.526  1.00 20.00              
ATOM   3101 3HB  TYR A 189      33.884  92.135 134.698  1.00 20.00              
ATOM   3102  CG  TYR A 189      32.029  91.877 133.741  1.00 20.00              
ATOM   3103  CD1 TYR A 189      32.209  92.345 132.457  1.00 20.00              
ATOM   3104  HD1 TYR A 189      33.209  92.311 132.023  1.00 20.00              
ATOM   3105  CD2 TYR A 189      30.749  91.920 134.298  1.00 20.00              
ATOM   3106  HD2 TYR A 189      30.613  91.549 135.313  1.00 20.00              
ATOM   3107  CE1 TYR A 189      31.132  92.877 131.666  1.00 20.00              
ATOM   3108  HE1 TYR A 189      31.293  93.244 130.652  1.00 20.00              
ATOM   3109  CE2 TYR A 189      29.626  92.420 133.611  1.00 20.00              
ATOM   3110  HE2 TYR A 189      28.639  92.440 134.073  1.00 20.00              
ATOM   3111  CZ  TYR A 189      29.836  92.901 132.278  1.00 20.00              
ATOM   3112  OH  TYR A 189      28.853  93.426 131.457  1.00 20.00              
ATOM   3113  HH  TYR A 189      27.987  93.441 131.870  1.00 20.00              
ATOM   3114  O   TYR A 190      29.616  87.480 134.270  1.00 20.00              
ATOM   3115  C   TYR A 190      30.020  87.310 133.081  1.00 20.00              
ATOM   3116  N   TYR A 190      32.398  88.070 133.706  1.00 20.00              
ATOM   3117  H   TYR A 190      32.514  87.811 134.518  1.00 20.00              
ATOM   3118  CA  TYR A 190      31.559  87.327 132.795  1.00 20.00              
ATOM   3119  HA  TYR A 190      31.676  87.892 131.869  1.00 20.00              
ATOM   3120  CB  TYR A 190      32.009  85.860 132.567  1.00 20.00              
ATOM   3121 2HB  TYR A 190      31.721  85.295 133.453  1.00 20.00              
ATOM   3122 3HB  TYR A 190      31.458  85.486 131.703  1.00 20.00              
ATOM   3123  CG  TYR A 190      33.536  85.562 132.304  1.00 20.00              
ATOM   3124  CD1 TYR A 190      34.517  85.987 133.245  1.00 20.00              
ATOM   3125  HD1 TYR A 190      34.190  86.517 134.139  1.00 20.00              
ATOM   3126  CD2 TYR A 190      34.016  84.885 131.173  1.00 20.00              
ATOM   3127  HD2 TYR A 190      33.298  84.541 130.427  1.00 20.00              
ATOM   3128  CE1 TYR A 190      35.903  85.749 133.065  1.00 20.00              
ATOM   3129  HE1 TYR A 190      36.640  86.082 133.796  1.00 20.00              
ATOM   3130  CE2 TYR A 190      35.386  84.630 130.959  1.00 20.00              
ATOM   3131  HE2 TYR A 190      35.727  84.102 130.069  1.00 20.00              
ATOM   3132  CZ  TYR A 190      36.278  85.067 131.906  1.00 20.00              
ATOM   3133  OH  TYR A 190      37.686  84.880 131.820  1.00 20.00              
ATOM   3134  HH  TYR A 190      37.954  84.412 131.025  1.00 20.00              
ATOM   3135  O   THR A 191      26.328  85.800 133.517  1.00 20.00              
ATOM   3136  C   THR A 191      27.423  85.845 132.879  1.00 20.00              
ATOM   3137  N   THR A 191      29.229  87.267 132.013  1.00 20.00              
ATOM   3138  H   THR A 191      29.572  87.262 131.224  1.00 20.00              
ATOM   3139  CA  THR A 191      27.756  87.227 132.182  1.00 20.00              
ATOM   3140  HA  THR A 191      27.414  88.085 132.760  1.00 20.00              
ATOM   3141  CB  THR A 191      26.946  87.303 130.840  1.00 20.00              
ATOM   3142  HB  THR A 191      27.097  86.381 130.279  1.00 20.00              
ATOM   3143  OG1 THR A 191      27.393  88.430 130.045  1.00 20.00              
ATOM   3144  HG1 THR A 191      26.890  88.466 129.228  1.00 20.00              
ATOM   3145  CG2 THR A 191      25.438  87.510 131.179  1.00 20.00              
ATOM   3146 1HG2 THR A 191      25.315  88.436 131.741  1.00 20.00              
ATOM   3147 2HG2 THR A 191      24.862  87.567 130.256  1.00 20.00              
ATOM   3148 3HG2 THR A 191      25.081  86.672 131.778  1.00 20.00              
ATOM   3149  O   CYS A 192      26.636  83.789 135.563  1.00 20.00              
ATOM   3150  C   CYS A 192      27.750  84.017 135.127  1.00 20.00              
ATOM   3151  N   CYS A 192      28.411  84.981 132.989  1.00 20.00              
ATOM   3152  H   CYS A 192      29.182  85.147 132.647  1.00 20.00              
ATOM   3153  CA  CYS A 192      28.164  83.738 133.701  1.00 20.00              
ATOM   3154  HA  CYS A 192      27.376  83.145 133.238  1.00 20.00              
ATOM   3155  CB  CYS A 192      29.532  82.925 133.736  1.00 20.00              
ATOM   3156 2HB  CYS A 192      29.329  81.939 134.154  1.00 20.00              
ATOM   3157 3HB  CYS A 192      29.889  82.817 132.711  1.00 20.00              
ATOM   3158  SG  CYS A 192      31.011  83.548 134.688  1.00 20.00              
ATOM   3159  O   CYS A 193      29.683  86.940 136.885  1.00 20.00              
ATOM   3160  C   CYS A 193      28.770  86.340 137.452  1.00 20.00              
ATOM   3161  N   CYS A 193      28.636  84.752 135.763  1.00 20.00              
ATOM   3162  H   CYS A 193      29.186  85.225 135.300  1.00 20.00              
ATOM   3163  CA  CYS A 193      28.729  84.798 137.185  1.00 20.00              
ATOM   3164  HA  CYS A 193      27.952  84.247 137.714  1.00 20.00              
ATOM   3165  CB  CYS A 193      30.069  84.247 137.676  1.00 20.00              
ATOM   3166 2HB  CYS A 193      30.776  85.069 137.783  1.00 20.00              
ATOM   3167 3HB  CYS A 193      29.924  83.764 138.642  1.00 20.00              
ATOM   3168  SG  CYS A 193      30.922  82.986 136.608  1.00 20.00              
ATOM   3169  O   PRO A 194      29.430  90.021 139.723  1.00 20.00              
ATOM   3170  C   PRO A 194      29.308  88.771 139.646  1.00 20.00              
ATOM   3171  N   PRO A 194      28.215  86.696 138.644  1.00 20.00              
ATOM   3172  CA  PRO A 194      28.049  88.102 139.069  1.00 20.00              
ATOM   3173  HA  PRO A 194      27.741  88.639 138.171  1.00 20.00              
ATOM   3174  CB  PRO A 194      26.896  87.962 140.055  1.00 20.00              
ATOM   3175 2HB  PRO A 194      26.948  88.724 140.834  1.00 20.00              
ATOM   3176 3HB  PRO A 194      25.932  88.026 139.550  1.00 20.00              
ATOM   3177  CG  PRO A 194      27.115  86.542 140.654  1.00 20.00              
ATOM   3178 2HG  PRO A 194      27.973  86.505 141.324  1.00 20.00              
ATOM   3179 3HG  PRO A 194      26.229  86.185 141.179  1.00 20.00              
ATOM   3180  CD  PRO A 194      27.369  85.705 139.436  1.00 20.00              
ATOM   3181 2HD  PRO A 194      27.936  84.796 139.641  1.00 20.00              
ATOM   3182 3HD  PRO A 194      26.463  85.451 138.887  1.00 20.00              
ATOM   3183  O   ASP A 195      32.206  89.226 137.988  1.00 20.00              
ATOM   3184  C   ASP A 195      32.566  88.831 139.115  1.00 20.00              
ATOM   3185  N   ASP A 195      30.338  87.895 139.725  1.00 20.00              
ATOM   3186  H   ASP A 195      30.157  87.095 139.465  1.00 20.00              
ATOM   3187  CA  ASP A 195      31.663  88.093 140.169  1.00 20.00              
ATOM   3188  HA  ASP A 195      31.665  88.766 141.026  1.00 20.00              
ATOM   3189  CB  ASP A 195      32.299  86.741 140.666  1.00 20.00              
ATOM   3190 2HB  ASP A 195      32.235  86.741 141.754  1.00 20.00              
ATOM   3191 3HB  ASP A 195      31.683  85.935 140.266  1.00 20.00              
ATOM   3192  CG  ASP A 195      33.752  86.413 140.304  1.00 20.00              
ATOM   3193  OD1 ASP A 195      34.192  86.753 139.137  1.00 20.00              
ATOM   3194  OD2 ASP A 195      34.484  85.812 141.172  1.00 20.00              
ATOM   3195  O   THR A 196      36.793  89.319 139.840  1.00 20.00              
ATOM   3196  C   THR A 196      36.004  89.336 138.862  1.00 20.00              
ATOM   3197  N   THR A 196      33.568  89.402 139.726  1.00 20.00              
ATOM   3198  H   THR A 196      33.594  89.331 140.583  1.00 20.00              
ATOM   3199  CA  THR A 196      34.673  90.166 139.079  1.00 20.00              
ATOM   3200  HA  THR A 196      34.501  90.485 138.051  1.00 20.00              
ATOM   3201  CB  THR A 196      34.832  91.391 140.085  1.00 20.00              
ATOM   3202  HB  THR A 196      34.788  91.007 141.104  1.00 20.00              
ATOM   3203  OG1 THR A 196      33.743  92.307 139.988  1.00 20.00              
ATOM   3204  HG1 THR A 196      33.875  93.029 140.608  1.00 20.00              
ATOM   3205  CG2 THR A 196      36.202  92.045 139.933  1.00 20.00              
ATOM   3206 1HG2 THR A 196      36.269  92.526 138.957  1.00 20.00              
ATOM   3207 2HG2 THR A 196      36.337  92.792 140.715  1.00 20.00              
ATOM   3208 3HG2 THR A 196      36.979  91.285 140.018  1.00 20.00              
ATOM   3209  O   PRO A 197      38.651  90.017 136.566  1.00 20.00              
ATOM   3210  C   PRO A 197      38.711  88.873 137.023  1.00 20.00              
ATOM   3211  N   PRO A 197      36.296  88.708 137.729  1.00 20.00              
ATOM   3212  CA  PRO A 197      37.492  87.967 137.372  1.00 20.00              
ATOM   3213  HA  PRO A 197      37.726  87.366 138.250  1.00 20.00              
ATOM   3214  CB  PRO A 197      37.007  87.014 136.253  1.00 20.00              
ATOM   3215 2HB  PRO A 197      37.197  87.419 135.259  1.00 20.00              
ATOM   3216 3HB  PRO A 197      37.454  86.023 136.332  1.00 20.00              
ATOM   3217  CG  PRO A 197      35.500  86.991 136.582  1.00 20.00              
ATOM   3218 2HG  PRO A 197      34.898  86.571 135.776  1.00 20.00              
ATOM   3219 3HG  PRO A 197      35.288  86.458 137.508  1.00 20.00              
ATOM   3220  CD  PRO A 197      35.239  88.456 136.737  1.00 20.00              
ATOM   3221 2HD  PRO A 197      35.404  89.036 135.830  1.00 20.00              
ATOM   3222 3HD  PRO A 197      34.254  88.690 137.143  1.00 20.00              
ATOM   3223  O   TYR A 198      40.277  89.271 134.422  1.00 20.00              
ATOM   3224  C   TYR A 198      41.180  89.411 135.235  1.00 20.00              
ATOM   3225  N   TYR A 198      39.820  88.143 137.049  1.00 20.00              
ATOM   3226  H   TYR A 198      39.786  87.328 137.322  1.00 20.00              
ATOM   3227  CA  TYR A 198      41.085  88.702 136.624  1.00 20.00              
ATOM   3228  HA  TYR A 198      41.385  89.471 137.335  1.00 20.00              
ATOM   3229  CB  TYR A 198      41.983  87.402 136.411  1.00 20.00              
ATOM   3230 2HB  TYR A 198      43.034  87.675 136.502  1.00 20.00              
ATOM   3231 3HB  TYR A 198      41.732  86.666 137.176  1.00 20.00              
ATOM   3232  CG  TYR A 198      41.737  86.780 135.005  1.00 20.00              
ATOM   3233  CD1 TYR A 198      40.489  86.901 134.301  1.00 20.00              
ATOM   3234  HD1 TYR A 198      39.643  87.442 134.726  1.00 20.00              
ATOM   3235  CD2 TYR A 198      42.752  86.091 134.418  1.00 20.00              
ATOM   3236  HD2 TYR A 198      43.692  86.008 134.963  1.00 20.00              
ATOM   3237  CE1 TYR A 198      40.414  86.304 133.072  1.00 20.00              
ATOM   3238  HE1 TYR A 198      39.465  86.401 132.546  1.00 20.00              
ATOM   3239  CE2 TYR A 198      42.669  85.461 133.117  1.00 20.00              
ATOM   3240  HE2 TYR A 198      43.510  84.918 132.685  1.00 20.00              
ATOM   3241  CZ  TYR A 198      41.405  85.592 132.421  1.00 20.00              
ATOM   3242  OH  TYR A 198      41.403  84.979 131.218  1.00 20.00              
ATOM   3243  HH  TYR A 198      42.238  84.553 131.012  1.00 20.00              
ATOM   3244  O   LEU A 199      44.324  89.626 133.493  1.00 20.00              
ATOM   3245  C   LEU A 199      43.859  90.753 133.410  1.00 20.00              
ATOM   3246  N   LEU A 199      42.395  89.984 135.177  1.00 20.00              
ATOM   3247  H   LEU A 199      43.007  89.635 135.670  1.00 20.00              
ATOM   3248  CA  LEU A 199      42.792  91.141 134.364  1.00 20.00              
ATOM   3249  HA  LEU A 199      41.892  91.499 133.862  1.00 20.00              
ATOM   3250  CB  LEU A 199      43.396  92.341 135.179  1.00 20.00              
ATOM   3251 2HB  LEU A 199      44.392  92.034 135.502  1.00 20.00              
ATOM   3252 3HB  LEU A 199      43.480  93.181 134.490  1.00 20.00              
ATOM   3253  CG  LEU A 199      42.658  92.865 136.437  1.00 20.00              
ATOM   3254  HG  LEU A 199      42.608  92.099 137.211  1.00 20.00              
ATOM   3255  CD1 LEU A 199      43.426  94.010 137.122  1.00 20.00              
ATOM   3256 1HD1 LEU A 199      43.539  94.840 136.424  1.00 20.00              
ATOM   3257 2HD1 LEU A 199      42.872  94.346 137.999  1.00 20.00              
ATOM   3258 3HD1 LEU A 199      44.411  93.656 137.428  1.00 20.00              
ATOM   3259  CD2 LEU A 199      41.257  93.209 136.024  1.00 20.00              
ATOM   3260 1HD2 LEU A 199      40.763  92.318 135.636  1.00 20.00              
ATOM   3261 2HD2 LEU A 199      40.705  93.582 136.887  1.00 20.00              
ATOM   3262 3HD2 LEU A 199      41.284  93.976 135.251  1.00 20.00              
ATOM   3263  O   ASP A 200      44.857  93.144 130.039  1.00 20.00              
ATOM   3264  C   ASP A 200      45.455  92.087 130.274  1.00 20.00              
ATOM   3265  N   ASP A 200      43.885  91.354 132.258  1.00 20.00              
ATOM   3266  H   ASP A 200      43.347  92.016 132.142  1.00 20.00              
ATOM   3267  CA  ASP A 200      44.781  90.981 131.116  1.00 20.00              
ATOM   3268  HA  ASP A 200      45.680  90.514 131.519  1.00 20.00              
ATOM   3269  CB  ASP A 200      43.959  90.113 130.250  1.00 20.00              
ATOM   3270 2HB  ASP A 200      44.184  90.348 129.210  1.00 20.00              
ATOM   3271 3HB  ASP A 200      44.219  89.074 130.452  1.00 20.00              
ATOM   3272  CG  ASP A 200      42.432  90.291 130.475  1.00 20.00              
ATOM   3273  OD1 ASP A 200      41.885  90.203 131.585  1.00 20.00              
ATOM   3274  OD2 ASP A 200      41.756  90.534 129.481  1.00 20.00              
ATOM   3275  O   ILE A 201      47.712  90.817 127.259  1.00 20.00              
ATOM   3276  C   ILE A 201      47.319  91.995 127.502  1.00 20.00              
ATOM   3277  N   ILE A 201      46.676  91.819 129.875  1.00 20.00              
ATOM   3278  H   ILE A 201      47.045  91.111 130.195  1.00 20.00              
ATOM   3279  CA  ILE A 201      47.470  92.580 128.933  1.00 20.00              
ATOM   3280  HA  ILE A 201      47.102  93.602 129.027  1.00 20.00              
ATOM   3281  CB  ILE A 201      48.976  92.625 129.207  1.00 20.00              
ATOM   3282  HB  ILE A 201      49.179  91.631 129.606  1.00 20.00              
ATOM   3283  CG1 ILE A 201      49.457  93.656 130.240  1.00 20.00              
ATOM   3284 2HG1 ILE A 201      48.918  94.589 130.081  1.00 20.00              
ATOM   3285 3HG1 ILE A 201      49.241  93.277 131.239  1.00 20.00              
ATOM   3286  CG2 ILE A 201      49.722  92.964 127.941  1.00 20.00              
ATOM   3287 1HG2 ILE A 201      49.394  93.938 127.576  1.00 20.00              
ATOM   3288 2HG2 ILE A 201      50.792  92.994 128.146  1.00 20.00              
ATOM   3289 3HG2 ILE A 201      49.518  92.206 127.185  1.00 20.00              
ATOM   3290  CD1 ILE A 201      50.926  93.927 130.138  1.00 20.00              
ATOM   3291 1HD1 ILE A 201      51.156  94.314 129.145  1.00 20.00              
ATOM   3292 2HD1 ILE A 201      51.214  94.662 130.889  1.00 20.00              
ATOM   3293 3HD1 ILE A 201      51.479  93.002 130.303  1.00 20.00              
ATOM   3294  O   THR A 202      47.411  94.087 123.976  1.00 20.00              
ATOM   3295  C   THR A 202      47.552  92.906 124.221  1.00 20.00              
ATOM   3296  N   THR A 202      46.747  92.737 126.596  1.00 20.00              
ATOM   3297  H   THR A 202      46.462  93.520 126.810  1.00 20.00              
ATOM   3298  CA  THR A 202      46.579  92.259 125.211  1.00 20.00              
ATOM   3299  HA  THR A 202      46.774  91.187 125.227  1.00 20.00              
ATOM   3300  CB  THR A 202      45.120  92.513 124.657  1.00 20.00              
ATOM   3301  HB  THR A 202      45.133  92.370 123.577  1.00 20.00              
ATOM   3302  OG1 THR A 202      44.701  93.844 124.951  1.00 20.00              
ATOM   3303  HG1 THR A 202      43.815  93.983 124.608  1.00 20.00              
ATOM   3304  CG2 THR A 202      44.155  91.546 125.285  1.00 20.00              
ATOM   3305 1HG2 THR A 202      44.141  91.697 126.365  1.00 20.00              
ATOM   3306 2HG2 THR A 202      43.156  91.715 124.882  1.00 20.00              
ATOM   3307 3HG2 THR A 202      44.468  90.525 125.064  1.00 20.00              
ATOM   3308  O   TYR A 203      48.005  91.662 120.974  1.00 20.00              
ATOM   3309  C   TYR A 203      48.893  92.524 121.243  1.00 20.00              
ATOM   3310  N   TYR A 203      48.488  92.174 123.693  1.00 20.00              
ATOM   3311  H   TYR A 203      48.547  91.376 124.006  1.00 20.00              
ATOM   3312  CA  TYR A 203      49.474  92.507 122.626  1.00 20.00              
ATOM   3313  HA  TYR A 203      49.870  93.500 122.842  1.00 20.00              
ATOM   3314  CB  TYR A 203      50.563  91.446 122.580  1.00 20.00              
ATOM   3315 2HB  TYR A 203      50.093  90.486 122.366  1.00 20.00              
ATOM   3316 3HB  TYR A 203      51.252  91.701 121.774  1.00 20.00              
ATOM   3317  CG  TYR A 203      51.387  91.300 123.892  1.00 20.00              
ATOM   3318  CD1 TYR A 203      50.973  91.837 125.128  1.00 20.00              
ATOM   3319  HD1 TYR A 203      50.032  92.383 125.185  1.00 20.00              
ATOM   3320  CD2 TYR A 203      52.608  90.611 123.902  1.00 20.00              
ATOM   3321  HD2 TYR A 203      52.973  90.175 122.971  1.00 20.00              
ATOM   3322  CE1 TYR A 203      51.759  91.679 126.303  1.00 20.00              
ATOM   3323  HE1 TYR A 203      51.412  92.108 127.244  1.00 20.00              
ATOM   3324  CE2 TYR A 203      53.383  90.459 125.078  1.00 20.00              
ATOM   3325  HE2 TYR A 203      54.328  89.916 125.044  1.00 20.00              
ATOM   3326  CZ  TYR A 203      52.936  91.004 126.270  1.00 20.00              
ATOM   3327  OH  TYR A 203      53.649  90.899 127.491  1.00 20.00              
ATOM   3328  HH  TYR A 203      54.472  90.411 127.404  1.00 20.00              
ATOM   3329  O   HIS A 204      50.812  94.626 118.330  1.00 20.00              
ATOM   3330  C   HIS A 204      50.137  93.644 118.253  1.00 20.00              
ATOM   3331  N   HIS A 204      49.322  93.392 120.405  1.00 20.00              
ATOM   3332  H   HIS A 204      49.870  93.997 120.678  1.00 20.00              
ATOM   3333  CA  HIS A 204      48.929  93.391 119.064  1.00 20.00              
ATOM   3334  HA  HIS A 204      48.472  92.455 118.746  1.00 20.00              
ATOM   3335  CB  HIS A 204      47.926  94.444 118.828  1.00 20.00              
ATOM   3336 2HB  HIS A 204      48.055  95.245 119.556  1.00 20.00              
ATOM   3337 3HB  HIS A 204      48.043  94.846 117.822  1.00 20.00              
ATOM   3338  CG  HIS A 204      46.495  93.967 118.948  1.00 20.00              
ATOM   3339  ND1 HIS A 204      45.646  94.053 117.898  1.00 20.00              
ATOM   3340  HD1 HIS A 204      45.897  94.427 116.994  1.00 20.00              
ATOM   3341  CD2 HIS A 204      45.841  93.437 119.948  1.00 20.00              
ATOM   3342  HD2 HIS A 204      46.101  93.179 120.974  1.00 20.00              
ATOM   3343  CE1 HIS A 204      44.422  93.575 118.209  1.00 20.00              
ATOM   3344  HE1 HIS A 204      43.587  93.551 117.509  1.00 20.00              
ATOM   3345  NE2 HIS A 204      44.589  93.211 119.472  1.00 20.00              
ATOM   3346  HE2 HIS A 204      43.852  92.803 120.030  1.00 20.00              
ATOM   3347  O   PHE A 205      50.768  92.129 114.574  1.00 20.00              
ATOM   3348  C   PHE A 205      51.230  92.997 115.229  1.00 20.00              
ATOM   3349  N   PHE A 205      50.469  92.636 117.503  1.00 20.00              
ATOM   3350  H   PHE A 205      50.002  91.913 117.501  1.00 20.00              
ATOM   3351  CA  PHE A 205      51.678  92.739 116.627  1.00 20.00              
ATOM   3352  HA  PHE A 205      52.365  93.522 116.950  1.00 20.00              
ATOM   3353  CB  PHE A 205      52.391  91.385 116.621  1.00 20.00              
ATOM   3354 2HB  PHE A 205      51.670  90.591 116.422  1.00 20.00              
ATOM   3355 3HB  PHE A 205      53.161  91.378 115.850  1.00 20.00              
ATOM   3356  CG  PHE A 205      53.066  91.044 117.910  1.00 20.00              
ATOM   3357  CD1 PHE A 205      52.376  91.014 119.105  1.00 20.00              
ATOM   3358  HD1 PHE A 205      51.311  91.243 119.115  1.00 20.00              
ATOM   3359  CD2 PHE A 205      54.395  90.764 117.869  1.00 20.00              
ATOM   3360  HD2 PHE A 205      54.935  90.790 116.923  1.00 20.00              
ATOM   3361  CE1 PHE A 205      52.992  90.709 120.253  1.00 20.00              
ATOM   3362  HE1 PHE A 205      52.434  90.689 121.189  1.00 20.00              
ATOM   3363  CE2 PHE A 205      55.061  90.441 119.056  1.00 20.00              
ATOM   3364  HE2 PHE A 205      56.127  90.213 119.041  1.00 20.00              
ATOM   3365  CZ  PHE A 205      54.366  90.414 120.238  1.00 20.00              
ATOM   3366  HZ  PHE A 205      54.880  90.164 121.167  1.00 20.00              
ATOM   3367  O   ILE A 206      53.249  95.345 112.760  1.00 20.00              
ATOM   3368  C   ILE A 206      52.442  94.452 112.557  1.00 20.00              
ATOM   3369  N   ILE A 206      51.514  94.095 114.803  1.00 20.00              
ATOM   3370  H   ILE A 206      51.888  94.682 115.309  1.00 20.00              
ATOM   3371  CA  ILE A 206      51.205  94.391 113.408  1.00 20.00              
ATOM   3372  HA  ILE A 206      50.533  93.624 113.020  1.00 20.00              
ATOM   3373  CB  ILE A 206      50.592  95.800 113.351  1.00 20.00              
ATOM   3374  HB  ILE A 206      51.391  96.449 113.711  1.00 20.00              
ATOM   3375  CG1 ILE A 206      49.279  95.827 114.186  1.00 20.00              
ATOM   3376 2HG1 ILE A 206      48.593  96.546 113.738  1.00 20.00              
ATOM   3377 3HG1 ILE A 206      48.828  94.835 114.165  1.00 20.00              
ATOM   3378  CG2 ILE A 206      50.127  96.262 111.939  1.00 20.00              
ATOM   3379 1HG2 ILE A 206      49.366  95.577 111.565  1.00 20.00              
ATOM   3380 2HG2 ILE A 206      49.710  97.267 112.004  1.00 20.00              
ATOM   3381 3HG2 ILE A 206      50.979  96.265 111.259  1.00 20.00              
ATOM   3382  CD1 ILE A 206      49.517  96.211 115.594  1.00 20.00              
ATOM   3383 1HD1 ILE A 206      49.960  97.206 115.630  1.00 20.00              
ATOM   3384 2HD1 ILE A 206      48.570  96.215 116.135  1.00 20.00              
ATOM   3385 3HD1 ILE A 206      50.196  95.494 116.056  1.00 20.00              
ATOM   3386  O   MET A 207      53.317  91.498 109.665  1.00 20.00              
ATOM   3387  C   MET A 207      53.621  92.613 109.643  1.00 20.00              
ATOM   3388  N   MET A 207      52.800  93.362 111.847  1.00 20.00              
ATOM   3389  H   MET A 207      52.372  92.622 111.947  1.00 20.00              
ATOM   3390  CA  MET A 207      53.913  93.440 110.908  1.00 20.00              
ATOM   3391  HA  MET A 207      54.126  94.460 110.588  1.00 20.00              
ATOM   3392  CB  MET A 207      55.086  92.822 111.591  1.00 20.00              
ATOM   3393 2HB  MET A 207      55.979  93.057 111.011  1.00 20.00              
ATOM   3394 3HB  MET A 207      55.171  93.262 112.584  1.00 20.00              
ATOM   3395  CG  MET A 207      55.010  91.310 111.749  1.00 20.00              
ATOM   3396 2HG  MET A 207      54.822  90.854 110.777  1.00 20.00              
ATOM   3397 3HG  MET A 207      55.956  90.941 112.146  1.00 20.00              
ATOM   3398  SD  MET A 207      53.682  90.848 112.878  1.00 20.00              
ATOM   3399  CE  MET A 207      52.362  90.438 111.709  1.00 20.00              
ATOM   3400 1HE  MET A 207      52.688  89.622 111.064  1.00 20.00              
ATOM   3401 2HE  MET A 207      51.471  90.132 112.258  1.00 20.00              
ATOM   3402 3HE  MET A 207      52.132  91.311 111.100  1.00 20.00              
ATOM   3403  O   GLN A 208      56.744  92.605 107.161  1.00 20.00              
ATOM   3404  C   GLN A 208      55.673  92.051 106.778  1.00 20.00              
ATOM   3405  N   GLN A 208      54.343  93.169 108.610  1.00 20.00              
ATOM   3406  H   GLN A 208      54.843  93.845 108.793  1.00 20.00              
ATOM   3407  CA  GLN A 208      54.321  92.694 107.213  1.00 20.00              
ATOM   3408  HA  GLN A 208      53.549  91.937 107.072  1.00 20.00              
ATOM   3409  CB  GLN A 208      54.105  93.936 106.307  1.00 20.00              
ATOM   3410 2HB  GLN A 208      53.861  93.574 105.307  1.00 20.00              
ATOM   3411 3HB  GLN A 208      53.256  94.490 106.709  1.00 20.00              
ATOM   3412  CG  GLN A 208      55.227  94.887 106.170  1.00 20.00              
ATOM   3413 2HG  GLN A 208      55.479  95.247 107.168  1.00 20.00              
ATOM   3414 3HG  GLN A 208      56.076  94.340 105.757  1.00 20.00              
ATOM   3415  CD  GLN A 208      55.033  96.089 105.315  1.00 20.00              
ATOM   3416  OE1 GLN A 208      54.028  96.409 104.687  1.00 20.00              
ATOM   3417  NE2 GLN A 208      56.032  96.934 105.189  1.00 20.00              
ATOM   3418 1HE2 GLN A 208      55.925  97.757 104.614  1.00 20.00              
ATOM   3419 2HE2 GLN A 208      56.904  96.756 105.669  1.00 20.00              
ATOM   3420  O   ARG A 209      58.209  92.175 104.121  1.00 20.00              
ATOM   3421  C   ARG A 209      58.146  91.102 104.649  1.00 20.00              
ATOM   3422  N   ARG A 209      55.715  91.379 105.726  1.00 20.00              
ATOM   3423  H   ARG A 209      55.054  91.406 105.176  1.00 20.00              
ATOM   3424  CA  ARG A 209      56.914  90.607 105.360  1.00 20.00              
ATOM   3425  HA  ARG A 209      56.549  91.142 104.483  1.00 20.00              
ATOM   3426  CB  ARG A 209      56.998  89.225 105.876  1.00 20.00              
ATOM   3427 2HB  ARG A 209      56.341  89.171 106.744  1.00 20.00              
ATOM   3428 3HB  ARG A 209      56.616  88.571 105.092  1.00 20.00              
ATOM   3429  CG  ARG A 209      58.361  88.653 106.311  1.00 20.00              
ATOM   3430 2HG  ARG A 209      58.866  88.233 105.442  1.00 20.00              
ATOM   3431 3HG  ARG A 209      58.968  89.454 106.731  1.00 20.00              
ATOM   3432  CD  ARG A 209      58.184  87.594 107.328  1.00 20.00              
ATOM   3433 2HD  ARG A 209      57.880  88.102 108.243  1.00 20.00              
ATOM   3434 3HD  ARG A 209      57.367  86.966 106.972  1.00 20.00              
ATOM   3435  NE  ARG A 209      59.231  86.666 107.734  1.00 20.00              
ATOM   3436  HE  ARG A 209      59.842  86.407 106.972  1.00 20.00              
ATOM   3437  CZ  ARG A 209      59.552  86.103 108.841  1.00 20.00              
ATOM   3438  NH1 ARG A 209      58.919  86.260 110.023  1.00 20.00              
ATOM   3439 1HH1 ARG A 209      59.252  85.770 110.841  1.00 20.00              
ATOM   3440 2HH1 ARG A 209      58.114  86.868 110.085  1.00 20.00              
ATOM   3441  NH2 ARG A 209      60.596  85.234 109.047  1.00 20.00              
ATOM   3442 1HH2 ARG A 209      61.200  84.983 108.277  1.00 20.00              
ATOM   3443 2HH2 ARG A 209      60.755  84.850 109.967  1.00 20.00              
ATOM   3444  O   ILE A 210      60.834  91.583 102.109  1.00 20.00              
ATOM   3445  C   ILE A 210      60.904  90.534 102.727  1.00 20.00              
ATOM   3446  N   ILE A 210      59.018  90.123 104.163  1.00 20.00              
ATOM   3447  H   ILE A 210      59.304  89.599 104.781  1.00 20.00              
ATOM   3448  CA  ILE A 210      59.545  89.791 102.867  1.00 20.00              
ATOM   3449  HA  ILE A 210      59.621  88.708 102.765  1.00 20.00              
ATOM   3450  CB  ILE A 210      58.664  90.307 101.741  1.00 20.00              
ATOM   3451  HB  ILE A 210      58.840  91.367 101.556  1.00 20.00              
ATOM   3452  CG1 ILE A 210      57.270  90.131 102.185  1.00 20.00              
ATOM   3453 2HG1 ILE A 210      57.333  89.523 103.088  1.00 20.00              
ATOM   3454 3HG1 ILE A 210      56.925  91.131 102.443  1.00 20.00              
ATOM   3455  CG2 ILE A 210      59.010  89.713 100.369  1.00 20.00              
ATOM   3456 1HG2 ILE A 210      58.895  88.630 100.402  1.00 20.00              
ATOM   3457 2HG2 ILE A 210      58.341  90.127  99.613  1.00 20.00              
ATOM   3458 3HG2 ILE A 210      60.041  89.961 100.114  1.00 20.00              
ATOM   3459  CD1 ILE A 210      56.168  89.533 101.392  1.00 20.00              
ATOM   3460 1HD1 ILE A 210      56.425  88.507 101.128  1.00 20.00              
ATOM   3461 2HD1 ILE A 210      55.251  89.536 101.983  1.00 20.00              
ATOM   3462 3HD1 ILE A 210      56.016  90.115 100.483  1.00 20.00              
ATOM   3463  O   PRO A 211      62.663  88.987 100.447  1.00 20.00              
ATOM   3464  C   PRO A 211      63.271  90.027 100.788  1.00 20.00              
ATOM   3465  N   PRO A 211      61.967  89.663 102.761  1.00 20.00              
ATOM   3466  CA  PRO A 211      63.262  90.338 102.388  1.00 20.00              
ATOM   3467  HA  PRO A 211      63.339  91.382 102.692  1.00 20.00              
ATOM   3468  CB  PRO A 211      64.273  89.700 103.282  1.00 20.00              
ATOM   3469 2HB  PRO A 211      65.258  89.662 102.817  1.00 20.00              
ATOM   3470 3HB  PRO A 211      64.344  90.210 104.243  1.00 20.00              
ATOM   3471  CG  PRO A 211      63.691  88.342 103.432  1.00 20.00              
ATOM   3472 2HG  PRO A 211      63.899  87.733 102.552  1.00 20.00              
ATOM   3473 3HG  PRO A 211      64.095  87.852 104.317  1.00 20.00              
ATOM   3474  CD  PRO A 211      62.199  88.483 103.588  1.00 20.00              
ATOM   3475 2HD  PRO A 211      61.642  87.631 103.197  1.00 20.00              
ATOM   3476 3HD  PRO A 211      61.892  88.676 104.616  1.00 20.00              
ATOM   3477  O   LEU A 212      64.113  90.634  96.611  1.00 20.00              
ATOM   3478  C   LEU A 212      64.131  90.378  97.781  1.00 20.00              
ATOM   3479  N   LEU A 212      63.279  91.169 100.078  1.00 20.00              
ATOM   3480  H   LEU A 212      63.336  91.900 100.527  1.00 20.00              
ATOM   3481  CA  LEU A 212      63.202  91.297  98.644  1.00 20.00              
ATOM   3482  HA  LEU A 212      62.215  90.890  98.428  1.00 20.00              
ATOM   3483  CB  LEU A 212      63.180  92.720  98.130  1.00 20.00              
ATOM   3484 2HB  LEU A 212      64.190  93.103  98.273  1.00 20.00              
ATOM   3485 3HB  LEU A 212      62.967  92.647  97.063  1.00 20.00              
ATOM   3486  CG  LEU A 212      62.252  93.796  98.663  1.00 20.00              
ATOM   3487  HG  LEU A 212      62.386  93.769  99.744  1.00 20.00              
ATOM   3488  CD1 LEU A 212      62.638  95.176  98.217  1.00 20.00              
ATOM   3489 1HD1 LEU A 212      62.612  95.227  97.128  1.00 20.00              
ATOM   3490 2HD1 LEU A 212      61.936  95.901  98.631  1.00 20.00              
ATOM   3491 3HD1 LEU A 212      63.644  95.405  98.568  1.00 20.00              
ATOM   3492  CD2 LEU A 212      60.751  93.503  98.414  1.00 20.00              
ATOM   3493 1HD2 LEU A 212      60.477  92.568  98.904  1.00 20.00              
ATOM   3494 2HD2 LEU A 212      60.149  94.315  98.822  1.00 20.00              
ATOM   3495 3HD2 LEU A 212      60.569  93.419  97.343  1.00 20.00              
ATOM   3496  O   TYR A 213      65.092  86.955  95.635  1.00 20.00              
ATOM   3497  C   TYR A 213      64.911  87.445  96.793  1.00 20.00              
ATOM   3498  N   TYR A 213      64.806  89.423  98.335  1.00 20.00              
ATOM   3499  H   TYR A 213      64.797  89.299  99.186  1.00 20.00              
ATOM   3500  CA  TYR A 213      65.687  88.567  97.490  1.00 20.00              
ATOM   3501  HA  TYR A 213      66.107  89.202  96.709  1.00 20.00              
ATOM   3502  CB  TYR A 213      66.898  87.988  98.241  1.00 20.00              
ATOM   3503 2HB  TYR A 213      67.720  87.855  97.538  1.00 20.00              
ATOM   3504 3HB  TYR A 213      67.198  88.687  99.022  1.00 20.00              
ATOM   3505  CG  TYR A 213      66.573  86.650  98.878  1.00 20.00              
ATOM   3506  CD1 TYR A 213      66.083  86.748 100.163  1.00 20.00              
ATOM   3507  HD1 TYR A 213      65.960  87.723 100.632  1.00 20.00              
ATOM   3508  CD2 TYR A 213      66.770  85.446  98.184  1.00 20.00              
ATOM   3509  HD2 TYR A 213      67.161  85.416  97.167  1.00 20.00              
ATOM   3510  CE1 TYR A 213      65.750  85.596 100.850  1.00 20.00              
ATOM   3511  HE1 TYR A 213      65.357  85.603 101.867  1.00 20.00              
ATOM   3512  CE2 TYR A 213      66.442  84.334  98.862  1.00 20.00              
ATOM   3513  HE2 TYR A 213      66.565  83.359  98.391  1.00 20.00              
ATOM   3514  CZ  TYR A 213      65.962  84.412 100.118  1.00 20.00              
ATOM   3515  OH  TYR A 213      65.641  83.270 100.773  1.00 20.00              
ATOM   3516  HH  TYR A 213      65.796  82.480 100.249  1.00 20.00              
ATOM   3517  O   PHE A 214      62.539  85.699  94.726  1.00 20.00              
ATOM   3518  C   PHE A 214      62.486  86.350  95.763  1.00 20.00              
ATOM   3519  N   PHE A 214      64.146  86.755  97.629  1.00 20.00              
ATOM   3520  H   PHE A 214      64.265  86.810  98.479  1.00 20.00              
ATOM   3521  CA  PHE A 214      63.124  85.921  97.088  1.00 20.00              
ATOM   3522  HA  PHE A 214      63.608  85.003  96.754  1.00 20.00              
ATOM   3523  CB  PHE A 214      62.134  85.553  98.138  1.00 20.00              
ATOM   3524 2HB  PHE A 214      62.610  84.905  98.874  1.00 20.00              
ATOM   3525 3HB  PHE A 214      61.772  86.455  98.629  1.00 20.00              
ATOM   3526  CG  PHE A 214      60.943  84.832  97.650  1.00 20.00              
ATOM   3527  CD1 PHE A 214      61.094  84.005  96.541  1.00 20.00              
ATOM   3528  HD1 PHE A 214      62.036  83.857  96.011  1.00 20.00              
ATOM   3529  CD2 PHE A 214      59.751  85.038  98.344  1.00 20.00              
ATOM   3530  HD2 PHE A 214      59.719  85.704  99.206  1.00 20.00              
ATOM   3531  CE1 PHE A 214      59.896  83.391  96.190  1.00 20.00              
ATOM   3532  HE1 PHE A 214      59.912  82.721  95.330  1.00 20.00              
ATOM   3533  CE2 PHE A 214      58.634  84.397  97.929  1.00 20.00              
ATOM   3534  HE2 PHE A 214      57.694  84.546  98.460  1.00 20.00              
ATOM   3535  CZ  PHE A 214      58.681  83.561  96.845  1.00 20.00              
ATOM   3536  HZ  PHE A 214      57.785  83.040  96.504  1.00 20.00              
ATOM   3537  O   VAL A 215      60.962  87.487  92.700  1.00 20.00              
ATOM   3538  C   VAL A 215      61.646  88.099  93.546  1.00 20.00              
ATOM   3539  N   VAL A 215      61.730  87.404  95.979  1.00 20.00              
ATOM   3540  H   VAL A 215      61.602  87.595  96.808  1.00 20.00              
ATOM   3541  CA  VAL A 215      61.062  88.316  95.014  1.00 20.00              
ATOM   3542  HA  VAL A 215      59.998  88.090  94.945  1.00 20.00              
ATOM   3543  CB  VAL A 215      61.067  89.832  95.485  1.00 20.00              
ATOM   3544  HB  VAL A 215      62.133  90.023  95.362  1.00 20.00              
ATOM   3545  CG1 VAL A 215      60.332  90.821  94.576  1.00 20.00              
ATOM   3546 1HG1 VAL A 215      59.284  90.534  94.497  1.00 20.00              
ATOM   3547 2HG1 VAL A 215      60.402  91.824  94.997  1.00 20.00              
ATOM   3548 3HG1 VAL A 215      60.787  90.812  93.585  1.00 20.00              
ATOM   3549  CG2 VAL A 215      60.803  90.122  96.951  1.00 20.00              
ATOM   3550 1HG2 VAL A 215      61.563  89.633  97.562  1.00 20.00              
ATOM   3551 2HG2 VAL A 215      60.838  91.199  97.122  1.00 20.00              
ATOM   3552 3HG2 VAL A 215      59.818  89.743  97.226  1.00 20.00              
ATOM   3553  O   VAL A 216      63.616  87.081  90.325  1.00 20.00              
ATOM   3554  C   VAL A 216      63.777  87.297  91.537  1.00 20.00              
ATOM   3555  N   VAL A 216      62.544  88.910  93.111  1.00 20.00              
ATOM   3556  H   VAL A 216      62.539  89.699  93.454  1.00 20.00              
ATOM   3557  CA  VAL A 216      63.545  88.660  92.132  1.00 20.00              
ATOM   3558  HA  VAL A 216      62.966  88.953  91.256  1.00 20.00              
ATOM   3559  CB  VAL A 216      64.719  89.568  92.185  1.00 20.00              
ATOM   3560  HB  VAL A 216      65.369  89.105  92.928  1.00 20.00              
ATOM   3561  CG1 VAL A 216      65.379  89.675  90.814  1.00 20.00              
ATOM   3562 1HG1 VAL A 216      64.660  90.069  90.095  1.00 20.00              
ATOM   3563 2HG1 VAL A 216      66.237  90.344  90.875  1.00 20.00              
ATOM   3564 3HG1 VAL A 216      65.710  88.688  90.492  1.00 20.00              
ATOM   3565  CG2 VAL A 216      64.422  91.023  92.661  1.00 20.00              
ATOM   3566 1HG2 VAL A 216      64.006  90.998  93.670  1.00 20.00              
ATOM   3567 2HG2 VAL A 216      65.346  91.602  92.663  1.00 20.00              
ATOM   3568 3HG2 VAL A 216      63.703  91.488  91.985  1.00 20.00              
ATOM   3569  O   ASN A 217      63.618  84.107  89.826  1.00 20.00              
ATOM   3570  C   ASN A 217      63.430  84.581  90.910  1.00 20.00              
ATOM   3571  N   ASN A 217      64.435  86.322  92.234  1.00 20.00              
ATOM   3572  H   ASN A 217      64.729  86.484  93.027  1.00 20.00              
ATOM   3573  CA  ASN A 217      64.730  85.034  91.646  1.00 20.00              
ATOM   3574  HA  ASN A 217      65.568  84.960  90.951  1.00 20.00              
ATOM   3575  CB  ASN A 217      64.918  84.124  92.919  1.00 20.00              
ATOM   3576 2HB  ASN A 217      65.668  84.545  93.590  1.00 20.00              
ATOM   3577 3HB  ASN A 217      63.976  84.009  93.456  1.00 20.00              
ATOM   3578  CG  ASN A 217      65.400  82.741  92.379  1.00 20.00              
ATOM   3579  OD1 ASN A 217      66.416  82.731  91.766  1.00 20.00              
ATOM   3580  ND2 ASN A 217      64.565  81.759  92.704  1.00 20.00              
ATOM   3581 1HD2 ASN A 217      64.767  80.813  92.411  1.00 20.00              
ATOM   3582 2HD2 ASN A 217      63.734  81.962  93.241  1.00 20.00              
ATOM   3583  O   VAL A 218      60.240  84.019  88.682  1.00 20.00              
ATOM   3584  C   VAL A 218      60.502  84.421  89.758  1.00 20.00              
ATOM   3585  N   VAL A 218      62.315  84.360  91.495  1.00 20.00              
ATOM   3586  H   VAL A 218      62.265  84.625  92.312  1.00 20.00              
ATOM   3587  CA  VAL A 218      61.138  83.730  90.974  1.00 20.00              
ATOM   3588  HA  VAL A 218      61.497  82.750  90.660  1.00 20.00              
ATOM   3589  CB  VAL A 218      59.979  83.555  92.024  1.00 20.00              
ATOM   3590  HB  VAL A 218      60.371  83.136  92.951  1.00 20.00              
ATOM   3591  CG1 VAL A 218      59.331  84.901  92.168  1.00 20.00              
ATOM   3592 1HG1 VAL A 218      58.937  85.220  91.203  1.00 20.00              
ATOM   3593 2HG1 VAL A 218      58.515  84.836  92.889  1.00 20.00              
ATOM   3594 3HG1 VAL A 218      60.067  85.624  92.517  1.00 20.00              
ATOM   3595  CG2 VAL A 218      58.855  82.668  91.391  1.00 20.00              
ATOM   3596 1HG2 VAL A 218      59.265  81.693  91.128  1.00 20.00              
ATOM   3597 2HG2 VAL A 218      58.045  82.539  92.109  1.00 20.00              
ATOM   3598 3HG2 VAL A 218      58.470  83.154  90.494  1.00 20.00              
ATOM   3599  O   ILE A 219      60.289  86.667  86.482  1.00 20.00              
ATOM   3600  C   ILE A 219      60.839  86.581  87.583  1.00 20.00              
ATOM   3601  N   ILE A 219      60.277  85.751  89.911  1.00 20.00              
ATOM   3602  H   ILE A 219      60.370  86.120  90.683  1.00 20.00              
ATOM   3603  CA  ILE A 219      59.874  86.557  88.749  1.00 20.00              
ATOM   3604  HA  ILE A 219      59.002  85.998  88.408  1.00 20.00              
ATOM   3605  CB  ILE A 219      59.337  88.041  89.068  1.00 20.00              
ATOM   3606  HB  ILE A 219      60.028  88.379  89.841  1.00 20.00              
ATOM   3607  CG1 ILE A 219      57.992  88.138  89.715  1.00 20.00              
ATOM   3608 2HG1 ILE A 219      57.353  87.417  89.206  1.00 20.00              
ATOM   3609 3HG1 ILE A 219      58.127  87.833  90.753  1.00 20.00              
ATOM   3610  CG2 ILE A 219      59.451  88.994  87.857  1.00 20.00              
ATOM   3611 1HG2 ILE A 219      58.864  88.600  87.027  1.00 20.00              
ATOM   3612 2HG2 ILE A 219      59.073  89.980  88.132  1.00 20.00              
ATOM   3613 3HG2 ILE A 219      60.496  89.077  87.555  1.00 20.00              
ATOM   3614  CD1 ILE A 219      57.202  89.474  89.750  1.00 20.00              
ATOM   3615 1HD1 ILE A 219      57.012  89.811  88.730  1.00 20.00              
ATOM   3616 2HD1 ILE A 219      56.253  89.323  90.266  1.00 20.00              
ATOM   3617 3HD1 ILE A 219      57.786  90.228  90.278  1.00 20.00              
ATOM   3618  O   ILE A 220      63.152  85.614  84.292  1.00 20.00              
ATOM   3619  C   ILE A 220      62.824  85.318  85.430  1.00 20.00              
ATOM   3620  N   ILE A 220      62.132  86.274  87.731  1.00 20.00              
ATOM   3621  H   ILE A 220      62.471  86.004  88.474  1.00 20.00              
ATOM   3622  CA  ILE A 220      62.911  86.442  86.510  1.00 20.00              
ATOM   3623  HA  ILE A 220      62.395  87.246  85.985  1.00 20.00              
ATOM   3624  CB  ILE A 220      64.323  86.955  86.772  1.00 20.00              
ATOM   3625  HB  ILE A 220      64.941  86.252  87.332  1.00 20.00              
ATOM   3626  CG1 ILE A 220      64.054  88.305  87.550  1.00 20.00              
ATOM   3627 2HG1 ILE A 220      63.639  89.013  86.832  1.00 20.00              
ATOM   3628 3HG1 ILE A 220      63.312  88.092  88.320  1.00 20.00              
ATOM   3629  CG2 ILE A 220      65.111  87.171  85.489  1.00 20.00              
ATOM   3630 1HG2 ILE A 220      64.598  87.903  84.866  1.00 20.00              
ATOM   3631 2HG2 ILE A 220      66.109  87.537  85.731  1.00 20.00              
ATOM   3632 3HG2 ILE A 220      65.192  86.227  84.950  1.00 20.00              
ATOM   3633  CD1 ILE A 220      65.217  88.991  88.231  1.00 20.00              
ATOM   3634 1HD1 ILE A 220      65.976  89.245  87.490  1.00 20.00              
ATOM   3635 2HD1 ILE A 220      64.868  89.902  88.719  1.00 20.00              
ATOM   3636 3HD1 ILE A 220      65.648  88.323  88.977  1.00 20.00              
ATOM   3637  O   PRO A 221      60.756  82.649  83.335  1.00 20.00              
ATOM   3638  C   PRO A 221      61.181  83.435  84.165  1.00 20.00              
ATOM   3639  N   PRO A 221      62.649  84.114  85.970  1.00 20.00              
ATOM   3640  CA  PRO A 221      62.391  83.055  85.039  1.00 20.00              
ATOM   3641  HA  PRO A 221      63.369  82.900  84.581  1.00 20.00              
ATOM   3642  CB  PRO A 221      61.975  81.807  85.885  1.00 20.00              
ATOM   3643 2HB  PRO A 221      60.943  81.520  85.679  1.00 20.00              
ATOM   3644 3HB  PRO A 221      62.633  80.960  85.687  1.00 20.00              
ATOM   3645  CG  PRO A 221      62.117  82.256  87.247  1.00 20.00              
ATOM   3646 2HG  PRO A 221      61.168  82.144  87.772  1.00 20.00              
ATOM   3647 3HG  PRO A 221      62.879  81.655  87.744  1.00 20.00              
ATOM   3648  CD  PRO A 221      62.524  83.678  87.348  1.00 20.00              
ATOM   3649 2HD  PRO A 221      61.773  84.289  87.850  1.00 20.00              
ATOM   3650 3HD  PRO A 221      63.484  83.796  87.851  1.00 20.00              
ATOM   3651  O   CYS A 222      58.611  85.087  82.153  1.00 20.00              
ATOM   3652  C   CYS A 222      59.109  85.327  83.253  1.00 20.00              
ATOM   3653  N   CYS A 222      60.275  83.997  84.919  1.00 20.00              
ATOM   3654  H   CYS A 222      60.459  84.191  85.736  1.00 20.00              
ATOM   3655  CA  CYS A 222      58.945  84.296  84.377  1.00 20.00              
ATOM   3656  HA  CYS A 222      58.426  83.446  83.935  1.00 20.00              
ATOM   3657  CB  CYS A 222      58.062  84.762  85.489  1.00 20.00              
ATOM   3658 2HB  CYS A 222      58.552  85.518  86.103  1.00 20.00              
ATOM   3659 3HB  CYS A 222      57.116  85.156  85.115  1.00 20.00              
ATOM   3660  SG  CYS A 222      57.736  83.414  86.457  1.00 20.00              
ATOM   3661  HG  CYS A 222      56.970  84.056  87.335  1.00 20.00              
ATOM   3662  O   LEU A 223      61.318  86.785  80.043  1.00 20.00              
ATOM   3663  C   LEU A 223      61.098  86.361  81.160  1.00 20.00              
ATOM   3664  N   LEU A 223      60.098  86.306  83.292  1.00 20.00              
ATOM   3665  H   LEU A 223      60.584  86.386  83.998  1.00 20.00              
ATOM   3666  CA  LEU A 223      60.330  87.202  82.162  1.00 20.00              
ATOM   3667  HA  LEU A 223      59.417  87.621  81.736  1.00 20.00              
ATOM   3668  CB  LEU A 223      61.164  88.409  82.554  1.00 20.00              
ATOM   3669 2HB  LEU A 223      61.898  88.068  83.284  1.00 20.00              
ATOM   3670 3HB  LEU A 223      61.679  88.749  81.654  1.00 20.00              
ATOM   3671  CG  LEU A 223      60.484  89.590  83.138  1.00 20.00              
ATOM   3672  HG  LEU A 223      60.380  89.086  84.101  1.00 20.00              
ATOM   3673  CD1 LEU A 223      61.370  90.877  83.170  1.00 20.00              
ATOM   3674 1HD1 LEU A 223      61.663  91.143  82.154  1.00 20.00              
ATOM   3675 2HD1 LEU A 223      60.804  91.697  83.611  1.00 20.00              
ATOM   3676 3HD1 LEU A 223      62.263  90.689  83.767  1.00 20.00              
ATOM   3677  CD2 LEU A 223      59.004  89.875  83.080  1.00 20.00              
ATOM   3678 1HD2 LEU A 223      58.459  89.066  83.564  1.00 20.00              
ATOM   3679 2HD2 LEU A 223      58.794  90.813  83.595  1.00 20.00              
ATOM   3680 3HD2 LEU A 223      58.690  89.954  82.040  1.00 20.00              
ATOM   3681  O   LEU A 224      61.822  84.032  78.682  1.00 20.00              
ATOM   3682  C   LEU A 224      61.689  83.944  79.923  1.00 20.00              
ATOM   3683  N   LEU A 224      61.941  85.539  81.735  1.00 20.00              
ATOM   3684  H   LEU A 224      62.064  85.541  82.586  1.00 20.00              
ATOM   3685  CA  LEU A 224      62.672  84.603  80.846  1.00 20.00              
ATOM   3686  HA  LEU A 224      63.500  85.100  80.340  1.00 20.00              
ATOM   3687  CB  LEU A 224      63.051  83.325  81.732  1.00 20.00              
ATOM   3688 2HB  LEU A 224      64.132  83.359  81.875  1.00 20.00              
ATOM   3689 3HB  LEU A 224      62.553  83.459  82.693  1.00 20.00              
ATOM   3690  CG  LEU A 224      62.707  81.837  81.251  1.00 20.00              
ATOM   3691  HG  LEU A 224      61.661  81.682  80.981  1.00 20.00              
ATOM   3692  CD1 LEU A 224      63.509  81.599  80.021  1.00 20.00              
ATOM   3693 1HD1 LEU A 224      64.570  81.700  80.253  1.00 20.00              
ATOM   3694 2HD1 LEU A 224      63.312  80.594  79.647  1.00 20.00              
ATOM   3695 3HD1 LEU A 224      63.234  82.330  79.260  1.00 20.00              
ATOM   3696  CD2 LEU A 224      62.926  80.844  82.430  1.00 20.00              
ATOM   3697 1HD2 LEU A 224      62.274  81.116  83.260  1.00 20.00              
ATOM   3698 2HD2 LEU A 224      62.691  79.831  82.102  1.00 20.00              
ATOM   3699 3HD2 LEU A 224      63.966  80.889  82.755  1.00 20.00              
ATOM   3700  O   PHE A 225      58.544  82.941  77.896  1.00 20.00              
ATOM   3701  C   PHE A 225      58.995  83.421  78.919  1.00 20.00              
ATOM   3702  N   PHE A 225      60.704  83.307  80.470  1.00 20.00              
ATOM   3703  H   PHE A 225      60.655  83.372  81.327  1.00 20.00              
ATOM   3704  CA  PHE A 225      59.693  82.480  79.878  1.00 20.00              
ATOM   3705  HA  PHE A 225      60.094  81.581  79.410  1.00 20.00              
ATOM   3706  CB  PHE A 225      58.619  81.896  80.920  1.00 20.00              
ATOM   3707 2HB  PHE A 225      58.476  80.833  80.727  1.00 20.00              
ATOM   3708 3HB  PHE A 225      58.995  82.033  81.934  1.00 20.00              
ATOM   3709  CG  PHE A 225      57.202  82.538  80.891  1.00 20.00              
ATOM   3710  CD1 PHE A 225      56.344  82.620  79.751  1.00 20.00              
ATOM   3711  HD1 PHE A 225      56.704  82.197  78.813  1.00 20.00              
ATOM   3712  CD2 PHE A 225      56.641  83.105  82.015  1.00 20.00              
ATOM   3713  HD2 PHE A 225      57.226  83.089  82.935  1.00 20.00              
ATOM   3714  CE1 PHE A 225      55.112  83.187  79.755  1.00 20.00              
ATOM   3715  HE1 PHE A 225      54.536  83.198  78.830  1.00 20.00              
ATOM   3716  CE2 PHE A 225      55.344  83.714  82.061  1.00 20.00              
ATOM   3717  HE2 PHE A 225      54.968  84.143  82.989  1.00 20.00              
ATOM   3718  CZ  PHE A 225      54.562  83.750  80.888  1.00 20.00              
ATOM   3719  HZ  PHE A 225      53.570  84.202  80.878  1.00 20.00              
ATOM   3720  O   SER A 226      58.198  85.171  76.215  1.00 20.00              
ATOM   3721  C   SER A 226      58.804  85.541  77.145  1.00 20.00              
ATOM   3722  N   SER A 226      58.739  84.655  79.249  1.00 20.00              
ATOM   3723  H   SER A 226      59.003  84.892  80.033  1.00 20.00              
ATOM   3724  CA  SER A 226      58.082  85.666  78.488  1.00 20.00              
ATOM   3725  HA  SER A 226      56.995  85.600  78.424  1.00 20.00              
ATOM   3726  CB  SER A 226      58.373  87.044  79.066  1.00 20.00              
ATOM   3727 2HB  SER A 226      59.447  87.236  79.061  1.00 20.00              
ATOM   3728 3HB  SER A 226      57.864  87.813  78.485  1.00 20.00              
ATOM   3729  OG  SER A 226      57.871  87.031  80.434  1.00 20.00              
ATOM   3730  HG  SER A 226      58.033  87.886  80.842  1.00 20.00              
ATOM   3731  O   PHE A 227      60.799  84.337  73.831  1.00 20.00              
ATOM   3732  C   PHE A 227      60.733  84.281  75.021  1.00 20.00              
ATOM   3733  N   PHE A 227      60.067  85.719  77.061  1.00 20.00              
ATOM   3734  H   PHE A 227      60.512  85.898  77.775  1.00 20.00              
ATOM   3735  CA  PHE A 227      60.778  85.628  75.794  1.00 20.00              
ATOM   3736  HA  PHE A 227      60.296  86.337  75.120  1.00 20.00              
ATOM   3737  CB  PHE A 227      62.313  85.903  76.081  1.00 20.00              
ATOM   3738 2HB  PHE A 227      62.443  86.725  76.784  1.00 20.00              
ATOM   3739 3HB  PHE A 227      62.810  85.012  76.467  1.00 20.00              
ATOM   3740  CG  PHE A 227      62.970  86.289  74.755  1.00 20.00              
ATOM   3741  CD1 PHE A 227      62.435  86.364  73.492  1.00 20.00              
ATOM   3742  HD1 PHE A 227      61.379  86.115  73.391  1.00 20.00              
ATOM   3743  CD2 PHE A 227      64.325  86.609  74.885  1.00 20.00              
ATOM   3744  HD2 PHE A 227      64.831  86.576  75.849  1.00 20.00              
ATOM   3745  CE1 PHE A 227      63.126  86.738  72.295  1.00 20.00              
ATOM   3746  HE1 PHE A 227      62.622  86.771  71.329  1.00 20.00              
ATOM   3747  CE2 PHE A 227      65.043  86.998  73.638  1.00 20.00              
ATOM   3748  HE2 PHE A 227      66.100  87.255  73.708  1.00 20.00              
ATOM   3749  CZ  PHE A 227      64.447  87.049  72.426  1.00 20.00              
ATOM   3750  HZ  PHE A 227      65.026  87.339  71.549  1.00 20.00              
ATOM   3751  O   LEU A 228      58.981  81.358  73.392  1.00 20.00              
ATOM   3752  C   LEU A 228      59.179  81.974  74.378  1.00 20.00              
ATOM   3753  N   LEU A 228      60.607  83.215  75.830  1.00 20.00              
ATOM   3754  H   LEU A 228      60.614  83.284  76.687  1.00 20.00              
ATOM   3755  CA  LEU A 228      60.453  81.885  75.126  1.00 20.00              
ATOM   3756  HA  LEU A 228      61.259  81.677  74.421  1.00 20.00              
ATOM   3757  CB  LEU A 228      60.672  80.607  75.998  1.00 20.00              
ATOM   3758 2HB  LEU A 228      60.289  80.835  76.992  1.00 20.00              
ATOM   3759 3HB  LEU A 228      60.072  79.814  75.551  1.00 20.00              
ATOM   3760  CG  LEU A 228      62.146  80.019  76.193  1.00 20.00              
ATOM   3761  HG  LEU A 228      62.702  80.537  76.974  1.00 20.00              
ATOM   3762  CD1 LEU A 228      61.809  78.535  76.370  1.00 20.00              
ATOM   3763 1HD1 LEU A 228      61.299  78.169  75.479  1.00 20.00              
ATOM   3764 2HD1 LEU A 228      62.730  77.968  76.519  1.00 20.00              
ATOM   3765 3HD1 LEU A 228      61.161  78.409  77.237  1.00 20.00              
ATOM   3766  CD2 LEU A 228      62.930  80.070  74.960  1.00 20.00              
ATOM   3767 1HD2 LEU A 228      63.021  81.105  74.629  1.00 20.00              
ATOM   3768 2HD2 LEU A 228      63.924  79.659  75.142  1.00 20.00              
ATOM   3769 3HD2 LEU A 228      62.431  79.484  74.186  1.00 20.00              
ATOM   3770  O   THR A 229      56.582  82.618  72.432  1.00 20.00              
ATOM   3771  C   THR A 229      56.905  83.252  73.464  1.00 20.00              
ATOM   3772  N   THR A 229      58.147  82.261  75.183  1.00 20.00              
ATOM   3773  H   THR A 229      58.326  82.386  76.014  1.00 20.00              
ATOM   3774  CA  THR A 229      56.751  82.393  74.768  1.00 20.00              
ATOM   3775  HA  THR A 229      56.206  81.470  74.565  1.00 20.00              
ATOM   3776  CB  THR A 229      55.657  82.734  75.838  1.00 20.00              
ATOM   3777  HB  THR A 229      55.751  83.781  76.128  1.00 20.00              
ATOM   3778  OG1 THR A 229      55.832  81.750  76.867  1.00 20.00              
ATOM   3779  HG1 THR A 229      55.188  81.899  77.563  1.00 20.00              
ATOM   3780  CG2 THR A 229      54.273  82.433  75.325  1.00 20.00              
ATOM   3781 1HG2 THR A 229      54.241  81.412  74.943  1.00 20.00              
ATOM   3782 2HG2 THR A 229      53.552  82.539  76.136  1.00 20.00              
ATOM   3783 3HG2 THR A 229      54.022  83.129  74.524  1.00 20.00              
ATOM   3784  O   VAL A 230      57.997  84.967  70.257  1.00 20.00              
ATOM   3785  C   VAL A 230      58.457  84.803  71.354  1.00 20.00              
ATOM   3786  N   VAL A 230      57.531  84.377  73.597  1.00 20.00              
ATOM   3787  H   VAL A 230      57.858  84.545  74.375  1.00 20.00              
ATOM   3788  CA  VAL A 230      57.747  85.420  72.538  1.00 20.00              
ATOM   3789  HA  VAL A 230      56.823  85.894  72.206  1.00 20.00              
ATOM   3790  CB  VAL A 230      58.810  86.447  73.159  1.00 20.00              
ATOM   3791  HB  VAL A 230      59.628  86.042  73.756  1.00 20.00              
ATOM   3792  CG1 VAL A 230      59.547  87.098  72.028  1.00 20.00              
ATOM   3793 1HG1 VAL A 230      58.839  87.630  71.391  1.00 20.00              
ATOM   3794 2HG1 VAL A 230      60.278  87.802  72.428  1.00 20.00              
ATOM   3795 3HG1 VAL A 230      60.061  86.335  71.442  1.00 20.00              
ATOM   3796  CG2 VAL A 230      57.998  87.279  74.065  1.00 20.00              
ATOM   3797 1HG2 VAL A 230      57.539  86.646  74.825  1.00 20.00              
ATOM   3798 2HG2 VAL A 230      58.636  88.022  74.546  1.00 20.00              
ATOM   3799 3HG2 VAL A 230      57.218  87.784  73.494  1.00 20.00              
ATOM   3800  O   LEU A 231      59.001  81.903  68.861  1.00 20.00              
ATOM   3801  C   LEU A 231      58.839  82.325  70.026  1.00 20.00              
ATOM   3802  N   LEU A 231      59.387  83.888  71.680  1.00 20.00              
ATOM   3803  H   LEU A 231      59.626  83.741  72.493  1.00 20.00              
ATOM   3804  CA  LEU A 231      59.973  83.149  70.530  1.00 20.00              
ATOM   3805  HA  LEU A 231      60.369  83.697  69.675  1.00 20.00              
ATOM   3806  CB  LEU A 231      61.175  82.400  71.045  1.00 20.00              
ATOM   3807 2HB  LEU A 231      60.938  82.003  72.032  1.00 20.00              
ATOM   3808 3HB  LEU A 231      61.386  81.575  70.363  1.00 20.00              
ATOM   3809  CG  LEU A 231      62.421  83.256  71.159  1.00 20.00              
ATOM   3810  HG  LEU A 231      62.152  84.138  71.743  1.00 20.00              
ATOM   3811  CD1 LEU A 231      63.477  82.520  71.964  1.00 20.00              
ATOM   3812 1HD1 LEU A 231      63.728  81.583  71.465  1.00 20.00              
ATOM   3813 2HD1 LEU A 231      64.371  83.140  72.044  1.00 20.00              
ATOM   3814 3HD1 LEU A 231      63.092  82.308  72.961  1.00 20.00              
ATOM   3815  CD2 LEU A 231      62.850  84.042  69.959  1.00 20.00              
ATOM   3816 1HD2 LEU A 231      62.056  84.735  69.674  1.00 20.00              
ATOM   3817 2HD2 LEU A 231      63.754  84.604  70.195  1.00 20.00              
ATOM   3818 3HD2 LEU A 231      63.051  83.361  69.132  1.00 20.00              
ATOM   3819  O   VAL A 232      55.604  80.545  68.657  1.00 20.00              
ATOM   3820  C   VAL A 232      56.345  81.251  69.337  1.00 20.00              
ATOM   3821  N   VAL A 232      58.254  81.466  70.919  1.00 20.00              
ATOM   3822  H   VAL A 232      58.483  81.461  71.748  1.00 20.00              
ATOM   3823  CA  VAL A 232      57.204  80.539  70.402  1.00 20.00              
ATOM   3824  HA  VAL A 232      57.747  79.716  69.937  1.00 20.00              
ATOM   3825  CB  VAL A 232      56.387  79.629  71.395  1.00 20.00              
ATOM   3826  HB  VAL A 232      56.783  79.318  70.428  1.00 20.00              
ATOM   3827  CG1 VAL A 232      57.045  78.762  72.397  1.00 20.00              
ATOM   3828 1HG1 VAL A 232      57.643  79.375  73.071  1.00 20.00              
ATOM   3829 2HG1 VAL A 232      56.285  78.228  72.969  1.00 20.00              
ATOM   3830 3HG1 VAL A 232      57.690  78.044  71.890  1.00 20.00              
ATOM   3831  CG2 VAL A 232      54.865  79.685  71.456  1.00 20.00              
ATOM   3832 1HG2 VAL A 232      54.452  79.422  70.483  1.00 20.00              
ATOM   3833 2HG2 VAL A 232      54.506  78.979  72.205  1.00 20.00              
ATOM   3834 3HG2 VAL A 232      54.548  80.694  71.725  1.00 20.00              
ATOM   3835  O   PHE A 233      55.649  83.273  65.994  1.00 20.00              
ATOM   3836  C   PHE A 233      56.187  83.458  67.072  1.00 20.00              
ATOM   3837  N   PHE A 233      56.272  82.624  69.375  1.00 20.00              
ATOM   3838  H   PHE A 233      56.709  83.103  69.939  1.00 20.00              
ATOM   3839  CA  PHE A 233      55.372  83.195  68.316  1.00 20.00              
ATOM   3840  HA  PHE A 233      54.550  82.500  68.139  1.00 20.00              
ATOM   3841  CB  PHE A 233      54.775  84.586  68.706  1.00 20.00              
ATOM   3842 2HB  PHE A 233      55.584  85.302  68.863  1.00 20.00              
ATOM   3843 3HB  PHE A 233      54.124  84.944  67.908  1.00 20.00              
ATOM   3844  CG  PHE A 233      53.974  84.576  69.932  1.00 20.00              
ATOM   3845  CD1 PHE A 233      52.581  84.303  69.923  1.00 20.00              
ATOM   3846  HD1 PHE A 233      52.042  84.089  69.000  1.00 20.00              
ATOM   3847  CD2 PHE A 233      54.588  84.832  71.096  1.00 20.00              
ATOM   3848  HD2 PHE A 233      55.659  85.038  71.080  1.00 20.00              
ATOM   3849  CE1 PHE A 233      51.910  84.326  71.217  1.00 20.00              
ATOM   3850  HE1 PHE A 233      50.839  84.122  71.254  1.00 20.00              
ATOM   3851  CE2 PHE A 233      53.941  84.850  72.315  1.00 20.00              
ATOM   3852  HE2 PHE A 233      54.512  85.067  73.218  1.00 20.00              
ATOM   3853  CZ  PHE A 233      52.584  84.599  72.415  1.00 20.00              
ATOM   3854  HZ  PHE A 233      52.067  84.611  73.375  1.00 20.00              
ATOM   3855  O   TYR A 234      59.672  83.725  64.480  1.00 20.00              
ATOM   3856  C   TYR A 234      59.209  83.507  65.659  1.00 20.00              
ATOM   3857  N   TYR A 234      57.330  84.139  67.332  1.00 20.00              
ATOM   3858  H   TYR A 234      57.446  84.390  68.146  1.00 20.00              
ATOM   3859  CA  TYR A 234      58.373  84.492  66.401  1.00 20.00              
ATOM   3860  HA  TYR A 234      57.659  84.855  65.662  1.00 20.00              
ATOM   3861  CB  TYR A 234      59.410  85.537  66.905  1.00 20.00              
ATOM   3862 2HB  TYR A 234      59.564  85.395  67.975  1.00 20.00              
ATOM   3863 3HB  TYR A 234      60.352  85.385  66.379  1.00 20.00              
ATOM   3864  CG  TYR A 234      58.930  86.967  66.659  1.00 20.00              
ATOM   3865  CD1 TYR A 234      58.915  87.538  65.374  1.00 20.00              
ATOM   3866  HD1 TYR A 234      59.255  86.949  64.521  1.00 20.00              
ATOM   3867  CD2 TYR A 234      58.480  87.801  67.651  1.00 20.00              
ATOM   3868  HD2 TYR A 234      58.470  87.409  68.668  1.00 20.00              
ATOM   3869  CE1 TYR A 234      58.471  88.850  65.174  1.00 20.00              
ATOM   3870  HE1 TYR A 234      58.481  89.242  64.156  1.00 20.00              
ATOM   3871  CE2 TYR A 234      58.033  89.116  67.459  1.00 20.00              
ATOM   3872  HE2 TYR A 234      57.693  89.698  68.315  1.00 20.00              
ATOM   3873  CZ  TYR A 234      58.016  89.689  66.189  1.00 20.00              
ATOM   3874  OH  TYR A 234      57.573  90.968  66.051  1.00 20.00              
ATOM   3875  HH  TYR A 234      57.306  91.364  66.884  1.00 20.00              
ATOM   3876  O   LEU A 235      60.177  80.448  63.428  1.00 20.00              
ATOM   3877  C   LEU A 235      59.425  80.853  64.395  1.00 20.00              
ATOM   3878  N   LEU A 235      59.759  82.538  66.292  1.00 20.00              
ATOM   3879  H   LEU A 235      59.850  82.573  67.146  1.00 20.00              
ATOM   3880  CA  LEU A 235      60.221  81.398  65.562  1.00 20.00              
ATOM   3881  HA  LEU A 235      61.155  81.722  65.104  1.00 20.00              
ATOM   3882  CB  LEU A 235      60.271  80.228  66.547  1.00 20.00              
ATOM   3883 2HB  LEU A 235      60.401  80.640  67.548  1.00 20.00              
ATOM   3884 3HB  LEU A 235      59.316  79.703  66.491  1.00 20.00              
ATOM   3885  CG  LEU A 235      61.364  79.221  66.318  1.00 20.00              
ATOM   3886  HG  LEU A 235      61.993  79.411  65.447  1.00 20.00              
ATOM   3887  CD1 LEU A 235      62.339  79.245  67.505  1.00 20.00              
ATOM   3888 1HD1 LEU A 235      61.803  78.996  68.421  1.00 20.00              
ATOM   3889 2HD1 LEU A 235      63.132  78.515  67.340  1.00 20.00              
ATOM   3890 3HD1 LEU A 235      62.776  80.240  67.598  1.00 20.00              
ATOM   3891  CD2 LEU A 235      60.609  77.898  66.144  1.00 20.00              
ATOM   3892 1HD2 LEU A 235      59.933  77.975  65.293  1.00 20.00              
ATOM   3893 2HD2 LEU A 235      61.323  77.092  65.971  1.00 20.00              
ATOM   3894 3HD2 LEU A 235      60.035  77.685  67.046  1.00 20.00              
ATOM   3895  O   PRO A 236      56.716  79.962  61.389  1.00 20.00              
ATOM   3896  C   PRO A 236      56.889  80.566  62.422  1.00 20.00              
ATOM   3897  N   PRO A 236      58.136  80.405  64.606  1.00 20.00              
ATOM   3898  CA  PRO A 236      57.202  79.752  63.647  1.00 20.00              
ATOM   3899  HA  PRO A 236      57.693  78.790  63.489  1.00 20.00              
ATOM   3900  CB  PRO A 236      55.888  79.719  64.448  1.00 20.00              
ATOM   3901 2HB  PRO A 236      55.063  80.008  63.795  1.00 20.00              
ATOM   3902 3HB  PRO A 236      55.718  78.707  64.818  1.00 20.00              
ATOM   3903  CG  PRO A 236      55.934  80.656  65.609  1.00 20.00              
ATOM   3904 2HG  PRO A 236      55.597  81.662  65.355  1.00 20.00              
ATOM   3905 3HG  PRO A 236      55.364  80.287  66.462  1.00 20.00              
ATOM   3906  CD  PRO A 236      57.411  80.640  65.901  1.00 20.00              
ATOM   3907 2HD  PRO A 236      57.747  81.592  66.313  1.00 20.00              
ATOM   3908 3HD  PRO A 236      57.670  79.834  66.588  1.00 20.00              
ATOM   3909  O   THR A 237      57.083  83.339  59.468  1.00 20.00              
ATOM   3910  C   THR A 237      57.294  83.088  60.656  1.00 20.00              
ATOM   3911  N   THR A 237      56.275  81.721  62.518  1.00 20.00              
ATOM   3912  H   THR A 237      56.001  81.950  63.301  1.00 20.00              
ATOM   3913  CA  THR A 237      56.047  82.668  61.432  1.00 20.00              
ATOM   3914  HA  THR A 237      55.402  82.144  60.726  1.00 20.00              
ATOM   3915  CB  THR A 237      55.367  83.955  61.920  1.00 20.00              
ATOM   3916  HB  THR A 237      54.474  83.673  62.480  1.00 20.00              
ATOM   3917  OG1 THR A 237      55.059  84.749  60.738  1.00 20.00              
ATOM   3918  HG1 THR A 237      54.630  85.567  61.003  1.00 20.00              
ATOM   3919  CG2 THR A 237      56.210  84.792  62.915  1.00 20.00              
ATOM   3920 1HG2 THR A 237      57.142  85.098  62.435  1.00 20.00              
ATOM   3921 2HG2 THR A 237      55.648  85.678  63.213  1.00 20.00              
ATOM   3922 3HG2 THR A 237      56.437  84.190  63.796  1.00 20.00              
ATOM   3923  O   ASP A 238      61.402  82.113  59.298  1.00 20.00              
ATOM   3924  C   ASP A 238      60.665  82.149  60.346  1.00 20.00              
ATOM   3925  N   ASP A 238      58.473  83.024  61.208  1.00 20.00              
ATOM   3926  H   ASP A 238      58.503  82.718  62.011  1.00 20.00              
ATOM   3927  CA  ASP A 238      59.730  83.410  60.623  1.00 20.00              
ATOM   3928  HA  ASP A 238      59.681  83.819  59.613  1.00 20.00              
ATOM   3929  CB  ASP A 238      60.287  84.537  61.472  1.00 20.00              
ATOM   3930 2HB  ASP A 238      59.431  84.951  62.007  1.00 20.00              
ATOM   3931 3HB  ASP A 238      60.964  84.060  62.183  1.00 20.00              
ATOM   3932  CG  ASP A 238      61.030  85.710  60.942  1.00 20.00              
ATOM   3933  OD1 ASP A 238      61.210  85.929  59.781  1.00 20.00              
ATOM   3934  OD2 ASP A 238      61.517  86.552  61.775  1.00 20.00              
ATOM   3935  O   SER A 239      60.283  78.143  61.695  1.00 20.00              
ATOM   3936  C   SER A 239      59.850  78.406  60.533  1.00 20.00              
ATOM   3937  N   SER A 239      60.161  80.908  60.672  1.00 20.00              
ATOM   3938  H   SER A 239      59.695  80.853  61.392  1.00 20.00              
ATOM   3939  CA  SER A 239      60.346  79.677  59.903  1.00 20.00              
ATOM   3940  HA  SER A 239      59.802  79.777  58.963  1.00 20.00              
ATOM   3941  CB  SER A 239      61.887  79.464  59.800  1.00 20.00              
ATOM   3942 2HB  SER A 239      62.392  80.422  59.674  1.00 20.00              
ATOM   3943 3HB  SER A 239      62.259  78.973  60.699  1.00 20.00              
ATOM   3944  OG  SER A 239      62.110  78.650  58.679  1.00 20.00              
ATOM   3945  HG  SER A 239      63.052  78.493  58.579  1.00 20.00              
ATOM   3946  O   GLY A 240      58.544  74.249  60.240  1.00 20.00              
ATOM   3947  C   GLY A 240      58.950  75.409  59.949  1.00 20.00              
ATOM   3948  N   GLY A 240      58.833  77.866  59.902  1.00 20.00              
ATOM   3949  H   GLY A 240      58.513  78.240  59.197  1.00 20.00              
ATOM   3950  CA  GLY A 240      58.266  76.658  60.394  1.00 20.00              
ATOM   3951 1HA  GLY A 240      58.297  76.684  61.483  1.00 20.00              
ATOM   3952 2HA  GLY A 240      57.228  76.606  60.061  1.00 20.00              
ATOM   3953  O   GLU A 241      62.102  72.449  60.635  1.00 20.00              
ATOM   3954  C   GLU A 241      61.481  73.579  60.635  1.00 20.00              
ATOM   3955  N   GLU A 241      60.262  75.482  59.546  1.00 20.00              
ATOM   3956  H   GLU A 241      60.599  76.252  59.363  1.00 20.00              
ATOM   3957  CA  GLU A 241      61.101  74.303  59.392  1.00 20.00              
ATOM   3958  HA  GLU A 241      60.530  73.533  58.873  1.00 20.00              
ATOM   3959  CB  GLU A 241      62.364  74.712  58.571  1.00 20.00              
ATOM   3960 2HB  GLU A 241      62.094  75.385  57.757  1.00 20.00              
ATOM   3961 3HB  GLU A 241      63.103  75.195  59.211  1.00 20.00              
ATOM   3962  CG  GLU A 241      62.910  73.374  58.019  1.00 20.00              
ATOM   3963 2HG  GLU A 241      63.093  72.668  58.830  1.00 20.00              
ATOM   3964 3HG  GLU A 241      62.207  72.936  57.309  1.00 20.00              
ATOM   3965  CD  GLU A 241      64.207  73.739  57.329  1.00 20.00              
ATOM   3966  OE1 GLU A 241      64.156  74.675  56.424  1.00 20.00              
ATOM   3967  OE2 GLU A 241      65.348  73.268  57.502  1.00 20.00              
ATOM   3968  O   LYS A 242      61.072  73.902  65.195  1.00 20.00              
ATOM   3969  C   LYS A 242      60.971  73.410  64.069  1.00 20.00              
ATOM   3970  N   LYS A 242      61.671  74.246  61.783  1.00 20.00              
ATOM   3971  H   LYS A 242      61.578  75.101  61.798  1.00 20.00              
ATOM   3972  CA  LYS A 242      62.025  73.556  62.975  1.00 20.00              
ATOM   3973  HA  LYS A 242      62.172  72.543  62.597  1.00 20.00              
ATOM   3974  CB  LYS A 242      63.293  74.052  63.622  1.00 20.00              
ATOM   3975 2HB  LYS A 242      63.496  73.460  64.515  1.00 20.00              
ATOM   3976 3HB  LYS A 242      64.121  73.944  62.920  1.00 20.00              
ATOM   3977  CG  LYS A 242      63.154  75.489  64.003  1.00 20.00              
ATOM   3978 2HG  LYS A 242      62.584  76.048  63.261  1.00 20.00              
ATOM   3979 3HG  LYS A 242      62.684  75.600  64.981  1.00 20.00              
ATOM   3980  CD  LYS A 242      64.626  75.930  64.033  1.00 20.00              
ATOM   3981 2HD  LYS A 242      65.222  75.191  64.570  1.00 20.00              
ATOM   3982 3HD  LYS A 242      65.002  76.029  63.014  1.00 20.00              
ATOM   3983  CE  LYS A 242      64.706  77.234  64.722  1.00 20.00              
ATOM   3984 2HE  LYS A 242      64.135  77.955  64.136  1.00 20.00              
ATOM   3985 3HE  LYS A 242      64.245  77.118  65.703  1.00 20.00              
ATOM   3986  NZ  LYS A 242      66.072  77.796  64.927  1.00 20.00              
ATOM   3987 1HZ  LYS A 242      66.519  77.931  64.031  1.00 20.00              
ATOM   3988 2HZ  LYS A 242      66.002  78.684  65.405  1.00 20.00              
ATOM   3989 3HZ  LYS A 242      66.620  77.155  65.483  1.00 20.00              
ATOM   3990  O   MET A 243      58.614  72.270  66.607  1.00 20.00              
ATOM   3991  C   MET A 243      58.764  71.935  65.420  1.00 20.00              
ATOM   3992  N   MET A 243      59.813  73.031  63.528  1.00 20.00              
ATOM   3993  H   MET A 243      59.789  72.841  62.690  1.00 20.00              
ATOM   3994  CA  MET A 243      58.581  72.928  64.309  1.00 20.00              
ATOM   3995  HA  MET A 243      58.301  73.873  64.776  1.00 20.00              
ATOM   3996  CB  MET A 243      57.451  72.524  63.408  1.00 20.00              
ATOM   3997 2HB  MET A 243      56.560  72.352  64.012  1.00 20.00              
ATOM   3998 3HB  MET A 243      57.259  73.330  62.699  1.00 20.00              
ATOM   3999  CG  MET A 243      57.781  71.228  62.621  1.00 20.00              
ATOM   4000 2HG  MET A 243      58.248  70.508  63.294  1.00 20.00              
ATOM   4001 3HG  MET A 243      56.858  70.806  62.222  1.00 20.00              
ATOM   4002  SD  MET A 243      58.931  71.571  61.229  1.00 20.00              
ATOM   4003  CE  MET A 243      60.329  70.555  61.508  1.00 20.00              
ATOM   4004 1HE  MET A 243      60.021  69.508  61.520  1.00 20.00              
ATOM   4005 2HE  MET A 243      61.057  70.710  60.712  1.00 20.00              
ATOM   4006 3HE  MET A 243      60.780  70.811  62.466  1.00 20.00              
ATOM   4007  O   THR A 244      61.256  69.533  67.909  1.00 20.00              
ATOM   4008  C   THR A 244      60.792  70.141  66.890  1.00 20.00              
ATOM   4009  N   THR A 244      59.292  70.708  65.068  1.00 20.00              
ATOM   4010  H   THR A 244      59.407  70.539  64.233  1.00 20.00              
ATOM   4011  CA  THR A 244      59.662  69.696  66.027  1.00 20.00              
ATOM   4012  HA  THR A 244      58.829  69.430  66.678  1.00 20.00              
ATOM   4013  CB  THR A 244      60.215  68.468  65.183  1.00 20.00              
ATOM   4014  HB  THR A 244      59.485  68.126  64.448  1.00 20.00              
ATOM   4015  OG1 THR A 244      60.484  67.428  66.087  1.00 20.00              
ATOM   4016  HG1 THR A 244      60.820  66.666  65.609  1.00 20.00              
ATOM   4017  CG2 THR A 244      61.432  68.879  64.411  1.00 20.00              
ATOM   4018 1HG2 THR A 244      62.203  69.223  65.102  1.00 20.00              
ATOM   4019 2HG2 THR A 244      61.808  68.026  63.844  1.00 20.00              
ATOM   4020 3HG2 THR A 244      61.173  69.686  63.725  1.00 20.00              
ATOM   4021  O   LEU A 245      62.547  72.062  69.512  1.00 20.00              
ATOM   4022  C   LEU A 245      62.103  72.313  68.357  1.00 20.00              
ATOM   4023  N   LEU A 245      61.596  71.048  66.335  1.00 20.00              
ATOM   4024  H   LEU A 245      61.488  71.212  65.498  1.00 20.00              
ATOM   4025  CA  LEU A 245      62.687  71.809  67.062  1.00 20.00              
ATOM   4026  HA  LEU A 245      63.522  71.157  67.324  1.00 20.00              
ATOM   4027  CB  LEU A 245      63.612  72.669  66.290  1.00 20.00              
ATOM   4028 2HB  LEU A 245      63.740  72.264  65.286  1.00 20.00              
ATOM   4029 3HB  LEU A 245      63.209  73.681  66.226  1.00 20.00              
ATOM   4030  CG  LEU A 245      64.947  72.694  67.006  1.00 20.00              
ATOM   4031  HG  LEU A 245      64.670  72.917  68.037  1.00 20.00              
ATOM   4032  CD1 LEU A 245      65.644  71.356  67.019  1.00 20.00              
ATOM   4033 1HD1 LEU A 245      65.828  71.032  65.995  1.00 20.00              
ATOM   4034 2HD1 LEU A 245      66.593  71.445  67.548  1.00 20.00              
ATOM   4035 3HD1 LEU A 245      65.014  70.622  67.524  1.00 20.00              
ATOM   4036  CD2 LEU A 245      65.878  73.830  66.618  1.00 20.00              
ATOM   4037 1HD2 LEU A 245      65.397  74.785  66.832  1.00 20.00              
ATOM   4038 2HD2 LEU A 245      66.804  73.754  67.189  1.00 20.00              
ATOM   4039 3HD2 LEU A 245      66.103  73.768  65.552  1.00 20.00              
ATOM   4040  O   SER A 246      59.041  73.260  71.164  1.00 20.00              
ATOM   4041  C   SER A 246      59.589  72.682  70.290  1.00 20.00              
ATOM   4042  N   SER A 246      61.010  72.943  68.241  1.00 20.00              
ATOM   4043  H   SER A 246      60.645  72.946  67.462  1.00 20.00              
ATOM   4044  CA  SER A 246      60.323  73.647  69.273  1.00 20.00              
ATOM   4045  HA  SER A 246      61.062  74.156  69.893  1.00 20.00              
ATOM   4046  CB  SER A 246      59.476  74.818  68.776  1.00 20.00              
ATOM   4047 2HB  SER A 246      59.819  75.064  67.770  1.00 20.00              
ATOM   4048 3HB  SER A 246      58.441  74.476  68.733  1.00 20.00              
ATOM   4049  OG  SER A 246      59.494  75.986  69.514  1.00 20.00              
ATOM   4050  HG  SER A 246      58.925  76.638  69.098  1.00 20.00              
ATOM   4051  O   ILE A 247      58.828  70.232  72.602  1.00 20.00              
ATOM   4052  C   ILE A 247      59.278  70.387  71.483  1.00 20.00              
ATOM   4053  N   ILE A 247      58.940  71.743  69.548  1.00 20.00              
ATOM   4054  H   ILE A 247      58.861  71.794  68.693  1.00 20.00              
ATOM   4055  CA  ILE A 247      58.391  70.645  70.330  1.00 20.00              
ATOM   4056  HA  ILE A 247      57.379  70.921  70.629  1.00 20.00              
ATOM   4057  CB  ILE A 247      58.298  69.241  69.491  1.00 20.00              
ATOM   4058  HB  ILE A 247      58.207  69.446  68.424  1.00 20.00              
ATOM   4059  CG1 ILE A 247      57.062  68.526  70.183  1.00 20.00              
ATOM   4060 2HG1 ILE A 247      56.144  69.069  69.956  1.00 20.00              
ATOM   4061 3HG1 ILE A 247      56.976  67.500  69.821  1.00 20.00              
ATOM   4062  CG2 ILE A 247      59.554  68.316  69.524  1.00 20.00              
ATOM   4063 1HG2 ILE A 247      59.768  68.029  70.553  1.00 20.00              
ATOM   4064 2HG2 ILE A 247      59.363  67.421  68.930  1.00 20.00              
ATOM   4065 3HG2 ILE A 247      60.411  68.850  69.110  1.00 20.00              
ATOM   4066  CD1 ILE A 247      57.320  68.523  71.793  1.00 20.00              
ATOM   4067 1HD1 ILE A 247      57.408  69.550  72.149  1.00 20.00              
ATOM   4068 2HD1 ILE A 247      56.482  68.036  72.294  1.00 20.00              
ATOM   4069 3HD1 ILE A 247      58.241  67.982  72.014  1.00 20.00              
ATOM   4070  O   SER A 248      61.574  70.747  74.443  1.00 20.00              
ATOM   4071  C   SER A 248      61.243  71.017  73.327  1.00 20.00              
ATOM   4072  N   SER A 248      60.509  70.332  71.171  1.00 20.00              
ATOM   4073  H   SER A 248      60.740  70.405  70.345  1.00 20.00              
ATOM   4074  CA  SER A 248      61.528  70.149  72.180  1.00 20.00              
ATOM   4075  HA  SER A 248      61.495  69.124  72.551  1.00 20.00              
ATOM   4076  CB  SER A 248      62.990  70.135  71.696  1.00 20.00              
ATOM   4077 2HB  SER A 248      63.538  69.423  72.315  1.00 20.00              
ATOM   4078 3HB  SER A 248      62.992  69.790  70.662  1.00 20.00              
ATOM   4079  OG  SER A 248      63.676  71.344  71.737  1.00 20.00              
ATOM   4080  HG  SER A 248      64.572  71.216  71.414  1.00 20.00              
ATOM   4081  O   VAL A 249      60.095  73.254  75.921  1.00 20.00              
ATOM   4082  C   VAL A 249      59.957  73.210  74.712  1.00 20.00              
ATOM   4083  N   VAL A 249      61.589  72.290  73.022  1.00 20.00              
ATOM   4084  H   VAL A 249      62.027  72.481  72.307  1.00 20.00              
ATOM   4085  CA  VAL A 249      61.194  73.309  73.941  1.00 20.00              
ATOM   4086  HA  VAL A 249      62.060  73.110  74.574  1.00 20.00              
ATOM   4087  CB  VAL A 249      61.107  74.778  73.463  1.00 20.00              
ATOM   4088  HB  VAL A 249      60.930  74.792  72.388  1.00 20.00              
ATOM   4089  CG1 VAL A 249      59.980  75.506  74.065  1.00 20.00              
ATOM   4090 1HG1 VAL A 249      60.090  75.515  75.150  1.00 20.00              
ATOM   4091 2HG1 VAL A 249      59.969  76.531  73.693  1.00 20.00              
ATOM   4092 3HG1 VAL A 249      59.044  75.013  73.799  1.00 20.00              
ATOM   4093  CG2 VAL A 249      62.404  75.441  73.809  1.00 20.00              
ATOM   4094 1HG2 VAL A 249      63.223  74.924  73.307  1.00 20.00              
ATOM   4095 2HG2 VAL A 249      62.379  76.482  73.485  1.00 20.00              
ATOM   4096 3HG2 VAL A 249      62.558  75.399  74.888  1.00 20.00              
ATOM   4097  O   LEU A 250      57.529  71.963  77.258  1.00 20.00              
ATOM   4098  C   LEU A 250      57.965  71.801  76.078  1.00 20.00              
ATOM   4099  N   LEU A 250      58.832  72.849  74.177  1.00 20.00              
ATOM   4100  H   LEU A 250      58.796  72.681  73.334  1.00 20.00              
ATOM   4101  CA  LEU A 250      57.685  72.729  74.953  1.00 20.00              
ATOM   4102  HA  LEU A 250      57.343  73.607  75.503  1.00 20.00              
ATOM   4103  CB  LEU A 250      56.524  72.517  74.070  1.00 20.00              
ATOM   4104 2HB  LEU A 250      56.738  71.670  73.418  1.00 20.00              
ATOM   4105 3HB  LEU A 250      55.656  72.288  74.689  1.00 20.00              
ATOM   4106  CG  LEU A 250      56.188  73.713  73.203  1.00 20.00              
ATOM   4107  HG  LEU A 250      57.006  74.369  72.905  1.00 20.00              
ATOM   4108  CD1 LEU A 250      55.883  73.350  71.788  1.00 20.00              
ATOM   4109 1HD1 LEU A 250      55.027  72.674  71.761  1.00 20.00              
ATOM   4110 2HD1 LEU A 250      55.651  74.252  71.222  1.00 20.00              
ATOM   4111 3HD1 LEU A 250      56.749  72.856  71.345  1.00 20.00              
ATOM   4112  CD2 LEU A 250      55.355  74.614  74.060  1.00 20.00              
ATOM   4113 1HD2 LEU A 250      55.928  74.910  74.939  1.00 20.00              
ATOM   4114 2HD2 LEU A 250      55.076  75.502  73.492  1.00 20.00              
ATOM   4115 3HD2 LEU A 250      54.453  74.086  74.374  1.00 20.00              
ATOM   4116  O   LEU A 251      59.768  70.474  79.083  1.00 20.00              
ATOM   4117  C   LEU A 251      59.874  70.507  77.808  1.00 20.00              
ATOM   4118  N   LEU A 251      58.740  70.715  75.677  1.00 20.00              
ATOM   4119  H   LEU A 251      59.036  70.586  74.880  1.00 20.00              
ATOM   4120  CA  LEU A 251      58.976  69.817  76.829  1.00 20.00              
ATOM   4121  HA  LEU A 251      58.083  69.517  77.379  1.00 20.00              
ATOM   4122  CB  LEU A 251      59.658  68.616  76.264  1.00 20.00              
ATOM   4123 2HB  LEU A 251      60.586  68.964  75.808  1.00 20.00              
ATOM   4124 3HB  LEU A 251      59.890  67.959  77.103  1.00 20.00              
ATOM   4125  CG  LEU A 251      58.953  67.776  75.235  1.00 20.00              
ATOM   4126  HG  LEU A 251      58.958  68.367  74.318  1.00 20.00              
ATOM   4127  CD1 LEU A 251      59.596  66.487  74.825  1.00 20.00              
ATOM   4128 1HD1 LEU A 251      59.702  65.839  75.696  1.00 20.00              
ATOM   4129 2HD1 LEU A 251      58.975  65.992  74.078  1.00 20.00              
ATOM   4130 3HD1 LEU A 251      60.580  66.690  74.402  1.00 20.00              
ATOM   4131  CD2 LEU A 251      57.593  67.465  75.804  1.00 20.00              
ATOM   4132 1HD2 LEU A 251      57.054  68.395  75.988  1.00 20.00              
ATOM   4133 2HD2 LEU A 251      57.033  66.853  75.096  1.00 20.00              
ATOM   4134 3HD2 LEU A 251      57.707  66.920  76.742  1.00 20.00              
ATOM   4135  O   SER A 252      61.990  72.400  80.306  1.00 20.00              
ATOM   4136  C   SER A 252      61.576  72.419  79.163  1.00 20.00              
ATOM   4137  N   SER A 252      61.106  70.810  77.352  1.00 20.00              
ATOM   4138  H   SER A 252      61.271  70.745  76.511  1.00 20.00              
ATOM   4139  CA  SER A 252      62.184  71.255  78.272  1.00 20.00              
ATOM   4140  HA  SER A 252      62.551  70.382  78.813  1.00 20.00              
ATOM   4141  CB  SER A 252      63.359  71.896  77.624  1.00 20.00              
ATOM   4142 2HB  SER A 252      64.092  72.154  78.388  1.00 20.00              
ATOM   4143 3HB  SER A 252      63.804  71.194  76.917  1.00 20.00              
ATOM   4144  OG  SER A 252      62.991  73.032  76.955  1.00 20.00              
ATOM   4145  HG  SER A 252      63.765  73.427  76.546  1.00 20.00              
ATOM   4146  O   LEU A 253      59.400  74.651  81.585  1.00 20.00              
ATOM   4147  C   LEU A 253      59.271  73.990  80.547  1.00 20.00              
ATOM   4148  N   LEU A 253      60.692  73.219  78.626  1.00 20.00              
ATOM   4149  H   LEU A 253      60.368  73.108  77.837  1.00 20.00              
ATOM   4150  CA  LEU A 253      60.296  74.305  79.501  1.00 20.00              
ATOM   4151  HA  LEU A 253      61.234  74.499  80.023  1.00 20.00              
ATOM   4152  CB  LEU A 253      59.866  75.596  78.813  1.00 20.00              
ATOM   4153 2HB  LEU A 253      59.608  76.254  79.644  1.00 20.00              
ATOM   4154 3HB  LEU A 253      60.782  75.951  78.340  1.00 20.00              
ATOM   4155  CG  LEU A 253      58.753  75.906  77.741  1.00 20.00              
ATOM   4156  HG  LEU A 253      58.604  75.023  77.118  1.00 20.00              
ATOM   4157  CD1 LEU A 253      57.424  76.226  78.400  1.00 20.00              
ATOM   4158 1HD1 LEU A 253      57.538  77.099  79.043  1.00 20.00              
ATOM   4159 2HD1 LEU A 253      56.678  76.434  77.634  1.00 20.00              
ATOM   4160 3HD1 LEU A 253      57.101  75.374  78.999  1.00 20.00              
ATOM   4161  CD2 LEU A 253      59.197  77.041  76.914  1.00 20.00              
ATOM   4162 1HD2 LEU A 253      60.131  76.784  76.414  1.00 20.00              
ATOM   4163 2HD2 LEU A 253      58.435  77.266  76.166  1.00 20.00              
ATOM   4164 3HD2 LEU A 253      59.353  77.914  77.547  1.00 20.00              
ATOM   4165  O   THR A 254      57.385  72.833  83.449  1.00 20.00              
ATOM   4166  C   THR A 254      57.661  72.500  82.247  1.00 20.00              
ATOM   4167  N   THR A 254      58.066  73.562  80.227  1.00 20.00              
ATOM   4168  H   THR A 254      57.890  73.441  79.394  1.00 20.00              
ATOM   4169  CA  THR A 254      57.046  73.287  81.159  1.00 20.00              
ATOM   4170  HA  THR A 254      56.650  74.280  81.375  1.00 20.00              
ATOM   4171  CB  THR A 254      55.735  72.552  80.818  1.00 20.00              
ATOM   4172  HB  THR A 254      55.861  71.869  79.978  1.00 20.00              
ATOM   4173  OG1 THR A 254      54.765  73.587  80.522  1.00 20.00              
ATOM   4174  HG1 THR A 254      53.923  73.182  80.301  1.00 20.00              
ATOM   4175  CG2 THR A 254      55.266  71.717  82.039  1.00 20.00              
ATOM   4176 1HG2 THR A 254      55.161  72.369  82.906  1.00 20.00              
ATOM   4177 2HG2 THR A 254      54.305  71.253  81.814  1.00 20.00              
ATOM   4178 3HG2 THR A 254      56.001  70.941  82.254  1.00 20.00              
ATOM   4179  O   VAL A 255      60.339  71.660  85.132  1.00 20.00              
ATOM   4180  C   VAL A 255      59.987  72.050  84.039  1.00 20.00              
ATOM   4181  N   VAL A 255      58.664  71.630  82.006  1.00 20.00              
ATOM   4182  H   VAL A 255      58.960  71.479  81.213  1.00 20.00              
ATOM   4183  CA  VAL A 255      59.203  70.974  83.161  1.00 20.00              
ATOM   4184  HA  VAL A 255      58.463  70.537  83.831  1.00 20.00              
ATOM   4185  CB  VAL A 255      60.103  69.770  82.676  1.00 20.00              
ATOM   4186  HB  VAL A 255      59.889  69.371  81.684  1.00 20.00              
ATOM   4187  CG1 VAL A 255      61.546  70.270  82.642  1.00 20.00              
ATOM   4188 1HG1 VAL A 255      61.844  70.594  83.640  1.00 20.00              
ATOM   4189 2HG1 VAL A 255      62.203  69.464  82.311  1.00 20.00              
ATOM   4190 3HG1 VAL A 255      61.624  71.110  81.950  1.00 20.00              
ATOM   4191  CG2 VAL A 255      59.863  68.743  83.714  1.00 20.00              
ATOM   4192 1HG2 VAL A 255      58.802  68.491  83.739  1.00 20.00              
ATOM   4193 2HG2 VAL A 255      60.442  67.848  83.483  1.00 20.00              
ATOM   4194 3HG2 VAL A 255      60.167  69.130  84.687  1.00 20.00              
ATOM   4195  O   PHE A 256      60.613  74.648  86.249  1.00 20.00              
ATOM   4196  C   PHE A 256      60.275  74.542  85.056  1.00 20.00              
ATOM   4197  N   PHE A 256      60.827  72.878  83.304  1.00 20.00              
ATOM   4198  H   PHE A 256      61.013  72.795  82.469  1.00 20.00              
ATOM   4199  CA  PHE A 256      61.334  73.908  84.196  1.00 20.00              
ATOM   4200  HA  PHE A 256      62.035  73.428  84.879  1.00 20.00              
ATOM   4201  CB  PHE A 256      62.064  74.981  83.452  1.00 20.00              
ATOM   4202 2HB  PHE A 256      61.370  75.543  82.826  1.00 20.00              
ATOM   4203 3HB  PHE A 256      62.551  75.660  84.153  1.00 20.00              
ATOM   4204  CG  PHE A 256      63.127  74.430  82.556  1.00 20.00              
ATOM   4205  CD1 PHE A 256      63.364  73.096  82.399  1.00 20.00              
ATOM   4206  HD1 PHE A 256      62.752  72.383  82.952  1.00 20.00              
ATOM   4207  CD2 PHE A 256      63.945  75.326  81.817  1.00 20.00              
ATOM   4208  HD2 PHE A 256      63.789  76.401  81.912  1.00 20.00              
ATOM   4209  CE1 PHE A 256      64.344  72.625  81.570  1.00 20.00              
ATOM   4210  HE1 PHE A 256      64.478  71.545  81.494  1.00 20.00              
ATOM   4211  CE2 PHE A 256      64.952  74.847  80.965  1.00 20.00              
ATOM   4212  HE2 PHE A 256      65.563  75.562  80.413  1.00 20.00              
ATOM   4213  CZ  PHE A 256      65.198  73.463  80.803  1.00 20.00              
ATOM   4214  HZ  PHE A 256      65.977  73.073  80.145  1.00 20.00              
ATOM   4215  O   LEU A 257      57.274  75.095  87.587  1.00 20.00              
ATOM   4216  C   LEU A 257      57.796  74.698  86.478  1.00 20.00              
ATOM   4217  N   LEU A 257      59.121  74.799  84.488  1.00 20.00              
ATOM   4218  H   LEU A 257      58.924  74.535  83.694  1.00 20.00              
ATOM   4219  CA  LEU A 257      58.189  75.545  85.292  1.00 20.00              
ATOM   4220  HA  LEU A 257      58.688  76.460  85.612  1.00 20.00              
ATOM   4221  CB  LEU A 257      56.964  76.150  84.603  1.00 20.00              
ATOM   4222 2HB  LEU A 257      56.648  75.383  83.895  1.00 20.00              
ATOM   4223 3HB  LEU A 257      56.223  76.237  85.398  1.00 20.00              
ATOM   4224  CG  LEU A 257      56.835  77.461  83.822  1.00 20.00              
ATOM   4225  HG  LEU A 257      56.911  77.415  82.735  1.00 20.00              
ATOM   4226  CD1 LEU A 257      55.469  77.857  84.332  1.00 20.00              
ATOM   4227 1HD1 LEU A 257      55.502  77.964  85.416  1.00 20.00              
ATOM   4228 2HD1 LEU A 257      55.172  78.805  83.881  1.00 20.00              
ATOM   4229 3HD1 LEU A 257      54.744  77.087  84.066  1.00 20.00              
ATOM   4230  CD2 LEU A 257      58.011  78.464  84.095  1.00 20.00              
ATOM   4231 1HD2 LEU A 257      58.957  78.003  83.808  1.00 20.00              
ATOM   4232 2HD2 LEU A 257      57.857  79.372  83.510  1.00 20.00              
ATOM   4233 3HD2 LEU A 257      58.036  78.715  85.155  1.00 20.00              
ATOM   4234  O   LEU A 258      57.837  72.340  89.572  1.00 20.00              
ATOM   4235  C   LEU A 258      58.356  72.393  88.454  1.00 20.00              
ATOM   4236  N   LEU A 258      57.827  73.348  86.313  1.00 20.00              
ATOM   4237  H   LEU A 258      58.112  73.054  85.556  1.00 20.00              
ATOM   4238  CA  LEU A 258      57.421  72.351  87.296  1.00 20.00              
ATOM   4239  HA  LEU A 258      56.421  72.470  87.714  1.00 20.00              
ATOM   4240  CB  LEU A 258      57.549  70.964  86.529  1.00 20.00              
ATOM   4241 2HB  LEU A 258      58.559  70.922  86.119  1.00 20.00              
ATOM   4242 3HB  LEU A 258      57.426  70.177  87.274  1.00 20.00              
ATOM   4243  CG  LEU A 258      56.613  70.648  85.409  1.00 20.00              
ATOM   4244  HG  LEU A 258      56.800  71.332  84.582  1.00 20.00              
ATOM   4245  CD1 LEU A 258      56.928  69.164  85.087  1.00 20.00              
ATOM   4246 1HD1 LEU A 258      56.742  68.552  85.970  1.00 20.00              
ATOM   4247 2HD1 LEU A 258      56.291  68.826  84.269  1.00 20.00              
ATOM   4248 3HD1 LEU A 258      57.975  69.069  84.794  1.00 20.00              
ATOM   4249  CD2 LEU A 258      55.185  70.994  85.517  1.00 20.00              
ATOM   4250 1HD2 LEU A 258      55.081  72.072  85.648  1.00 20.00              
ATOM   4251 2HD2 LEU A 258      54.666  70.688  84.609  1.00 20.00              
ATOM   4252 3HD2 LEU A 258      54.749  70.481  86.375  1.00 20.00              
ATOM   4253  O   VAL A 259      61.096  73.687  91.082  1.00 20.00              
ATOM   4254  C   VAL A 259      60.652  73.718  89.986  1.00 20.00              
ATOM   4255  N   VAL A 259      59.630  72.405  88.254  1.00 20.00              
ATOM   4256  H   VAL A 259      59.855  72.398  87.425  1.00 20.00              
ATOM   4257  CA  VAL A 259      60.759  72.429  89.176  1.00 20.00              
ATOM   4258  HA  VAL A 259      60.735  71.587  89.868  1.00 20.00              
ATOM   4259  CB  VAL A 259      62.166  72.158  88.537  1.00 20.00              
ATOM   4260  HB  VAL A 259      62.565  73.010  87.986  1.00 20.00              
ATOM   4261  CG1 VAL A 259      63.105  71.802  89.763  1.00 20.00              
ATOM   4262 1HG1 VAL A 259      62.716  70.922  90.276  1.00 20.00              
ATOM   4263 2HG1 VAL A 259      64.113  71.597  89.403  1.00 20.00              
ATOM   4264 3HG1 VAL A 259      63.132  72.643  90.457  1.00 20.00              
ATOM   4265  CG2 VAL A 259      62.067  71.066  87.549  1.00 20.00              
ATOM   4266 1HG2 VAL A 259      61.364  71.348  86.764  1.00 20.00              
ATOM   4267 2HG2 VAL A 259      63.048  70.884  87.109  1.00 20.00              
ATOM   4268 3HG2 VAL A 259      61.716  70.159  88.042  1.00 20.00              
ATOM   4269  O   ILE A 260      59.100  76.825  92.165  1.00 20.00              
ATOM   4270  C   ILE A 260      59.155  75.900  91.394  1.00 20.00              
ATOM   4271  N   ILE A 260      60.147  74.831  89.501  1.00 20.00              
ATOM   4272  H   ILE A 260      59.797  74.803  88.716  1.00 20.00              
ATOM   4273  CA  ILE A 260      60.136  76.094  90.193  1.00 20.00              
ATOM   4274  HA  ILE A 260      61.181  76.337  90.386  1.00 20.00              
ATOM   4275  CB  ILE A 260      59.542  77.319  89.467  1.00 20.00              
ATOM   4276  HB  ILE A 260      59.759  77.051  88.433  1.00 20.00              
ATOM   4277  CG1 ILE A 260      60.273  78.613  89.838  1.00 20.00              
ATOM   4278 2HG1 ILE A 260      59.523  79.400  89.767  1.00 20.00              
ATOM   4279 3HG1 ILE A 260      60.571  78.488  90.880  1.00 20.00              
ATOM   4280  CG2 ILE A 260      58.088  77.474  89.293  1.00 20.00              
ATOM   4281 1HG2 ILE A 260      57.606  77.503  90.271  1.00 20.00              
ATOM   4282 2HG2 ILE A 260      57.881  78.402  88.759  1.00 20.00              
ATOM   4283 3HG2 ILE A 260      57.699  76.632  88.721  1.00 20.00              
ATOM   4284  CD1 ILE A 260      61.562  79.188  89.099  1.00 20.00              
ATOM   4285 1HD1 ILE A 260      61.326  79.376  88.051  1.00 20.00              
ATOM   4286 2HD1 ILE A 260      61.869  80.120  89.574  1.00 20.00              
ATOM   4287 3HD1 ILE A 260      62.374  78.463  89.165  1.00 20.00              
ATOM   4288  O   VAL A 261      56.440  73.863  93.646  1.00 20.00              
ATOM   4289  C   VAL A 261      57.382  74.086  92.897  1.00 20.00              
ATOM   4290  N   VAL A 261      58.092  75.378  90.923  1.00 20.00              
ATOM   4291  H   VAL A 261      58.029  75.288  90.070  1.00 20.00              
ATOM   4292  CA  VAL A 261      56.982  74.932  91.705  1.00 20.00              
ATOM   4293  HA  VAL A 261      56.529  75.862  92.049  1.00 20.00              
ATOM   4294  CB  VAL A 261      55.875  74.162  90.953  1.00 20.00              
ATOM   4295  HB  VAL A 261      56.394  73.452  90.308  1.00 20.00              
ATOM   4296  CG1 VAL A 261      54.949  73.271  91.838  1.00 20.00              
ATOM   4297 1HG1 VAL A 261      54.440  73.893  92.574  1.00 20.00              
ATOM   4298 2HG1 VAL A 261      54.209  72.776  91.207  1.00 20.00              
ATOM   4299 3HG1 VAL A 261      55.549  72.519  92.351  1.00 20.00              
ATOM   4300  CG2 VAL A 261      55.026  75.173  90.128  1.00 20.00              
ATOM   4301 1HG2 VAL A 261      55.667  75.688  89.412  1.00 20.00              
ATOM   4302 2HG2 VAL A 261      54.241  74.638  89.593  1.00 20.00              
ATOM   4303 3HG2 VAL A 261      54.574  75.902  90.800  1.00 20.00              
ATOM   4304  O   GLU A 262      58.824  72.761  96.499  1.00 20.00              
ATOM   4305  C   GLU A 262      59.100  73.097  95.377  1.00 20.00              
ATOM   4306  N   GLU A 262      58.404  73.286  92.901  1.00 20.00              
ATOM   4307  H   GLU A 262      58.948  73.259  92.236  1.00 20.00              
ATOM   4308  CA  GLU A 262      58.606  72.425  94.075  1.00 20.00              
ATOM   4309  HA  GLU A 262      57.618  72.024  94.300  1.00 20.00              
ATOM   4310  CB  GLU A 262      59.662  71.350  93.766  1.00 20.00              
ATOM   4311 2HB  GLU A 262      60.510  71.843  93.291  1.00 20.00              
ATOM   4312 3HB  GLU A 262      59.981  70.913  94.713  1.00 20.00              
ATOM   4313  CG  GLU A 262      59.218  70.222  92.863  1.00 20.00              
ATOM   4314 2HG  GLU A 262      58.708  69.470  93.465  1.00 20.00              
ATOM   4315 3HG  GLU A 262      58.528  70.620  92.117  1.00 20.00              
ATOM   4316  CD  GLU A 262      60.397  69.556  92.139  1.00 20.00              
ATOM   4317  OE1 GLU A 262      61.194  70.200  91.477  1.00 20.00              
ATOM   4318  OE2 GLU A 262      60.452  68.279  92.300  1.00 20.00              
ATOM   4319  O   LEU A 263      59.987  76.075  97.617  1.00 20.00              
ATOM   4320  C   LEU A 263      59.903  76.067  96.431  1.00 20.00              
ATOM   4321  N   LEU A 263      59.981  73.956  94.966  1.00 20.00              
ATOM   4322  H   LEU A 263      60.230  73.839  94.151  1.00 20.00              
ATOM   4323  CA  LEU A 263      60.600  75.032  95.601  1.00 20.00              
ATOM   4324  HA  LEU A 263      60.931  74.406  96.429  1.00 20.00              
ATOM   4325  CB  LEU A 263      61.776  75.689  94.808  1.00 20.00              
ATOM   4326 2HB  LEU A 263      61.434  76.612  94.340  1.00 20.00              
ATOM   4327 3HB  LEU A 263      62.600  75.910  95.487  1.00 20.00              
ATOM   4328  CG  LEU A 263      62.239  74.714  93.741  1.00 20.00              
ATOM   4329  HG  LEU A 263      61.476  74.472  93.002  1.00 20.00              
ATOM   4330  CD1 LEU A 263      63.431  75.302  93.081  1.00 20.00              
ATOM   4331 1HD1 LEU A 263      64.218  75.457  93.821  1.00 20.00              
ATOM   4332 2HD1 LEU A 263      63.789  74.623  92.307  1.00 20.00              
ATOM   4333 3HD1 LEU A 263      63.163  76.258  92.631  1.00 20.00              
ATOM   4334  CD2 LEU A 263      62.744  73.495  94.583  1.00 20.00              
ATOM   4335 1HD2 LEU A 263      61.923  73.103  95.183  1.00 20.00              
ATOM   4336 2HD2 LEU A 263      63.107  72.717  93.912  1.00 20.00              
ATOM   4337 3HD2 LEU A 263      63.553  73.816  95.239  1.00 20.00              
ATOM   4338  O   ILE A 264      56.244  77.835  98.141  1.00 20.00              
ATOM   4339  C   ILE A 264      56.794  77.165  97.191  1.00 20.00              
ATOM   4340  N   ILE A 264      59.032  76.808  95.853  1.00 20.00              
ATOM   4341  H   ILE A 264      59.035  76.802  94.993  1.00 20.00              
ATOM   4342  CA  ILE A 264      58.038  77.661  96.491  1.00 20.00              
ATOM   4343  HA  ILE A 264      58.502  77.971  97.429  1.00 20.00              
ATOM   4344  CB  ILE A 264      57.742  78.761  95.453  1.00 20.00              
ATOM   4345  HB  ILE A 264      57.554  79.704  95.968  1.00 20.00              
ATOM   4346  CG1 ILE A 264      56.518  78.331  94.590  1.00 20.00              
ATOM   4347 2HG1 ILE A 264      56.836  77.643  93.807  1.00 20.00              
ATOM   4348 3HG1 ILE A 264      55.770  77.846  95.217  1.00 20.00              
ATOM   4349  CG2 ILE A 264      58.953  78.861  94.481  1.00 20.00              
ATOM   4350 1HG2 ILE A 264      59.097  77.905  93.978  1.00 20.00              
ATOM   4351 2HG2 ILE A 264      58.760  79.637  93.739  1.00 20.00              
ATOM   4352 3HG2 ILE A 264      59.852  79.113  95.044  1.00 20.00              
ATOM   4353  CD1 ILE A 264      55.957  79.551  93.990  1.00 20.00              
ATOM   4354 1HD1 ILE A 264      56.714  80.032  93.369  1.00 20.00              
ATOM   4355 2HD1 ILE A 264      55.095  79.292  93.375  1.00 20.00              
ATOM   4356 3HD1 ILE A 264      55.647  80.235  94.779  1.00 20.00              
ATOM   4357  O   PRO A 265      54.568  73.915  99.290  1.00 20.00              
ATOM   4358  C   PRO A 265      55.558  74.630  99.019  1.00 20.00              
ATOM   4359  N   PRO A 265      56.573  75.811  97.138  1.00 20.00              
ATOM   4360  CA  PRO A 265      55.290  75.376  97.669  1.00 20.00              
ATOM   4361  HA  PRO A 265      54.710  76.298  97.622  1.00 20.00              
ATOM   4362  CB  PRO A 265      54.701  74.369  96.749  1.00 20.00              
ATOM   4363 2HB  PRO A 265      54.010  73.689  97.248  1.00 20.00              
ATOM   4364 3HB  PRO A 265      54.209  74.817  95.886  1.00 20.00              
ATOM   4365  CG  PRO A 265      55.990  73.717  96.396  1.00 20.00              
ATOM   4366 2HG  PRO A 265      56.397  73.147  97.231  1.00 20.00              
ATOM   4367 3HG  PRO A 265      55.880  73.064  95.530  1.00 20.00              
ATOM   4368  CD  PRO A 265      56.910  74.869  96.060  1.00 20.00              
ATOM   4369 2HD  PRO A 265      57.967  74.602  96.110  1.00 20.00              
ATOM   4370 3HD  PRO A 265      56.695  75.316  95.089  1.00 20.00              
ATOM   4371  O   SER A 266      57.467  74.768 102.272  1.00 20.00              
ATOM   4372  C   SER A 266      57.526  74.905 101.104  1.00 20.00              
ATOM   4373  N   SER A 266      56.746  73.992  99.075  1.00 20.00              
ATOM   4374  H   SER A 266      57.079  73.726  98.329  1.00 20.00              
ATOM   4375  CA  SER A 266      57.503  73.717 100.251  1.00 20.00              
ATOM   4376  HA  SER A 266      57.053  72.938 100.867  1.00 20.00              
ATOM   4377  CB  SER A 266      58.873  73.092  99.939  1.00 20.00              
ATOM   4378 2HB  SER A 266      59.470  73.174 100.848  1.00 20.00              
ATOM   4379 3HB  SER A 266      58.695  72.040  99.715  1.00 20.00              
ATOM   4380  OG  SER A 266      59.642  73.589  98.916  1.00 20.00              
ATOM   4381  HG  SER A 266      60.460  73.089  98.859  1.00 20.00              
ATOM   4382  O   THR A 267      56.416  77.664 102.815  1.00 20.00              
ATOM   4383  C   THR A 267      56.637  77.528 101.613  1.00 20.00              
ATOM   4384  N   THR A 267      58.172  75.989 100.578  1.00 20.00              
ATOM   4385  H   THR A 267      58.611  75.929  99.841  1.00 20.00              
ATOM   4386  CA  THR A 267      58.094  77.219 101.288  1.00 20.00              
ATOM   4387  HA  THR A 267      58.722  76.997 102.151  1.00 20.00              
ATOM   4388  CB  THR A 267      58.918  78.525 100.942  1.00 20.00              
ATOM   4389  HB  THR A 267      59.670  78.474 101.729  1.00 20.00              
ATOM   4390  OG1 THR A 267      59.545  78.531  99.655  1.00 20.00              
ATOM   4391  HG1 THR A 267      60.019  79.357  99.535  1.00 20.00              
ATOM   4392  CG2 THR A 267      58.154  79.824 101.036  1.00 20.00              
ATOM   4393 1HG2 THR A 267      58.845  80.662 100.939  1.00 20.00              
ATOM   4394 2HG2 THR A 267      57.414  79.870 100.237  1.00 20.00              
ATOM   4395 3HG2 THR A 267      57.650  79.880 102.002  1.00 20.00              
ATOM   4396  O   SER A 268      52.496  76.870 102.598  1.00 20.00              
ATOM   4397  C   SER A 268      53.556  76.617 102.020  1.00 20.00              
ATOM   4398  N   SER A 268      55.659  77.159 100.810  1.00 20.00              
ATOM   4399  H   SER A 268      55.890  76.709 100.115  1.00 20.00              
ATOM   4400  CA  SER A 268      54.221  77.423 100.961  1.00 20.00              
ATOM   4401  HA  SER A 268      54.134  78.476 101.227  1.00 20.00              
ATOM   4402  CB  SER A 268      53.435  77.105  99.640  1.00 20.00              
ATOM   4403 2HB  SER A 268      53.198  78.023  99.102  1.00 20.00              
ATOM   4404 3HB  SER A 268      54.014  76.446  98.995  1.00 20.00              
ATOM   4405  OG  SER A 268      52.267  76.472 100.076  1.00 20.00              
ATOM   4406  HG  SER A 268      51.725  76.242  99.317  1.00 20.00              
ATOM   4407  O   SER A 269      53.990  74.220 105.480  1.00 20.00              
ATOM   4408  C   SER A 269      54.659  74.484 104.446  1.00 20.00              
ATOM   4409  N   SER A 269      54.244  75.470 102.224  1.00 20.00              
ATOM   4410  H   SER A 269      54.938  75.355 101.728  1.00 20.00              
ATOM   4411  CA  SER A 269      53.987  74.419 103.128  1.00 20.00              
ATOM   4412  HA  SER A 269      52.984  74.611 103.508  1.00 20.00              
ATOM   4413  CB  SER A 269      53.716  73.093 102.526  1.00 20.00              
ATOM   4414 2HB  SER A 269      54.547  72.863 101.859  1.00 20.00              
ATOM   4415 3HB  SER A 269      53.692  72.367 103.340  1.00 20.00              
ATOM   4416  OG  SER A 269      52.489  72.924 101.761  1.00 20.00              
ATOM   4417  HG  SER A 269      52.439  72.024 101.430  1.00 20.00              
ATOM   4418  O   ALA A 270      56.955  77.135 107.142  1.00 20.00              
ATOM   4419  C   ALA A 270      56.425  76.932 106.010  1.00 20.00              
ATOM   4420  N   ALA A 270      55.871  75.065 104.409  1.00 20.00              
ATOM   4421  H   ALA A 270      56.187  75.073 103.610  1.00 20.00              
ATOM   4422  CA  ALA A 270      56.802  75.686 105.346  1.00 20.00              
ATOM   4423  HA  ALA A 270      56.854  74.983 106.177  1.00 20.00              
ATOM   4424  CB  ALA A 270      58.164  75.919 104.655  1.00 20.00              
ATOM   4425 1HB  ALA A 270      58.028  76.575 103.795  1.00 20.00              
ATOM   4426 2HB  ALA A 270      58.854  76.384 105.359  1.00 20.00              
ATOM   4427 3HB  ALA A 270      58.571  74.964 104.322  1.00 20.00              
ATOM   4428  O   VAL A 271      53.687  79.401 103.747  1.00 20.00              
ATOM   4429  C   VAL A 271      53.680  79.087 104.925  1.00 20.00              
ATOM   4430  N   VAL A 271      55.386  77.549 105.472  1.00 20.00              
ATOM   4431  H   VAL A 271      54.899  77.078 104.940  1.00 20.00              
ATOM   4432  CA  VAL A 271      54.964  78.936 105.671  1.00 20.00              
ATOM   4433  HA  VAL A 271      54.792  79.176 106.721  1.00 20.00              
ATOM   4434  CB  VAL A 271      56.006  79.990 105.410  1.00 20.00              
ATOM   4435  HB  VAL A 271      55.516  80.858 105.847  1.00 20.00              
ATOM   4436  CG1 VAL A 271      57.354  79.723 106.066  1.00 20.00              
ATOM   4437 1HG1 VAL A 271      57.759  78.781 105.696  1.00 20.00              
ATOM   4438 2HG1 VAL A 271      58.042  80.533 105.824  1.00 20.00              
ATOM   4439 3HG1 VAL A 271      57.227  79.665 107.147  1.00 20.00              
ATOM   4440  CG2 VAL A 271      56.333  80.239 103.917  1.00 20.00              
ATOM   4441 1HG2 VAL A 271      55.430  80.560 103.396  1.00 20.00              
ATOM   4442 2HG2 VAL A 271      57.094  81.015 103.836  1.00 20.00              
ATOM   4443 3HG2 VAL A 271      56.704  79.318 103.467  1.00 20.00              
ATOM   4444  O   PRO A 272      50.522  81.775 105.721  1.00 20.00              
ATOM   4445  C   PRO A 272      50.974  81.090 104.838  1.00 20.00              
ATOM   4446  N   PRO A 272      52.482  79.098 105.570  1.00 20.00              
ATOM   4447  CA  PRO A 272      51.183  79.543 105.011  1.00 20.00              
ATOM   4448  HA  PRO A 272      51.264  79.077 104.028  1.00 20.00              
ATOM   4449  CB  PRO A 272      50.077  78.843 105.751  1.00 20.00              
ATOM   4450 2HB  PRO A 272      49.150  79.418 105.754  1.00 20.00              
ATOM   4451 3HB  PRO A 272      49.882  77.843 105.363  1.00 20.00              
ATOM   4452  CG  PRO A 272      50.692  78.808 107.045  1.00 20.00              
ATOM   4453 2HG  PRO A 272      50.777  79.797 107.494  1.00 20.00              
ATOM   4454 3HG  PRO A 272      50.165  78.142 107.729  1.00 20.00              
ATOM   4455  CD  PRO A 272      52.113  78.232 106.698  1.00 20.00              
ATOM   4456 2HD  PRO A 272      52.832  78.345 107.509  1.00 20.00              
ATOM   4457 3HD  PRO A 272      52.086  77.190 106.379  1.00 20.00              
ATOM   4458  O   LEU A 273      48.789  82.157 102.039  1.00 20.00              
ATOM   4459  C   LEU A 273      49.336  83.187 102.421  1.00 20.00              
ATOM   4460  N   LEU A 273      50.740  81.574 103.611  1.00 20.00              
ATOM   4461  H   LEU A 273      50.609  80.987 102.996  1.00 20.00              
ATOM   4462  CA  LEU A 273      50.688  82.987 103.194  1.00 20.00              
ATOM   4463  HA  LEU A 273      50.787  83.695 104.016  1.00 20.00              
ATOM   4464  CB  LEU A 273      51.794  83.194 102.144  1.00 20.00              
ATOM   4465 2HB  LEU A 273      52.033  84.254 102.226  1.00 20.00              
ATOM   4466 3HB  LEU A 273      52.627  82.604 102.528  1.00 20.00              
ATOM   4467  CG  LEU A 273      51.832  82.931 100.628  1.00 20.00              
ATOM   4468  HG  LEU A 273      51.126  83.664 100.237  1.00 20.00              
ATOM   4469  CD1 LEU A 273      53.181  83.110 100.065  1.00 20.00              
ATOM   4470 1HD1 LEU A 273      53.871  82.416 100.546  1.00 20.00              
ATOM   4471 2HD1 LEU A 273      53.156  82.913  98.993  1.00 20.00              
ATOM   4472 3HD1 LEU A 273      53.516  84.133 100.238  1.00 20.00              
ATOM   4473  CD2 LEU A 273      51.403  81.569 100.230  1.00 20.00              
ATOM   4474 1HD2 LEU A 273      50.376  81.401 100.555  1.00 20.00              
ATOM   4475 2HD2 LEU A 273      51.460  81.473  99.145  1.00 20.00              
ATOM   4476 3HD2 LEU A 273      52.055  80.831 100.695  1.00 20.00              
ATOM   4477  O   ILE A 274      47.702  84.262 100.103  1.00 20.00              
ATOM   4478  C   ILE A 274      46.976  83.788 101.033  1.00 20.00              
ATOM   4479  N   ILE A 274      48.688  84.383 102.631  1.00 20.00              
ATOM   4480  H   ILE A 274      49.085  85.119 102.835  1.00 20.00              
ATOM   4481  CA  ILE A 274      47.227  84.246 102.464  1.00 20.00              
ATOM   4482  HA  ILE A 274      46.904  83.557 103.245  1.00 20.00              
ATOM   4483  CB  ILE A 274      46.377  85.445 102.698  1.00 20.00              
ATOM   4484  HB  ILE A 274      45.581  85.019 103.309  1.00 20.00              
ATOM   4485  CG1 ILE A 274      45.778  85.979 101.443  1.00 20.00              
ATOM   4486 2HG1 ILE A 274      46.514  85.940 100.639  1.00 20.00              
ATOM   4487 3HG1 ILE A 274      44.909  85.381 101.168  1.00 20.00              
ATOM   4488  CG2 ILE A 274      46.874  86.522 103.627  1.00 20.00              
ATOM   4489 1HG2 ILE A 274      47.815  86.923 103.250  1.00 20.00              
ATOM   4490 2HG2 ILE A 274      46.136  87.322 103.685  1.00 20.00              
ATOM   4491 3HG2 ILE A 274      47.031  86.102 104.621  1.00 20.00              
ATOM   4492  CD1 ILE A 274      45.349  87.440 101.684  1.00 20.00              
ATOM   4493 1HD1 ILE A 274      46.220  88.035 101.961  1.00 20.00              
ATOM   4494 2HD1 ILE A 274      44.908  87.845 100.773  1.00 20.00              
ATOM   4495 3HD1 ILE A 274      44.615  87.475 102.490  1.00 20.00              
ATOM   4496  O   GLY A 275      46.250  82.229  97.502  1.00 20.00              
ATOM   4497  C   GLY A 275      45.780  82.448  98.602  1.00 20.00              
ATOM   4498  N   GLY A 275      46.271  82.657 101.032  1.00 20.00              
ATOM   4499  H   GLY A 275      45.851  82.455 101.754  1.00 20.00              
ATOM   4500  CA  GLY A 275      46.152  81.735  99.914  1.00 20.00              
ATOM   4501 1HA  GLY A 275      47.105  81.225  99.772  1.00 20.00              
ATOM   4502 2HA  GLY A 275      45.378  81.001 100.140  1.00 20.00              
ATOM   4503  O   LYS A 276      45.519  85.285  95.777  1.00 20.00              
ATOM   4504  C   LYS A 276      45.760  85.015  96.962  1.00 20.00              
ATOM   4505  N   LYS A 276      45.079  83.562  98.834  1.00 20.00              
ATOM   4506  H   LYS A 276      44.919  83.846  99.630  1.00 20.00              
ATOM   4507  CA  LYS A 276      44.610  84.256  97.668  1.00 20.00              
ATOM   4508  HA  LYS A 276      44.230  83.638  96.855  1.00 20.00              
ATOM   4509  CB  LYS A 276      43.477  85.134  98.181  1.00 20.00              
ATOM   4510 2HB  LYS A 276      43.885  85.859  98.887  1.00 20.00              
ATOM   4511 3HB  LYS A 276      43.031  85.661  97.338  1.00 20.00              
ATOM   4512  CG  LYS A 276      42.399  84.327  98.880  1.00 20.00              
ATOM   4513 2HG  LYS A 276      41.476  84.908  98.860  1.00 20.00              
ATOM   4514 3HG  LYS A 276      42.256  83.401  98.323  1.00 20.00              
ATOM   4515  CD  LYS A 276      42.691  83.971 100.303  1.00 20.00              
ATOM   4516 2HD  LYS A 276      43.451  83.190 100.312  1.00 20.00              
ATOM   4517 3HD  LYS A 276      43.076  84.858 100.807  1.00 20.00              
ATOM   4518  CE  LYS A 276      41.471  83.465 101.080  1.00 20.00              
ATOM   4519 2HE  LYS A 276      40.732  84.263 101.152  1.00 20.00              
ATOM   4520 3HE  LYS A 276      41.036  82.614 100.556  1.00 20.00              
ATOM   4521  NZ  LYS A 276      41.869  83.052 102.426  1.00 20.00              
ATOM   4522 1HZ  LYS A 276      42.272  83.840 102.914  1.00 20.00              
ATOM   4523 2HZ  LYS A 276      41.059  82.721 102.930  1.00 20.00              
ATOM   4524 3HZ  LYS A 276      42.553  82.311 102.362  1.00 20.00              
ATOM   4525  O   TYR A 277      49.556  84.631  95.107  1.00 20.00              
ATOM   4526  C   TYR A 277      48.879  84.399  96.058  1.00 20.00              
ATOM   4527  N   TYR A 277      47.009  84.945  97.548  1.00 20.00              
ATOM   4528  H   TYR A 277      47.004  84.602  98.337  1.00 20.00              
ATOM   4529  CA  TYR A 277      48.316  85.338  97.150  1.00 20.00              
ATOM   4530  HA  TYR A 277      48.247  86.363  96.784  1.00 20.00              
ATOM   4531  CB  TYR A 277      49.368  85.281  98.333  1.00 20.00              
ATOM   4532 2HB  TYR A 277      49.115  84.451  98.994  1.00 20.00              
ATOM   4533 3HB  TYR A 277      50.363  85.123  97.916  1.00 20.00              
ATOM   4534  CG  TYR A 277      49.367  86.627  99.171  1.00 20.00              
ATOM   4535  CD1 TYR A 277      48.376  86.897 100.152  1.00 20.00              
ATOM   4536  HD1 TYR A 277      47.598  86.152 100.326  1.00 20.00              
ATOM   4537  CD2 TYR A 277      50.351  87.617  98.979  1.00 20.00              
ATOM   4538  HD2 TYR A 277      51.129  87.447  98.233  1.00 20.00              
ATOM   4539  CE1 TYR A 277      48.353  88.037 100.881  1.00 20.00              
ATOM   4540  HE1 TYR A 277      47.581  88.220 101.629  1.00 20.00              
ATOM   4541  CE2 TYR A 277      50.368  88.768  99.681  1.00 20.00              
ATOM   4542  HE2 TYR A 277      51.144  89.514  99.507  1.00 20.00              
ATOM   4543  CZ  TYR A 277      49.382  88.986 100.627  1.00 20.00              
ATOM   4544  OH  TYR A 277      49.494  90.165 101.268  1.00 20.00              
ATOM   4545  HH  TYR A 277      50.247  90.683 100.973  1.00 20.00              
ATOM   4546  O   MET A 278      48.823  81.927  93.049  1.00 20.00              
ATOM   4547  C   MET A 278      48.129  82.173  94.079  1.00 20.00              
ATOM   4548  N   MET A 278      48.588  83.113  96.371  1.00 20.00              
ATOM   4549  H   MET A 278      48.208  82.923  97.119  1.00 20.00              
ATOM   4550  CA  MET A 278      48.928  82.054  95.425  1.00 20.00              
ATOM   4551  HA  MET A 278      49.950  82.065  95.048  1.00 20.00              
ATOM   4552  CB  MET A 278      48.692  80.733  96.220  1.00 20.00              
ATOM   4553 2HB  MET A 278      48.585  80.998  97.272  1.00 20.00              
ATOM   4554 3HB  MET A 278      47.760  80.295  95.859  1.00 20.00              
ATOM   4555  CG  MET A 278      49.804  79.625  96.122  1.00 20.00              
ATOM   4556 2HG  MET A 278      50.761  80.117  95.948  1.00 20.00              
ATOM   4557 3HG  MET A 278      49.837  79.091  97.072  1.00 20.00              
ATOM   4558  SD  MET A 278      49.560  78.438  94.838  1.00 20.00              
ATOM   4559  CE  MET A 278      48.012  77.693  95.421  1.00 20.00              
ATOM   4560 1HE  MET A 278      47.238  78.459  95.478  1.00 20.00              
ATOM   4561 2HE  MET A 278      47.700  76.912  94.727  1.00 20.00              
ATOM   4562 3HE  MET A 278      48.167  77.260  96.410  1.00 20.00              
ATOM   4563  O   LEU A 279      46.782  83.162  90.605  1.00 20.00              
ATOM   4564  C   LEU A 279      46.849  83.457  91.782  1.00 20.00              
ATOM   4565  N   LEU A 279      46.862  82.503  94.095  1.00 20.00              
ATOM   4566  H   LEU A 279      46.464  82.662  94.840  1.00 20.00              
ATOM   4567  CA  LEU A 279      46.111  82.598  92.789  1.00 20.00              
ATOM   4568  HA  LEU A 279      46.075  81.620  92.308  1.00 20.00              
ATOM   4569  CB  LEU A 279      44.670  82.851  92.931  1.00 20.00              
ATOM   4570 2HB  LEU A 279      44.489  82.828  94.007  1.00 20.00              
ATOM   4571 3HB  LEU A 279      44.528  83.866  92.560  1.00 20.00              
ATOM   4572  CG  LEU A 279      43.533  82.061  92.335  1.00 20.00              
ATOM   4573  HG  LEU A 279      42.729  82.729  92.025  1.00 20.00              
ATOM   4574  CD1 LEU A 279      43.849  81.394  91.022  1.00 20.00              
ATOM   4575 1HD1 LEU A 279      44.677  80.698  91.157  1.00 20.00              
ATOM   4576 2HD1 LEU A 279      42.972  80.850  90.670  1.00 20.00              
ATOM   4577 3HD1 LEU A 279      44.127  82.150  90.287  1.00 20.00              
ATOM   4578  CD2 LEU A 279      43.052  81.164  93.395  1.00 20.00              
ATOM   4579 1HD2 LEU A 279      42.714  81.754  94.247  1.00 20.00              
ATOM   4580 2HD2 LEU A 279      42.223  80.564  93.017  1.00 20.00              
ATOM   4581 3HD2 LEU A 279      43.862  80.505  93.710  1.00 20.00              
ATOM   4582  O   PHE A 280      48.991  84.045  89.494  1.00 20.00              
ATOM   4583  C   PHE A 280      49.224  84.278  90.677  1.00 20.00              
ATOM   4584  N   PHE A 280      47.586  84.396  92.385  1.00 20.00              
ATOM   4585  H   PHE A 280      47.567  84.509  93.238  1.00 20.00              
ATOM   4586  CA  PHE A 280      48.428  85.223  91.513  1.00 20.00              
ATOM   4587  HA  PHE A 280      47.786  85.892  90.940  1.00 20.00              
ATOM   4588  CB  PHE A 280      49.431  86.225  92.212  1.00 20.00              
ATOM   4589 2HB  PHE A 280      50.380  85.708  92.355  1.00 20.00              
ATOM   4590 3HB  PHE A 280      49.578  87.075  91.545  1.00 20.00              
ATOM   4591  CG  PHE A 280      49.119  86.806  93.502  1.00 20.00              
ATOM   4592  CD1 PHE A 280      47.751  86.909  93.911  1.00 20.00              
ATOM   4593  HD1 PHE A 280      46.929  86.564  93.283  1.00 20.00              
ATOM   4594  CD2 PHE A 280      50.177  87.281  94.376  1.00 20.00              
ATOM   4595  HD2 PHE A 280      51.206  87.186  94.030  1.00 20.00              
ATOM   4596  CE1 PHE A 280      47.535  87.493  95.192  1.00 20.00              
ATOM   4597  HE1 PHE A 280      46.519  87.605  95.570  1.00 20.00              
ATOM   4598  CE2 PHE A 280      49.969  87.831  95.583  1.00 20.00              
ATOM   4599  HE2 PHE A 280      50.783  88.180  96.219  1.00 20.00              
ATOM   4600  CZ  PHE A 280      48.609  87.921  95.964  1.00 20.00              
ATOM   4601  HZ  PHE A 280      48.387  88.359  96.937  1.00 20.00              
ATOM   4602  O   THR A 281      50.546  81.858  88.529  1.00 20.00              
ATOM   4603  C   THR A 281      50.360  81.715  89.730  1.00 20.00              
ATOM   4604  N   THR A 281      50.099  83.582  91.359  1.00 20.00              
ATOM   4605  H   THR A 281      50.141  83.633  92.217  1.00 20.00              
ATOM   4606  CA  THR A 281      51.046  82.749  90.609  1.00 20.00              
ATOM   4607  HA  THR A 281      51.614  83.381  89.927  1.00 20.00              
ATOM   4608  CB  THR A 281      52.089  82.033  91.602  1.00 20.00              
ATOM   4609  HB  THR A 281      52.540  82.722  92.316  1.00 20.00              
ATOM   4610  OG1 THR A 281      53.077  81.398  90.782  1.00 20.00              
ATOM   4611  HG1 THR A 281      53.722  80.957  91.341  1.00 20.00              
ATOM   4612  CG2 THR A 281      51.304  80.926  92.243  1.00 20.00              
ATOM   4613 1HG2 THR A 281      50.838  80.315  91.469  1.00 20.00              
ATOM   4614 2HG2 THR A 281      51.972  80.307  92.842  1.00 20.00              
ATOM   4615 3HG2 THR A 281      50.531  81.352  92.883  1.00 20.00              
ATOM   4616  O   MET A 282      48.519  80.298  87.298  1.00 20.00              
ATOM   4617  C   MET A 282      47.892  80.832  88.221  1.00 20.00              
ATOM   4618  N   MET A 282      49.203  81.237  90.341  1.00 20.00              
ATOM   4619  H   MET A 282      49.080  81.436  91.169  1.00 20.00              
ATOM   4620  CA  MET A 282      48.190  80.430  89.691  1.00 20.00              
ATOM   4621  HA  MET A 282      48.606  79.426  89.619  1.00 20.00              
ATOM   4622  CB  MET A 282      46.946  80.281  90.479  1.00 20.00              
ATOM   4623 2HB  MET A 282      47.098  80.814  91.418  1.00 20.00              
ATOM   4624 3HB  MET A 282      46.150  80.765  89.911  1.00 20.00              
ATOM   4625  CG  MET A 282      46.427  78.821  90.853  1.00 20.00              
ATOM   4626 2HG  MET A 282      45.352  78.892  91.025  1.00 20.00              
ATOM   4627 3HG  MET A 282      46.614  78.179  89.993  1.00 20.00              
ATOM   4628  SD  MET A 282      47.142  77.992  92.299  1.00 20.00              
ATOM   4629  CE  MET A 282      45.680  76.957  93.218  1.00 20.00              
ATOM   4630 1HE  MET A 282      45.267  76.218  92.530  1.00 20.00              
ATOM   4631 2HE  MET A 282      46.087  76.449  94.093  1.00 20.00              
ATOM   4632 3HE  MET A 282      44.890  77.641  93.531  1.00 20.00              
ATOM   4633  O   ILE A 283      47.720  81.897  84.675  1.00 20.00              
ATOM   4634  C   ILE A 283      47.594  82.395  85.813  1.00 20.00              
ATOM   4635  N   ILE A 283      46.906  81.632  88.022  1.00 20.00              
ATOM   4636  H   ILE A 283      46.526  82.024  88.687  1.00 20.00              
ATOM   4637  CA  ILE A 283      46.443  81.867  86.692  1.00 20.00              
ATOM   4638  HA  ILE A 283      46.089  80.884  86.377  1.00 20.00              
ATOM   4639  CB  ILE A 283      45.147  82.725  86.459  1.00 20.00              
ATOM   4640  HB  ILE A 283      45.318  83.799  86.533  1.00 20.00              
ATOM   4641  CG1 ILE A 283      44.101  82.366  87.505  1.00 20.00              
ATOM   4642 2HG1 ILE A 283      43.770  81.344  87.324  1.00 20.00              
ATOM   4643 3HG1 ILE A 283      44.564  82.429  88.490  1.00 20.00              
ATOM   4644  CG2 ILE A 283      44.660  82.272  85.020  1.00 20.00              
ATOM   4645 1HG2 ILE A 283      44.454  81.202  85.025  1.00 20.00              
ATOM   4646 2HG2 ILE A 283      43.752  82.815  84.756  1.00 20.00              
ATOM   4647 3HG2 ILE A 283      45.438  82.489  84.288  1.00 20.00              
ATOM   4648  CD1 ILE A 283      42.835  83.310  87.489  1.00 20.00              
ATOM   4649 1HD1 ILE A 283      42.350  83.252  86.514  1.00 20.00              
ATOM   4650 2HD1 ILE A 283      42.135  82.992  88.262  1.00 20.00              
ATOM   4651 3HD1 ILE A 283      43.145  84.337  87.680  1.00 20.00              
ATOM   4652  O   PHE A 284      50.516  82.514  83.853  1.00 20.00              
ATOM   4653  C   PHE A 284      50.434  82.715  85.056  1.00 20.00              
ATOM   4654  N   PHE A 284      48.429  83.223  86.441  1.00 20.00              
ATOM   4655  H   PHE A 284      48.287  83.451  87.258  1.00 20.00              
ATOM   4656  CA  PHE A 284      49.627  83.753  85.695  1.00 20.00              
ATOM   4657  HA  PHE A 284      49.244  84.421  84.923  1.00 20.00              
ATOM   4658  CB  PHE A 284      50.625  84.507  86.676  1.00 20.00              
ATOM   4659 2HB  PHE A 284      51.096  83.789  87.349  1.00 20.00              
ATOM   4660 3HB  PHE A 284      51.394  85.021  86.098  1.00 20.00              
ATOM   4661  CG  PHE A 284      49.969  85.523  87.519  1.00 20.00              
ATOM   4662  CD1 PHE A 284      48.585  85.774  87.395  1.00 20.00              
ATOM   4663  HD1 PHE A 284      48.031  85.191  86.660  1.00 20.00              
ATOM   4664  CD2 PHE A 284      50.660  86.269  88.457  1.00 20.00              
ATOM   4665  HD2 PHE A 284      51.730  86.101  88.580  1.00 20.00              
ATOM   4666  CE1 PHE A 284      47.877  86.708  88.140  1.00 20.00              
ATOM   4667  HE1 PHE A 284      46.806  86.854  87.994  1.00 20.00              
ATOM   4668  CE2 PHE A 284      50.014  87.256  89.273  1.00 20.00              
ATOM   4669  HE2 PHE A 284      50.582  87.830  90.005  1.00 20.00              
ATOM   4670  CZ  PHE A 284      48.609  87.473  89.109  1.00 20.00              
ATOM   4671  HZ  PHE A 284      48.096  88.217  89.718  1.00 20.00              
ATOM   4672  O   VAL A 285      51.374  79.466  83.513  1.00 20.00              
ATOM   4673  C   VAL A 285      50.881  79.835  84.625  1.00 20.00              
ATOM   4674  N   VAL A 285      50.937  81.896  85.950  1.00 20.00              
ATOM   4675  H   VAL A 285      50.849  82.058  86.790  1.00 20.00              
ATOM   4676  CA  VAL A 285      51.700  80.721  85.505  1.00 20.00              
ATOM   4677  HA  VAL A 285      52.568  80.994  84.906  1.00 20.00              
ATOM   4678  CB  VAL A 285      52.179  79.955  86.768  1.00 20.00              
ATOM   4679  HB  VAL A 285      52.453  80.651  87.561  1.00 20.00              
ATOM   4680  CG1 VAL A 285      51.081  79.222  87.459  1.00 20.00              
ATOM   4681 1HG1 VAL A 285      50.644  78.492  86.777  1.00 20.00              
ATOM   4682 2HG1 VAL A 285      51.481  78.707  88.333  1.00 20.00              
ATOM   4683 3HG1 VAL A 285      50.313  79.928  87.774  1.00 20.00              
ATOM   4684  CG2 VAL A 285      53.464  79.240  86.479  1.00 20.00              
ATOM   4685 1HG2 VAL A 285      54.226  79.964  86.190  1.00 20.00              
ATOM   4686 2HG2 VAL A 285      53.792  78.706  87.371  1.00 20.00              
ATOM   4687 3HG2 VAL A 285      53.310  78.529  85.667  1.00 20.00              
ATOM   4688  O   ILE A 286      47.417  78.588  82.252  1.00 20.00              
ATOM   4689  C   ILE A 286      48.417  79.236  82.705  1.00 20.00              
ATOM   4690  N   ILE A 286      49.652  79.698  84.894  1.00 20.00              
ATOM   4691  H   ILE A 286      49.288  80.149  85.530  1.00 20.00              
ATOM   4692  CA  ILE A 286      48.856  78.749  84.095  1.00 20.00              
ATOM   4693  HA  ILE A 286      49.522  77.931  83.821  1.00 20.00              
ATOM   4694  CB  ILE A 286      47.695  78.111  84.965  1.00 20.00              
ATOM   4695  HB  ILE A 286      47.072  78.927  85.330  1.00 20.00              
ATOM   4696  CG1 ILE A 286      48.321  77.386  86.130  1.00 20.00              
ATOM   4697 2HG1 ILE A 286      49.055  76.694  85.715  1.00 20.00              
ATOM   4698 3HG1 ILE A 286      48.832  78.137  86.733  1.00 20.00              
ATOM   4699  CG2 ILE A 286      46.601  77.225  84.151  1.00 20.00              
ATOM   4700 1HG2 ILE A 286      47.102  76.393  83.657  1.00 20.00              
ATOM   4701 2HG2 ILE A 286      45.856  76.838  84.846  1.00 20.00              
ATOM   4702 3HG2 ILE A 286      46.111  77.849  83.403  1.00 20.00              
ATOM   4703  CD1 ILE A 286      47.448  76.581  87.079  1.00 20.00              
ATOM   4704 1HD1 ILE A 286      46.935  75.796  86.524  1.00 20.00              
ATOM   4705 2HD1 ILE A 286      48.070  76.132  87.853  1.00 20.00              
ATOM   4706 3HD1 ILE A 286      46.712  77.239  87.541  1.00 20.00              
ATOM   4707  O   SER A 287      49.151  80.432  79.181  1.00 20.00              
ATOM   4708  C   SER A 287      49.378  80.747  80.411  1.00 20.00              
ATOM   4709  N   SER A 287      48.368  80.598  82.564  1.00 20.00              
ATOM   4710  H   SER A 287      48.368  81.077  83.278  1.00 20.00              
ATOM   4711  CA  SER A 287      48.318  81.265  81.323  1.00 20.00              
ATOM   4712  HA  SER A 287      47.316  81.009  80.979  1.00 20.00              
ATOM   4713  CB  SER A 287      48.014  82.692  81.162  1.00 20.00              
ATOM   4714 2HB  SER A 287      47.051  82.923  81.618  1.00 20.00              
ATOM   4715 3HB  SER A 287      48.792  83.295  81.632  1.00 20.00              
ATOM   4716  OG  SER A 287      47.967  82.964  79.745  1.00 20.00              
ATOM   4717  HG  SER A 287      47.769  83.894  79.604  1.00 20.00              
ATOM   4718  O   SER A 288      51.950  78.860  78.461  1.00 20.00              
ATOM   4719  C   SER A 288      51.474  79.101  79.555  1.00 20.00              
ATOM   4720  N   SER A 288      50.607  80.810  80.945  1.00 20.00              
ATOM   4721  H   SER A 288      50.700  81.098  81.751  1.00 20.00              
ATOM   4722  CA  SER A 288      51.791  80.402  80.193  1.00 20.00              
ATOM   4723  HA  SER A 288      52.120  81.058  79.387  1.00 20.00              
ATOM   4724  CB  SER A 288      52.912  80.348  81.153  1.00 20.00              
ATOM   4725 2HB  SER A 288      53.216  81.350  81.455  1.00 20.00              
ATOM   4726 3HB  SER A 288      52.642  79.768  82.036  1.00 20.00              
ATOM   4727  OG  SER A 288      53.924  79.717  80.433  1.00 20.00              
ATOM   4728  HG  SER A 288      54.706  79.636  80.984  1.00 20.00              
ATOM   4729  O   ILE A 289      49.142  76.016  78.186  1.00 20.00              
ATOM   4730  C   ILE A 289      49.184  76.943  78.966  1.00 20.00              
ATOM   4731  N   ILE A 289      50.802  78.300  80.408  1.00 20.00              
ATOM   4732  H   ILE A 289      50.722  78.576  81.219  1.00 20.00              
ATOM   4733  CA  ILE A 289      50.201  77.013  80.099  1.00 20.00              
ATOM   4734  HA  ILE A 289      51.049  76.446  79.712  1.00 20.00              
ATOM   4735  CB  ILE A 289      49.622  76.327  81.362  1.00 20.00              
ATOM   4736  HB  ILE A 289      48.874  76.902  81.907  1.00 20.00              
ATOM   4737  CG1 ILE A 289      50.922  76.080  82.277  1.00 20.00              
ATOM   4738 2HG1 ILE A 289      51.202  77.050  82.688  1.00 20.00              
ATOM   4739 3HG1 ILE A 289      50.611  75.419  83.087  1.00 20.00              
ATOM   4740  CG2 ILE A 289      48.926  75.067  80.948  1.00 20.00              
ATOM   4741 1HG2 ILE A 289      49.639  74.402  80.459  1.00 20.00              
ATOM   4742 2HG2 ILE A 289      48.513  74.573  81.827  1.00 20.00              
ATOM   4743 3HG2 ILE A 289      48.119  75.308  80.254  1.00 20.00              
ATOM   4744  CD1 ILE A 289      52.207  75.469  81.685  1.00 20.00              
ATOM   4745 1HD1 ILE A 289      52.579  76.111  80.885  1.00 20.00              
ATOM   4746 2HD1 ILE A 289      52.964  75.385  82.465  1.00 20.00              
ATOM   4747 3HD1 ILE A 289      51.987  74.479  81.285  1.00 20.00              
ATOM   4748  O   ILE A 290      47.296  77.629  75.783  1.00 20.00              
ATOM   4749  C   ILE A 290      47.769  78.111  76.853  1.00 20.00              
ATOM   4750  N   ILE A 290      48.037  77.668  79.176  1.00 20.00              
ATOM   4751  H   ILE A 290      47.910  78.140  79.884  1.00 20.00              
ATOM   4752  CA  ILE A 290      47.060  77.578  78.113  1.00 20.00              
ATOM   4753  HA  ILE A 290      46.682  76.579  77.892  1.00 20.00              
ATOM   4754  CB  ILE A 290      45.767  78.418  78.555  1.00 20.00              
ATOM   4755  HB  ILE A 290      45.683  79.325  77.957  1.00 20.00              
ATOM   4756  CG1 ILE A 290      45.826  78.950  79.998  1.00 20.00              
ATOM   4757 2HG1 ILE A 290      46.363  78.221  80.606  1.00 20.00              
ATOM   4758 3HG1 ILE A 290      46.377  79.891  79.989  1.00 20.00              
ATOM   4759  CG2 ILE A 290      44.589  77.465  78.351  1.00 20.00              
ATOM   4760 1HG2 ILE A 290      44.725  76.579  78.972  1.00 20.00              
ATOM   4761 2HG2 ILE A 290      43.662  77.967  78.632  1.00 20.00              
ATOM   4762 3HG2 ILE A 290      44.537  77.170  77.303  1.00 20.00              
ATOM   4763  CD1 ILE A 290      44.432  79.208  80.665  1.00 20.00              
ATOM   4764 1HD1 ILE A 290      43.866  78.276  80.699  1.00 20.00              
ATOM   4765 2HD1 ILE A 290      44.578  79.582  81.679  1.00 20.00              
ATOM   4766 3HD1 ILE A 290      43.880  79.947  80.083  1.00 20.00              
ATOM   4767  O   VAL A 291      49.324  78.849  73.779  1.00 20.00              
ATOM   4768  C   VAL A 291      49.801  78.897  74.937  1.00 20.00              
ATOM   4769  N   VAL A 291      48.653  79.103  77.032  1.00 20.00              
ATOM   4770  H   VAL A 291      48.921  79.293  77.827  1.00 20.00              
ATOM   4771  CA  VAL A 291      49.162  79.852  75.916  1.00 20.00              
ATOM   4772  HA  VAL A 291      48.392  80.373  75.345  1.00 20.00              
ATOM   4773  CB  VAL A 291      50.100  81.023  76.413  1.00 20.00              
ATOM   4774  HB  VAL A 291      50.694  80.656  77.250  1.00 20.00              
ATOM   4775  CG1 VAL A 291      51.164  81.419  75.393  1.00 20.00              
ATOM   4776 1HG1 VAL A 291      50.681  81.753  74.474  1.00 20.00              
ATOM   4777 2HG1 VAL A 291      51.774  82.229  75.798  1.00 20.00              
ATOM   4778 3HG1 VAL A 291      51.800  80.560  75.179  1.00 20.00              
ATOM   4779  CG2 VAL A 291      49.280  82.152  76.941  1.00 20.00              
ATOM   4780 1HG2 VAL A 291      48.675  81.802  77.777  1.00 20.00              
ATOM   4781 2HG2 VAL A 291      49.940  82.952  77.279  1.00 20.00              
ATOM   4782 3HG2 VAL A 291      48.627  82.529  76.153  1.00 20.00              
ATOM   4783  O   THR A 292      50.729  76.484  72.889  1.00 20.00              
ATOM   4784  C   THR A 292      50.992  76.229  74.027  1.00 20.00              
ATOM   4785  N   THR A 292      50.968  78.432  75.300  1.00 20.00              
ATOM   4786  H   THR A 292      51.375  78.890  75.904  1.00 20.00              
ATOM   4787  CA  THR A 292      51.699  77.220  74.819  1.00 20.00              
ATOM   4788  HA  THR A 292      52.386  77.584  74.054  1.00 20.00              
ATOM   4789  CB  THR A 292      52.422  76.626  75.893  1.00 20.00              
ATOM   4790  HB  THR A 292      52.511  75.542  75.819  1.00 20.00              
ATOM   4791  OG1 THR A 292      51.782  76.536  77.121  1.00 20.00              
ATOM   4792  HG1 THR A 292      52.368  76.120  77.758  1.00 20.00              
ATOM   4793  CG2 THR A 292      53.836  76.256  75.712  1.00 20.00              
ATOM   4794 1HG2 THR A 292      54.462  76.878  76.353  1.00 20.00              
ATOM   4795 2HG2 THR A 292      53.976  75.207  75.978  1.00 20.00              
ATOM   4796 3HG2 THR A 292      54.121  76.408  74.670  1.00 20.00              
ATOM   4797  O   VAL A 293      48.472  74.256  72.128  1.00 20.00              
ATOM   4798  C   VAL A 293      48.379  74.918  73.215  1.00 20.00              
ATOM   4799  N   VAL A 293      50.382  75.216  74.679  1.00 20.00              
ATOM   4800  H   VAL A 293      50.707  75.052  75.459  1.00 20.00              
ATOM   4801  CA  VAL A 293      49.323  74.405  74.326  1.00 20.00              
ATOM   4802  HA  VAL A 293      49.765  73.521  73.866  1.00 20.00              
ATOM   4803  CB  VAL A 293      48.482  73.982  75.609  1.00 20.00              
ATOM   4804  HB  VAL A 293      48.937  74.127  76.589  1.00 20.00              
ATOM   4805  CG1 VAL A 293      47.265  74.822  75.552  1.00 20.00              
ATOM   4806 1HG1 VAL A 293      46.723  74.617  74.628  1.00 20.00              
ATOM   4807 2HG1 VAL A 293      46.625  74.594  76.404  1.00 20.00              
ATOM   4808 3HG1 VAL A 293      47.547  75.875  75.581  1.00 20.00              
ATOM   4809  CG2 VAL A 293      48.234  72.457  75.400  1.00 20.00              
ATOM   4810 1HG2 VAL A 293      49.191  71.937  75.343  1.00 20.00              
ATOM   4811 2HG2 VAL A 293      47.657  72.064  76.237  1.00 20.00              
ATOM   4812 3HG2 VAL A 293      47.680  72.302  74.474  1.00 20.00              
ATOM   4813  O   VAL A 294      47.838  76.810  69.790  1.00 20.00              
ATOM   4814  C   VAL A 294      48.131  77.092  70.990  1.00 20.00              
ATOM   4815  N   VAL A 294      47.889  76.119  73.202  1.00 20.00              
ATOM   4816  H   VAL A 294      47.973  76.628  73.890  1.00 20.00              
ATOM   4817  CA  VAL A 294      47.207  76.594  72.038  1.00 20.00              
ATOM   4818  HA  VAL A 294      46.652  75.724  71.686  1.00 20.00              
ATOM   4819  CB  VAL A 294      46.179  77.755  72.275  1.00 20.00              
ATOM   4820  HB  VAL A 294      45.696  77.423  73.195  1.00 20.00              
ATOM   4821  CG1 VAL A 294      46.828  79.130  72.410  1.00 20.00              
ATOM   4822 1HG1 VAL A 294      47.377  79.364  71.499  1.00 20.00              
ATOM   4823 2HG1 VAL A 294      46.055  79.882  72.572  1.00 20.00              
ATOM   4824 3HG1 VAL A 294      47.515  79.127  73.256  1.00 20.00              
ATOM   4825  CG2 VAL A 294      45.149  77.957  71.112  1.00 20.00              
ATOM   4826 1HG2 VAL A 294      44.570  77.043  70.976  1.00 20.00              
ATOM   4827 2HG2 VAL A 294      44.477  78.779  71.359  1.00 20.00              
ATOM   4828 3HG2 VAL A 294      45.684  78.190  70.191  1.00 20.00              
ATOM   4829  O   VAL A 295      50.636  77.660  68.289  1.00 20.00              
ATOM   4830  C   VAL A 295      50.587  77.613  69.483  1.00 20.00              
ATOM   4831  N   VAL A 295      49.058  78.032  71.304  1.00 20.00              
ATOM   4832  H   VAL A 295      49.161  78.234  72.134  1.00 20.00              
ATOM   4833  CA  VAL A 295      49.901  78.732  70.315  1.00 20.00              
ATOM   4834  HA  VAL A 295      49.364  79.425  69.667  1.00 20.00              
ATOM   4835  CB  VAL A 295      51.042  79.571  71.092  1.00 20.00              
ATOM   4836  HB  VAL A 295      51.640  78.936  71.747  1.00 20.00              
ATOM   4837  CG1 VAL A 295      51.830  80.249  69.911  1.00 20.00              
ATOM   4838 1HG1 VAL A 295      51.152  80.885  69.339  1.00 20.00              
ATOM   4839 2HG1 VAL A 295      52.643  80.855  70.315  1.00 20.00              
ATOM   4840 3HG1 VAL A 295      52.242  79.479  69.259  1.00 20.00              
ATOM   4841  CG2 VAL A 295      50.489  80.602  71.945  1.00 20.00              
ATOM   4842 1HG2 VAL A 295      49.840  80.146  72.693  1.00 20.00              
ATOM   4843 2HG2 VAL A 295      51.300  81.135  72.444  1.00 20.00              
ATOM   4844 3HG2 VAL A 295      49.911  81.304  71.342  1.00 20.00              
ATOM   4845  O   ILE A 296      51.329  74.082  67.854  1.00 20.00              
ATOM   4846  C   ILE A 296      50.980  74.508  68.992  1.00 20.00              
ATOM   4847  N   ILE A 296      51.130  76.655  70.140  1.00 20.00              
ATOM   4848  H   ILE A 296      51.043  76.647  70.996  1.00 20.00              
ATOM   4849  CA  ILE A 296      51.862  75.613  69.534  1.00 20.00              
ATOM   4850  HA  ILE A 296      52.363  76.221  68.781  1.00 20.00              
ATOM   4851  CB  ILE A 296      53.027  74.905  70.255  1.00 20.00              
ATOM   4852  HB  ILE A 296      53.037  73.818  70.155  1.00 20.00              
ATOM   4853  CG1 ILE A 296      52.855  75.180  71.717  1.00 20.00              
ATOM   4854 2HG1 ILE A 296      51.804  75.070  71.988  1.00 20.00              
ATOM   4855 3HG1 ILE A 296      53.455  74.476  72.295  1.00 20.00              
ATOM   4856  CG2 ILE A 296      54.342  75.335  69.609  1.00 20.00              
ATOM   4857 1HG2 ILE A 296      54.456  76.416  69.698  1.00 20.00              
ATOM   4858 2HG2 ILE A 296      55.173  74.839  70.111  1.00 20.00              
ATOM   4859 3HG2 ILE A 296      54.337  75.056  68.555  1.00 20.00              
ATOM   4860  CD1 ILE A 296      53.293  76.544  71.999  1.00 20.00              
ATOM   4861 1HD1 ILE A 296      52.693  77.248  71.420  1.00 20.00              
ATOM   4862 2HD1 ILE A 296      53.171  76.753  73.062  1.00 20.00              
ATOM   4863 3HD1 ILE A 296      54.344  76.653  71.727  1.00 20.00              
ATOM   4864  O   ASN A 297      48.125  73.515  66.297  1.00 20.00              
ATOM   4865  C   ASN A 297      48.465  74.040  67.397  1.00 20.00              
ATOM   4866  N   ASN A 297      49.745  74.334  69.325  1.00 20.00              
ATOM   4867  H   ASN A 297      49.422  74.834  69.946  1.00 20.00              
ATOM   4868  CA  ASN A 297      48.845  73.326  68.683  1.00 20.00              
ATOM   4869  HA  ASN A 297      49.216  72.325  68.455  1.00 20.00              
ATOM   4870  CB  ASN A 297      47.681  73.066  69.628  1.00 20.00              
ATOM   4871 2HB  ASN A 297      47.910  72.161  70.193  1.00 20.00              
ATOM   4872 3HB  ASN A 297      47.613  73.913  70.311  1.00 20.00              
ATOM   4873  CG  ASN A 297      46.286  72.871  69.026  1.00 20.00              
ATOM   4874  OD1 ASN A 297      46.118  72.275  67.919  1.00 20.00              
ATOM   4875  ND2 ASN A 297      45.173  73.273  69.552  1.00 20.00              
ATOM   4876 1HD2 ASN A 297      44.299  73.097  69.076  1.00 20.00              
ATOM   4877 2HD2 ASN A 297      45.183  73.761  70.436  1.00 20.00              
ATOM   4878  O   THR A 298      48.625  76.147  64.165  1.00 20.00              
ATOM   4879  C   THR A 298      48.822  76.229  65.416  1.00 20.00              
ATOM   4880  N   THR A 298      48.136  75.352  67.544  1.00 20.00              
ATOM   4881  H   THR A 298      48.218  75.741  68.307  1.00 20.00              
ATOM   4882  CA  THR A 298      47.633  76.102  66.362  1.00 20.00              
ATOM   4883  HA  THR A 298      46.807  75.642  65.818  1.00 20.00              
ATOM   4884  CB  THR A 298      47.105  77.466  66.827  1.00 20.00              
ATOM   4885  HB  THR A 298      47.573  77.767  67.765  1.00 20.00              
ATOM   4886  OG1 THR A 298      45.728  77.486  67.226  1.00 20.00              
ATOM   4887  HG1 THR A 298      45.486  78.375  67.499  1.00 20.00              
ATOM   4888  CG2 THR A 298      47.463  78.421  65.711  1.00 20.00              
ATOM   4889 1HG2 THR A 298      46.878  78.178  64.824  1.00 20.00              
ATOM   4890 2HG2 THR A 298      47.243  79.444  66.022  1.00 20.00              
ATOM   4891 3HG2 THR A 298      48.525  78.331  65.482  1.00 20.00              
ATOM   4892  O   HIS A 299      51.428  75.610  63.060  1.00 20.00              
ATOM   4893  C   HIS A 299      51.148  75.524  64.278  1.00 20.00              
ATOM   4894  N   HIS A 299      49.954  76.657  65.925  1.00 20.00              
ATOM   4895  H   HIS A 299      49.972  76.892  66.753  1.00 20.00              
ATOM   4896  CA  HIS A 299      51.178  76.749  65.146  1.00 20.00              
ATOM   4897  HA  HIS A 299      51.373  77.613  64.509  1.00 20.00              
ATOM   4898  CB  HIS A 299      52.217  76.654  66.190  1.00 20.00              
ATOM   4899 2HB  HIS A 299      51.811  77.163  67.064  1.00 20.00              
ATOM   4900 3HB  HIS A 299      52.328  75.592  66.408  1.00 20.00              
ATOM   4901  CG  HIS A 299      53.618  77.133  66.146  1.00 20.00              
ATOM   4902  ND1 HIS A 299      54.471  76.665  65.259  1.00 20.00              
ATOM   4903  HD1 HIS A 299      54.304  75.971  64.544  1.00 20.00              
ATOM   4904  CD2 HIS A 299      54.137  78.047  66.964  1.00 20.00              
ATOM   4905  HD2 HIS A 299      53.750  78.638  67.795  1.00 20.00              
ATOM   4906  CE1 HIS A 299      55.613  77.318  65.521  1.00 20.00              
ATOM   4907  HE1 HIS A 299      56.498  77.113  64.918  1.00 20.00              
ATOM   4908  NE2 HIS A 299      55.437  78.169  66.559  1.00 20.00              
ATOM   4909  HE2 HIS A 299      56.135  78.780  66.960  1.00 20.00              
ATOM   4910  O   HIS A 300      49.735  72.052  62.180  1.00 20.00              
ATOM   4911  C   HIS A 300      49.536  72.981  62.974  1.00 20.00              
ATOM   4912  N   HIS A 300      50.757  74.336  64.869  1.00 20.00              
ATOM   4913  H   HIS A 300      50.599  74.325  65.715  1.00 20.00              
ATOM   4914  CA  HIS A 300      50.600  73.086  64.101  1.00 20.00              
ATOM   4915  HA  HIS A 300      51.522  73.089  63.519  1.00 20.00              
ATOM   4916  CB  HIS A 300      50.519  71.851  64.985  1.00 20.00              
ATOM   4917 2HB  HIS A 300      49.785  71.978  65.781  1.00 20.00              
ATOM   4918 3HB  HIS A 300      50.276  70.960  64.405  1.00 20.00              
ATOM   4919  CG  HIS A 300      51.859  71.671  65.595  1.00 20.00              
ATOM   4920  ND1 HIS A 300      52.108  70.766  66.616  1.00 20.00              
ATOM   4921  HD1 HIS A 300      51.427  70.152  67.041  1.00 20.00              
ATOM   4922  CD2 HIS A 300      53.008  72.326  65.275  1.00 20.00              
ATOM   4923  HD2 HIS A 300      53.277  73.099  64.555  1.00 20.00              
ATOM   4924  CE1 HIS A 300      53.391  70.843  66.941  1.00 20.00              
ATOM   4925  HE1 HIS A 300      53.809  70.213  67.727  1.00 20.00              
ATOM   4926  NE2 HIS A 300      53.954  71.787  66.135  1.00 20.00              
ATOM   4927  HE2 HIS A 300      54.928  72.058  66.161  1.00 20.00              
ATOM   4928  O   ARG A 301      45.341  73.048  61.272  1.00 20.00              
ATOM   4929  C   ARG A 301      46.567  72.968  61.366  1.00 20.00              
ATOM   4930  N   ARG A 301      48.324  73.537  63.300  1.00 20.00              
ATOM   4931  H   ARG A 301      48.379  74.067  63.975  1.00 20.00              
ATOM   4932  CA  ARG A 301      46.982  73.473  62.770  1.00 20.00              
ATOM   4933  HA  ARG A 301      46.715  72.556  63.297  1.00 20.00              
ATOM   4934  CB  ARG A 301      46.181  74.698  63.099  1.00 20.00              
ATOM   4935 2HB  ARG A 301      45.133  74.396  63.071  1.00 20.00              
ATOM   4936 3HB  ARG A 301      46.453  74.975  64.118  1.00 20.00              
ATOM   4937  CG  ARG A 301      46.280  75.982  62.265  1.00 20.00              
ATOM   4938 2HG  ARG A 301      47.320  76.309  62.264  1.00 20.00
[truncated: 2,025,649 more chars]
