# Supplementary material for: NAChRDB: A Web Resource of Structure–Function Annotations to Unravel the Allostery of Nicotinic Acetylcholine Receptors
Source: ACS Omega. 2021 Aug 31;6(36):23023–7. doi: 10.1021/acsomega.1c00817 (PMC8444218; doi:10.1021/acsomega.1c00817)
Supplement: Supplementary file 2 — ao1c00817_si_002.zip [file ao1c00817_si_002.zip › S2.pdb]

ATOM      1  O   SER A   1      74.669  93.562 165.150  1.00 20.00              
ATOM      2  C   SER A   1      75.139  94.096 164.194  1.00 20.00              
ATOM      3  N   SER A   1      77.278  92.818 164.166  1.00 20.00              
ATOM      4  H1  SER A   1      78.175  93.280 164.103  1.00 20.00              
ATOM      5  H2  SER A   1      77.349  91.910 163.730  1.00 20.00              
ATOM      6  H3  SER A   1      76.939  92.897 165.114  1.00 20.00              
ATOM      7  CA  SER A   1      76.280  93.601 163.312  1.00 20.00              
ATOM      8  HA  SER A   1      75.812  92.978 162.551  1.00 20.00              
ATOM      9  CB  SER A   1      76.937  94.657 162.480  1.00 20.00              
ATOM     10 2HB  SER A   1      76.908  95.600 163.026  1.00 20.00              
ATOM     11 3HB  SER A   1      77.974  94.370 162.306  1.00 20.00              
ATOM     12  OG  SER A   1      76.278  94.844 161.186  1.00 20.00              
ATOM     13  HG  SER A   1      76.734  95.528 160.691  1.00 20.00              
ATOM     14  O   GLU A   2      71.493  94.646 163.225  1.00 20.00              
ATOM     15  C   GLU A   2      72.177  94.880 164.244  1.00 20.00              
ATOM     16  N   GLU A   2      74.626  95.319 163.786  1.00 20.00              
ATOM     17  H   GLU A   2      75.114  95.783 163.253  1.00 20.00              
ATOM     18  CA  GLU A   2      73.367  95.888 164.162  1.00 20.00              
ATOM     19  HA  GLU A   2      73.673  96.248 165.144  1.00 20.00              
ATOM     20  CB  GLU A   2      72.826  97.091 163.469  1.00 20.00              
ATOM     21 2HB  GLU A   2      72.090  97.586 164.103  1.00 20.00              
ATOM     22 3HB  GLU A   2      73.636  97.785 163.242  1.00 20.00              
ATOM     23  CG  GLU A   2      72.157  96.616 162.158  1.00 20.00              
ATOM     24 2HG  GLU A   2      72.051  95.531 162.157  1.00 20.00              
ATOM     25 3HG  GLU A   2      71.175  97.076 162.044  1.00 20.00              
ATOM     26  CD  GLU A   2      73.099  97.066 161.017  1.00 20.00              
ATOM     27  OE1 GLU A   2      73.378  98.262 160.922  1.00 20.00              
ATOM     28  OE2 GLU A   2      73.602  96.237 160.160  1.00 20.00              
ATOM     29  O   HIS A   3      70.740  91.087 165.158  1.00 20.00              
ATOM     30  C   HIS A   3      71.515  91.999 165.008  1.00 20.00              
ATOM     31  N   HIS A   3      72.081  94.406 165.448  1.00 20.00              
ATOM     32  H   HIS A   3      72.556  94.735 166.085  1.00 20.00              
ATOM     33  CA  HIS A   3      71.180  93.338 165.702  1.00 20.00              
ATOM     34  HA  HIS A   3      71.263  92.934 166.711  1.00 20.00              
ATOM     35  CB  HIS A   3      69.724  93.899 165.627  1.00 20.00              
ATOM     36 2HB  HIS A   3      69.580  94.389 164.665  1.00 20.00              
ATOM     37 3HB  HIS A   3      69.018  93.073 165.723  1.00 20.00              
ATOM     38  CG  HIS A   3      69.345  94.883 166.651  1.00 20.00              
ATOM     39  ND1 HIS A   3      70.285  95.814 167.136  1.00 20.00              
ATOM     40  HD1 HIS A   3      71.256  95.929 166.880  1.00 20.00              
ATOM     41  CD2 HIS A   3      68.137  95.031 167.230  1.00 20.00              
ATOM     42  HD2 HIS A   3      67.175  94.529 167.135  1.00 20.00              
ATOM     43  CE1 HIS A   3      69.548  96.516 168.039  1.00 20.00              
ATOM     44  HE1 HIS A   3      70.032  97.325 168.585  1.00 20.00              
ATOM     45  NE2 HIS A   3      68.309  96.086 168.113  1.00 20.00              
ATOM     46  HE2 HIS A   3      67.594  96.464 168.717  1.00 20.00              
ATOM     47  O   GLU A   4      71.551  89.007 162.361  1.00 20.00              
ATOM     48  C   GLU A   4      72.292  89.450 163.268  1.00 20.00              
ATOM     49  N   GLU A   4      72.592  91.783 164.261  1.00 20.00              
ATOM     50  H   GLU A   4      73.225  92.338 164.440  1.00 20.00              
ATOM     51  CA  GLU A   4      72.961  90.865 163.239  1.00 20.00              
ATOM     52  HA  GLU A   4      72.628  91.381 162.339  1.00 20.00              
ATOM     53  CB  GLU A   4      74.418  90.561 163.223  1.00 20.00              
ATOM     54 2HB  GLU A   4      74.947  91.497 163.042  1.00 20.00              
ATOM     55 3HB  GLU A   4      74.685  90.178 164.209  1.00 20.00              
ATOM     56  CG  GLU A   4      74.918  89.534 162.177  1.00 20.00              
ATOM     57 2HG  GLU A   4      75.901  89.188 162.498  1.00 20.00              
ATOM     58 3HG  GLU A   4      74.220  88.697 162.176  1.00 20.00              
ATOM     59  CD  GLU A   4      75.052  90.030 160.722  1.00 20.00              
ATOM     60  OE1 GLU A   4      75.724  91.082 160.399  1.00 20.00              
ATOM     61  OE2 GLU A   4      74.522  89.441 159.789  1.00 20.00              
ATOM     62  O   THR A   5      69.855  86.310 164.839  1.00 20.00              
ATOM     63  C   THR A   5      70.673  87.283 164.940  1.00 20.00              
ATOM     64  N   THR A   5      72.704  88.592 164.174  1.00 20.00              
ATOM     65  H   THR A   5      73.378  88.835 164.649  1.00 20.00              
ATOM     66  CA  THR A   5      72.141  87.245 164.470  1.00 20.00              
ATOM     67  HA  THR A   5      72.061  86.619 163.581  1.00 20.00              
ATOM     68  CB  THR A   5      73.125  86.529 165.476  1.00 20.00              
ATOM     69  HB  THR A   5      73.379  87.143 166.340  1.00 20.00              
ATOM     70  OG1 THR A   5      74.259  86.103 164.642  1.00 20.00              
ATOM     71  HG1 THR A   5      74.908  85.653 165.190  1.00 20.00              
ATOM     72  CG2 THR A   5      72.450  85.186 165.795  1.00 20.00              
ATOM     73 1HG2 THR A   5      72.142  84.705 164.867  1.00 20.00              
ATOM     74 2HG2 THR A   5      73.152  84.541 166.323  1.00 20.00              
ATOM     75 3HG2 THR A   5      71.575  85.358 166.421  1.00 20.00              
ATOM     76  O   ARG A   6      66.910  88.415 165.263  1.00 20.00              
ATOM     77  C   ARG A   6      68.026  88.864 165.324  1.00 20.00              
ATOM     78  N   ARG A   6      70.390  88.151 165.894  1.00 20.00              
ATOM     79  H   ARG A   6      71.034  88.602 166.243  1.00 20.00              
ATOM     80  CA  ARG A   6      69.014  88.384 166.392  1.00 20.00              
ATOM     81  HA  ARG A   6      68.517  87.472 166.727  1.00 20.00              
ATOM     82  CB  ARG A   6      69.165  89.339 167.524  1.00 20.00              
ATOM     83 2HB  ARG A   6      70.052  89.039 168.081  1.00 20.00              
ATOM     84 3HB  ARG A   6      69.324  90.328 167.091  1.00 20.00              
ATOM     85  CG  ARG A   6      67.994  89.471 168.557  1.00 20.00              
ATOM     86 2HG  ARG A   6      67.195  90.013 168.050  1.00 20.00              
ATOM     87 3HG  ARG A   6      67.661  88.457 168.777  1.00 20.00              
ATOM     88  CD  ARG A   6      68.191  90.151 169.885  1.00 20.00              
ATOM     89 2HD  ARG A   6      68.000  91.214 169.734  1.00 20.00              
ATOM     90 3HD  ARG A   6      67.446  89.743 170.569  1.00 20.00              
ATOM     91  NE  ARG A   6      69.497  90.056 170.585  1.00 20.00              
ATOM     92  HE  ARG A   6      69.455  89.679 171.520  1.00 20.00              
ATOM     93  CZ  ARG A   6      70.750  90.403 170.152  1.00 20.00              
ATOM     94  NH1 ARG A   6      70.965  90.924 168.920  1.00 20.00              
ATOM     95 1HH1 ARG A   6      71.903  91.170 168.635  1.00 20.00              
ATOM     96 2HH1 ARG A   6      70.187  91.064 168.291  1.00 20.00              
ATOM     97  NH2 ARG A   6      71.857  90.283 170.846  1.00 20.00              
ATOM     98 1HH2 ARG A   6      71.824  89.907 171.783  1.00 20.00              
ATOM     99 2HH2 ARG A   6      72.738  90.567 170.441  1.00 20.00              
ATOM    100  O   LEU A   7      66.279  88.538 162.331  1.00 20.00              
ATOM    101  C   LEU A   7      67.512  88.695 162.330  1.00 20.00              
ATOM    102  N   LEU A   7      68.335  89.781 164.426  1.00 20.00              
ATOM    103  H   LEU A   7      68.833  90.411 164.733  1.00 20.00              
ATOM    104  CA  LEU A   7      68.002  89.935 163.035  1.00 20.00              
ATOM    105  HA  LEU A   7      67.143  90.594 163.167  1.00 20.00              
ATOM    106  CB  LEU A   7      68.848  90.777 162.137  1.00 20.00              
ATOM    107 2HB  LEU A   7      69.440  90.046 161.585  1.00 20.00              
ATOM    108 3HB  LEU A   7      68.126  91.241 161.464  1.00 20.00              
ATOM    109  CG  LEU A   7      69.820  91.874 162.418  1.00 20.00              
ATOM    110  HG  LEU A   7      70.438  91.389 163.175  1.00 20.00              
ATOM    111  CD1 LEU A   7      70.822  92.262 161.290  1.00 20.00              
ATOM    112 1HD1 LEU A   7      70.269  92.589 160.409  1.00 20.00              
ATOM    113 2HD1 LEU A   7      71.465  93.071 161.636  1.00 20.00              
ATOM    114 3HD1 LEU A   7      71.434  91.397 161.034  1.00 20.00              
ATOM    115  CD2 LEU A   7      69.193  93.106 163.006  1.00 20.00              
ATOM    116 1HD2 LEU A   7      68.709  92.853 163.949  1.00 20.00              
ATOM    117 2HD2 LEU A   7      69.962  93.857 163.182  1.00 20.00              
ATOM    118 3HD2 LEU A   7      68.451  93.502 162.313  1.00 20.00              
ATOM    119  O   VAL A   8      66.510  84.949 160.813  1.00 20.00              
ATOM    120  C   VAL A   8      67.341  85.538 161.554  1.00 20.00              
ATOM    121  N   VAL A   8      68.439  87.892 161.778  1.00 20.00              
ATOM    122  H   VAL A   8      69.254  88.153 161.865  1.00 20.00              
ATOM    123  CA  VAL A   8      68.257  86.665 161.068  1.00 20.00              
ATOM    124  HA  VAL A   8      67.646  87.043 160.247  1.00 20.00              
ATOM    125  CB  VAL A   8      69.593  86.048 160.621  1.00 20.00              
ATOM    126  HB  VAL A   8      69.190  85.147 160.160  1.00 20.00              
ATOM    127  CG1 VAL A   8      70.331  86.740 159.491  1.00 20.00              
ATOM    128 1HG1 VAL A   8      70.566  87.764 159.783  1.00 20.00              
ATOM    129 2HG1 VAL A   8      71.255  86.202 159.277  1.00 20.00              
ATOM    130 3HG1 VAL A   8      69.704  86.752 158.600  1.00 20.00              
ATOM    131  CG2 VAL A   8      70.499  85.514 161.682  1.00 20.00              
ATOM    132 1HG2 VAL A   8      69.988  84.723 162.233  1.00 20.00              
ATOM    133 2HG2 VAL A   8      71.400  85.110 161.221  1.00 20.00              
ATOM    134 3HG2 VAL A   8      70.769  86.317 162.368  1.00 20.00              
ATOM    135  O   ALA A   9      64.498  83.672 163.586  1.00 20.00              
ATOM    136  C   ALA A   9      65.283  84.538 163.898  1.00 20.00              
ATOM    137  N   ALA A   9      67.529  85.241 162.870  1.00 20.00              
ATOM    138  H   ALA A   9      68.144  85.645 163.315  1.00 20.00              
ATOM    139  CA  ALA A   9      66.704  84.262 163.518  1.00 20.00              
ATOM    140  HA  ALA A   9      66.520  83.474 162.788  1.00 20.00              
ATOM    141  CB  ALA A   9      67.489  83.895 164.818  1.00 20.00              
ATOM    142 1HB  ALA A   9      67.619  84.789 165.429  1.00 20.00              
ATOM    143 2HB  ALA A   9      66.931  83.148 165.382  1.00 20.00              
ATOM    144 3HB  ALA A   9      68.467  83.493 164.552  1.00 20.00              
ATOM    145  O   ASN A  10      61.601  85.735 163.301  1.00 20.00              
ATOM    146  C   ASN A  10      62.806  86.135 163.318  1.00 20.00              
ATOM    147  N   ASN A  10      64.918  85.699 164.553  1.00 20.00              
ATOM    148  H   ASN A  10      65.549  86.099 164.981  1.00 20.00              
ATOM    149  CA  ASN A  10      63.646  86.320 164.617  1.00 20.00              
ATOM    150  HA  ASN A  10      63.107  85.819 165.421  1.00 20.00              
ATOM    151  CB  ASN A  10      63.683  87.813 165.008  1.00 20.00              
ATOM    152 2HB  ASN A  10      64.195  87.932 165.963  1.00 20.00              
ATOM    153 3HB  ASN A  10      64.208  88.383 164.240  1.00 20.00              
ATOM    154  CG  ASN A  10      62.249  88.359 165.139  1.00 20.00              
ATOM    155  OD1 ASN A  10      61.500  87.757 165.876  1.00 20.00              
ATOM    156  ND2 ASN A  10      61.888  89.421 164.476  1.00 20.00              
ATOM    157 1HD2 ASN A  10      60.946  89.773 164.567  1.00 20.00              
ATOM    158 2HD2 ASN A  10      62.552  89.887 163.874  1.00 20.00              
ATOM    159  O   LEU A  11      61.324  84.985 159.559  1.00 20.00              
ATOM    160  C   LEU A  11      62.388  85.076 160.142  1.00 20.00              
ATOM    161  N   LEU A  11      63.326  86.393 162.137  1.00 20.00              
ATOM    162  H   LEU A  11      64.158  86.607 162.179  1.00 20.00              
ATOM    163  CA  LEU A  11      62.825  86.398 160.813  1.00 20.00              
ATOM    164  HA  LEU A  11      61.940  86.994 161.038  1.00 20.00              
ATOM    165  CB  LEU A  11      63.707  87.038 159.726  1.00 20.00              
ATOM    166 2HB  LEU A  11      64.519  86.337 159.531  1.00 20.00              
ATOM    167 3HB  LEU A  11      63.086  87.130 158.835  1.00 20.00              
ATOM    168  CG  LEU A  11      64.348  88.391 159.947  1.00 20.00              
ATOM    169  HG  LEU A  11      65.085  88.274 160.742  1.00 20.00              
ATOM    170  CD1 LEU A  11      65.053  88.798 158.606  1.00 20.00              
ATOM    171 1HD1 LEU A  11      64.312  88.851 157.807  1.00 20.00              
ATOM    172 2HD1 LEU A  11      65.529  89.772 158.725  1.00 20.00              
ATOM    173 3HD1 LEU A  11      65.807  88.054 158.351  1.00 20.00              
ATOM    174  CD2 LEU A  11      63.558  89.452 160.620  1.00 20.00              
ATOM    175 1HD2 LEU A  11      63.272  89.116 161.616  1.00 20.00              
ATOM    176 2HD2 LEU A  11      64.159  90.358 160.701  1.00 20.00              
ATOM    177 3HD2 LEU A  11      62.661  89.663 160.037  1.00 20.00              
ATOM    178  O   LEU A  12      60.736  81.799 160.138  1.00 20.00              
ATOM    179  C   LEU A  12      61.704  82.291 160.786  1.00 20.00              
ATOM    180  N   LEU A  12      63.305  84.080 160.281  1.00 20.00              
ATOM    181  H   LEU A  12      64.094  84.256 160.574  1.00 20.00              
ATOM    182  CA  LEU A  12      62.941  82.700 159.929  1.00 20.00              
ATOM    183  HA  LEU A  12      62.787  82.553 158.859  1.00 20.00              
ATOM    184  CB  LEU A  12      64.026  81.826 160.576  1.00 20.00              
ATOM    185 2HB  LEU A  12      64.804  81.656 159.831  1.00 20.00              
ATOM    186 3HB  LEU A  12      64.444  82.383 161.415  1.00 20.00              
ATOM    187  CG  LEU A  12      63.570  80.430 161.112  1.00 20.00              
ATOM    188  HG  LEU A  12      62.761  80.660 161.806  1.00 20.00              
ATOM    189  CD1 LEU A  12      62.829  79.583 160.084  1.00 20.00              
ATOM    190 1HD1 LEU A  12      63.477  79.402 159.227  1.00 20.00              
ATOM    191 2HD1 LEU A  12      62.546  78.630 160.533  1.00 20.00              
ATOM    192 3HD1 LEU A  12      61.932  80.110 159.756  1.00 20.00              
ATOM    193  CD2 LEU A  12      64.371  79.779 162.201  1.00 20.00              
ATOM    194 1HD2 LEU A  12      64.379  80.423 163.081  1.00 20.00              
ATOM    195 2HD2 LEU A  12      63.923  78.819 162.459  1.00 20.00              
ATOM    196 3HD2 LEU A  12      65.394  79.621 161.858  1.00 20.00              
ATOM    197  O   GLU A  13      58.631  81.767 162.178  1.00 20.00              
ATOM    198  C   GLU A  13      59.401  82.546 162.742  1.00 20.00              
ATOM    199  N   GLU A  13      61.782  82.493 162.094  1.00 20.00              
ATOM    200  H   GLU A  13      62.450  82.939 162.400  1.00 20.00              
ATOM    201  CA  GLU A  13      60.761  81.983 163.063  1.00 20.00              
ATOM    202  HA  GLU A  13      60.696  80.895 163.032  1.00 20.00              
ATOM    203  CB  GLU A  13      61.136  82.433 164.472  1.00 20.00              
ATOM    204 2HB  GLU A  13      61.114  83.523 164.493  1.00 20.00              
ATOM    205 3HB  GLU A  13      60.385  82.042 165.160  1.00 20.00              
ATOM    206  CG  GLU A  13      62.526  81.975 164.978  1.00 20.00              
ATOM    207 2HG  GLU A  13      62.568  80.886 164.975  1.00 20.00              
ATOM    208 3HG  GLU A  13      63.296  82.370 164.314  1.00 20.00              
ATOM    209  CD  GLU A  13      62.784  82.487 166.411  1.00 20.00              
ATOM    210  OE1 GLU A  13      62.027  83.408 166.837  1.00 20.00              
ATOM    211  OE2 GLU A  13      63.747  81.896 166.972  1.00 20.00              
ATOM    212  O   ASN A  14      57.661  86.157 160.871  1.00 20.00              
ATOM    213  C   ASN A  14      57.717  84.940 161.207  1.00 20.00              
ATOM    214  N   ASN A  14      59.075  83.799 163.056  1.00 20.00              
ATOM    215  H   ASN A  14      59.626  84.229 163.556  1.00 20.00              
ATOM    216  CA  ASN A  14      57.877  84.512 162.636  1.00 20.00              
ATOM    217  HA  ASN A  14      57.204  83.657 162.563  1.00 20.00              
ATOM    218  CB  ASN A  14      57.171  85.370 163.687  1.00 20.00              
ATOM    219 2HB  ASN A  14      57.930  85.957 164.204  1.00 20.00              
ATOM    220 3HB  ASN A  14      56.485  86.041 163.167  1.00 20.00              
ATOM    221  CG  ASN A  14      56.369  84.653 164.747  1.00 20.00              
ATOM    222  OD1 ASN A  14      55.547  83.770 164.436  1.00 20.00              
ATOM    223  ND2 ASN A  14      56.695  85.114 165.929  1.00 20.00              
ATOM    224 1HD2 ASN A  14      56.248  84.739 166.753  1.00 20.00              
ATOM    225 2HD2 ASN A  14      57.391  85.842 166.010  1.00 20.00              
ATOM    226  O   TYR A  15      57.943  82.042 157.985  1.00 20.00              
ATOM    227  C   TYR A  15      57.059  82.923 158.116  1.00 20.00              
ATOM    228  N   TYR A  15      57.630  84.054 160.267  1.00 20.00              
ATOM    229  H   TYR A  15      57.742  83.244 160.531  1.00 20.00              
ATOM    230  CA  TYR A  15      57.386  84.185 158.900  1.00 20.00              
ATOM    231  HA  TYR A  15      56.469  84.767 158.805  1.00 20.00              
ATOM    232  CB  TYR A  15      58.547  84.851 158.263  1.00 20.00              
ATOM    233 2HB  TYR A  15      58.556  85.904 158.546  1.00 20.00              
ATOM    234 3HB  TYR A  15      59.467  84.375 158.604  1.00 20.00              
ATOM    235  CG  TYR A  15      58.460  84.744 156.792  1.00 20.00              
ATOM    236  CD1 TYR A  15      57.261  85.109 156.168  1.00 20.00              
ATOM    237  HD1 TYR A  15      56.441  85.459 156.797  1.00 20.00              
ATOM    238  CD2 TYR A  15      59.612  84.268 156.062  1.00 20.00              
ATOM    239  HD2 TYR A  15      60.556  83.977 156.523  1.00 20.00              
ATOM    240  CE1 TYR A  15      57.057  85.055 154.831  1.00 20.00              
ATOM    241  HE1 TYR A  15      56.116  85.343 154.360  1.00 20.00              
ATOM    242  CE2 TYR A  15      59.368  84.228 154.728  1.00 20.00              
ATOM    243  HE2 TYR A  15      60.175  83.881 154.083  1.00 20.00              
ATOM    244  CZ  TYR A  15      58.162  84.597 154.113  1.00 20.00              
ATOM    245  OH  TYR A  15      57.959  84.539 152.724  1.00 20.00              
ATOM    246  HH  TYR A  15      58.729  84.222 152.245  1.00 20.00              
ATOM    247  O   ASN A  16      54.591  82.760 154.707  1.00 20.00              
ATOM    248  C   ASN A  16      55.339  81.864 155.227  1.00 20.00              
ATOM    249  N   ASN A  16      55.819  82.735 157.553  1.00 20.00              
ATOM    250  H   ASN A  16      55.229  83.345 157.696  1.00 20.00              
ATOM    251  CA  ASN A  16      55.413  81.613 156.746  1.00 20.00              
ATOM    252  HA  ASN A  16      56.228  80.902 156.886  1.00 20.00              
ATOM    253  CB  ASN A  16      54.157  80.933 157.199  1.00 20.00              
ATOM    254 2HB  ASN A  16      53.330  81.630 157.069  1.00 20.00              
ATOM    255 3HB  ASN A  16      53.998  80.059 156.566  1.00 20.00              
ATOM    256  CG  ASN A  16      54.120  80.437 158.693  1.00 20.00              
ATOM    257  OD1 ASN A  16      55.195  80.048 159.150  1.00 20.00              
ATOM    258  ND2 ASN A  16      52.910  80.468 159.382  1.00 20.00              
ATOM    259 1HD2 ASN A  16      52.870  80.153 160.340  1.00 20.00              
ATOM    260 2HD2 ASN A  16      52.077  80.806 158.920  1.00 20.00              
ATOM    261  O   LYS A  17      54.946  82.236 151.490  1.00 20.00              
ATOM    262  C   LYS A  17      55.386  81.356 152.322  1.00 20.00              
ATOM    263  N   LYS A  17      56.497  81.508 154.599  1.00 20.00              
ATOM    264  H   LYS A  17      57.172  81.282 155.082  1.00 20.00              
ATOM    265  CA  LYS A  17      56.645  81.497 153.140  1.00 20.00              
ATOM    266  HA  LYS A  17      56.941  82.487 152.793  1.00 20.00              
ATOM    267  CB  LYS A  17      57.738  80.500 152.784  1.00 20.00              
ATOM    268 2HB  LYS A  17      57.331  79.497 152.911  1.00 20.00              
ATOM    269 3HB  LYS A  17      58.004  80.654 151.738  1.00 20.00              
ATOM    270  CG  LYS A  17      59.051  80.595 153.630  1.00 20.00              
ATOM    271 2HG  LYS A  17      59.518  81.571 153.495  1.00 20.00              
ATOM    272 3HG  LYS A  17      58.830  80.442 154.687  1.00 20.00              
ATOM    273  CD  LYS A  17      59.986  79.480 153.114  1.00 20.00              
ATOM    274 2HD  LYS A  17      60.963  79.565 153.590  1.00 20.00              
ATOM    275 3HD  LYS A  17      59.557  78.503 153.336  1.00 20.00              
ATOM    276  CE  LYS A  17      60.130  79.656 151.580  1.00 20.00              
ATOM    277 2HE  LYS A  17      59.449  78.960 151.089  1.00 20.00              
ATOM    278 3HE  LYS A  17      59.852  80.678 151.323  1.00 20.00              
ATOM    279  NZ  LYS A  17      61.459  79.411 151.088  1.00 20.00              
ATOM    280 1HZ  LYS A  17      61.730  78.462 151.307  1.00 20.00              
ATOM    281 2HZ  LYS A  17      61.477  79.543 150.087  1.00 20.00              
ATOM    282 3HZ  LYS A  17      62.104  80.054 151.525  1.00 20.00              
ATOM    283  O   VAL A  18      51.542  80.721 151.226  1.00 20.00              
ATOM    284  C   VAL A  18      52.398  80.562 152.076  1.00 20.00              
ATOM    285  N   VAL A  18      54.843  80.188 152.504  1.00 20.00              
ATOM    286  H   VAL A  18      55.290  79.657 153.013  1.00 20.00              
ATOM    287  CA  VAL A  18      53.559  79.618 151.969  1.00 20.00              
ATOM    288  HA  VAL A  18      53.771  79.426 150.917  1.00 20.00              
ATOM    289  CB  VAL A  18      53.121  78.289 152.580  1.00 20.00              
ATOM    290  HB  VAL A  18      52.711  78.517 153.564  1.00 20.00              
ATOM    291  CG1 VAL A  18      52.099  77.592 151.588  1.00 20.00              
ATOM    292 1HG1 VAL A  18      52.585  77.418 150.628  1.00 20.00              
ATOM    293 2HG1 VAL A  18      51.775  76.639 152.008  1.00 20.00              
ATOM    294 3HG1 VAL A  18      51.233  78.239 151.445  1.00 20.00              
ATOM    295  CG2 VAL A  18      54.231  77.331 152.690  1.00 20.00              
ATOM    296 1HG2 VAL A  18      55.013  77.751 153.323  1.00 20.00              
ATOM    297 2HG2 VAL A  18      53.868  76.403 153.130  1.00 20.00              
ATOM    298 3HG2 VAL A  18      54.636  77.128 151.698  1.00 20.00              
ATOM    299  O   ILE A  19      52.263  83.978 151.944  1.00 20.00              
ATOM    300  C   ILE A  19      51.300  83.313 152.315  1.00 20.00              
ATOM    301  N   ILE A  19      52.435  81.208 153.238  1.00 20.00              
ATOM    302  H   ILE A  19      53.019  81.056 153.851  1.00 20.00              
ATOM    303  CA  ILE A  19      51.342  82.232 153.363  1.00 20.00              
ATOM    304  HA  ILE A  19      50.367  81.808 153.122  1.00 20.00              
ATOM    305  CB  ILE A  19      51.317  82.670 154.870  1.00 20.00              
ATOM    306  HB  ILE A  19      52.268  82.999 155.289  1.00 20.00              
ATOM    307  CG1 ILE A  19      50.837  81.445 155.660  1.00 20.00              
ATOM    308 2HG1 ILE A  19      49.774  81.277 155.489  1.00 20.00              
ATOM    309 3HG1 ILE A  19      51.397  80.559 155.360  1.00 20.00              
ATOM    310  CG2 ILE A  19      50.267  83.844 154.904  1.00 20.00              
ATOM    311 1HG2 ILE A  19      49.299  83.476 154.566  1.00 20.00              
ATOM    312 2HG2 ILE A  19      50.177  84.222 155.923  1.00 20.00              
ATOM    313 3HG2 ILE A  19      50.599  84.648 154.248  1.00 20.00              
ATOM    314  CD1 ILE A  19      51.089  81.752 157.123  1.00 20.00              
ATOM    315 1HD1 ILE A  19      50.531  82.643 157.410  1.00 20.00              
ATOM    316 2HD1 ILE A  19      50.765  80.909 157.733  1.00 20.00              
ATOM    317 3HD1 ILE A  19      52.155  81.924 157.280  1.00 20.00              
ATOM    318  O   ARG A  20      48.588  85.325 152.555  1.00 20.00              
ATOM    319  C   ARG A  20      49.323  85.782 151.628  1.00 20.00              
ATOM    320  N   ARG A  20      50.110  83.561 151.750  1.00 20.00              
ATOM    321  H   ARG A  20      49.457  83.057 151.993  1.00 20.00              
ATOM    322  CA  ARG A  20      49.818  84.548 150.810  1.00 20.00              
ATOM    323  HA  ARG A  20      50.692  84.707 150.178  1.00 20.00              
ATOM    324  CB  ARG A  20      48.641  84.241 149.863  1.00 20.00              
ATOM    325 2HB  ARG A  20      48.494  85.091 149.198  1.00 20.00              
ATOM    326 3HB  ARG A  20      48.887  83.357 149.275  1.00 20.00              
ATOM    327  CG  ARG A  20      47.336  83.979 150.624  1.00 20.00              
ATOM    328 2HG  ARG A  20      47.532  83.299 151.454  1.00 20.00              
ATOM    329 3HG  ARG A  20      46.948  84.921 151.010  1.00 20.00              
ATOM    330  CD  ARG A  20      46.290  83.345 149.685  1.00 20.00              
ATOM    331 2HD  ARG A  20      45.804  84.135 149.112  1.00 20.00              
ATOM    332 3HD  ARG A  20      46.794  82.660 149.002  1.00 20.00              
ATOM    333  NE  ARG A  20      45.272  82.609 150.393  1.00 20.00              
ATOM    334  HE  ARG A  20      44.470  82.335 149.845  1.00 20.00              
ATOM    335  CZ  ARG A  20      45.249  82.236 151.692  1.00 20.00              
ATOM    336  NH1 ARG A  20      46.194  82.486 152.606  1.00 20.00              
ATOM    337 1HH1 ARG A  20      46.074  82.159 153.553  1.00 20.00              
ATOM    338 2HH1 ARG A  20      47.024  82.999 152.342  1.00 20.00              
ATOM    339  NH2 ARG A  20      44.188  81.534 152.195  1.00 20.00              
ATOM    340 1HH2 ARG A  20      43.415  81.291 151.591  1.00 20.00              
ATOM    341 2HH2 ARG A  20      44.182  81.261 153.167  1.00 20.00              
ATOM    342  O   PRO A  21      47.905  89.186 150.566  1.00 20.00              
ATOM    343  C   PRO A  21      48.147  88.711 151.640  1.00 20.00              
ATOM    344  N   PRO A  21      49.994  86.904 151.534  1.00 20.00              
ATOM    345  CA  PRO A  21      49.647  88.300 151.938  1.00 20.00              
ATOM    346  HA  PRO A  21      49.834  88.293 153.012  1.00 20.00              
ATOM    347  CB  PRO A  21      50.706  89.195 151.286  1.00 20.00              
ATOM    348 2HB  PRO A  21      50.240  90.040 150.778  1.00 20.00              
ATOM    349 3HB  PRO A  21      51.414  89.564 152.027  1.00 20.00              
ATOM    350  CG  PRO A  21      51.449  88.241 150.223  1.00 20.00              
ATOM    351 2HG  PRO A  21      51.042  88.384 149.222  1.00 20.00              
ATOM    352 3HG  PRO A  21      52.519  88.446 150.213  1.00 20.00              
ATOM    353  CD  PRO A  21      51.235  86.842 150.629  1.00 20.00              
ATOM    354 2HD  PRO A  21      51.030  86.190 149.780  1.00 20.00              
ATOM    355 3HD  PRO A  21      52.076  86.444 151.197  1.00 20.00              
ATOM    356  O   VAL A  22      46.094  88.844 155.233  1.00 20.00              
ATOM    357  C   VAL A  22      45.598  89.038 154.087  1.00 20.00              
ATOM    358  N   VAL A  22      47.422  88.229 152.653  1.00 20.00              
ATOM    359  H   VAL A  22      47.875  87.834 153.268  1.00 20.00              
ATOM    360  CA  VAL A  22      46.002  88.269 152.875  1.00 20.00              
ATOM    361  HA  VAL A  22      45.713  88.838 151.993  1.00 20.00              
ATOM    362  CB  VAL A  22      45.048  87.035 152.538  1.00 20.00              
ATOM    363  HB  VAL A  22      44.588  86.945 153.523  1.00 20.00              
ATOM    364  CG1 VAL A  22      43.826  87.325 151.685  1.00 20.00              
ATOM    365 1HG1 VAL A  22      44.142  87.725 150.721  1.00 20.00              
ATOM    366 2HG1 VAL A  22      43.264  86.404 151.530  1.00 20.00              
ATOM    367 3HG1 VAL A  22      43.194  88.056 152.191  1.00 20.00              
ATOM    368  CG2 VAL A  22      45.557  85.631 152.638  1.00 20.00              
ATOM    369 1HG2 VAL A  22      45.882  85.433 153.659  1.00 20.00              
ATOM    370 2HG2 VAL A  22      44.760  84.935 152.369  1.00 20.00              
ATOM    371 3HG2 VAL A  22      46.398  85.499 151.957  1.00 20.00              
ATOM    372  O   GLU A  23      43.201  92.421 153.506  1.00 20.00              
ATOM    373  C   GLU A  23      43.514  91.794 154.548  1.00 20.00              
ATOM    374  N   GLU A  23      45.136  90.282 153.774  1.00 20.00              
ATOM    375  H   GLU A  23      44.868  90.392 152.964  1.00 20.00              
ATOM    376  CA  GLU A  23      45.043  91.418 154.621  1.00 20.00              
ATOM    377  HA  GLU A  23      45.399  91.308 155.645  1.00 20.00              
ATOM    378  CB  GLU A  23      45.807  92.522 153.946  1.00 20.00              
ATOM    379 2HB  GLU A  23      45.954  92.272 152.894  1.00 20.00              
ATOM    380 3HB  GLU A  23      45.246  93.453 154.024  1.00 20.00              
ATOM    381  CG  GLU A  23      47.182  92.692 154.629  1.00 20.00              
ATOM    382 2HG  GLU A  23      47.606  91.695 154.754  1.00 20.00              
ATOM    383 3HG  GLU A  23      47.810  93.270 153.951  1.00 20.00              
ATOM    384  CD  GLU A  23      47.237  93.371 155.975  1.00 20.00              
ATOM    385  OE1 GLU A  23      46.764  94.517 156.092  1.00 20.00              
ATOM    386  OE2 GLU A  23      47.757  92.810 157.015  1.00 20.00              
ATOM    387  O   HIS A  24      41.327  90.320 153.169  1.00 20.00              
ATOM    388  C   HIS A  24      40.690  90.818 154.152  1.00 20.00              
ATOM    389  N   HIS A  24      42.826  90.991 155.314  1.00 20.00              
ATOM    390  H   HIS A  24      43.246  90.361 155.722  1.00 20.00              
ATOM    391  CA  HIS A  24      41.372  91.103 155.521  1.00 20.00              
ATOM    392  HA  HIS A  24      41.062  90.401 156.296  1.00 20.00              
ATOM    393  CB  HIS A  24      40.865  92.487 156.058  1.00 20.00              
ATOM    394 2HB  HIS A  24      40.514  93.113 155.238  1.00 20.00              
ATOM    395 3HB  HIS A  24      40.058  92.348 156.779  1.00 20.00              
ATOM    396  CG  HIS A  24      41.985  93.219 156.753  1.00 20.00              
ATOM    397  ND1 HIS A  24      42.173  94.539 156.692  1.00 20.00              
ATOM    398  HD1 HIS A  24      41.585  95.177 156.175  1.00 20.00              
ATOM    399  CD2 HIS A  24      42.981  92.631 157.555  1.00 20.00              
ATOM    400  HD2 HIS A  24      43.232  91.622 157.884  1.00 20.00              
ATOM    401  CE1 HIS A  24      43.264  94.912 157.419  1.00 20.00              
ATOM    402  HE1 HIS A  24      43.582  95.952 157.494  1.00 20.00              
ATOM    403  NE2 HIS A  24      43.740  93.770 157.931  1.00 20.00              
ATOM    404  HE2 HIS A  24      44.556  93.724 158.524  1.00 20.00              
ATOM    405  O   HIS A  25      37.601  92.731 151.766  1.00 20.00              
ATOM    406  C   HIS A  25      38.636  92.054 151.854  1.00 20.00              
ATOM    407  N   HIS A  25      39.399  90.935 153.967  1.00 20.00              
ATOM    408  H   HIS A  25      38.910  91.153 154.640  1.00 20.00              
ATOM    409  CA  HIS A  25      38.730  90.707 152.645  1.00 20.00              
ATOM    410  HA  HIS A  25      39.244  90.000 151.994  1.00 20.00              
ATOM    411  CB  HIS A  25      37.292  90.213 152.992  1.00 20.00              
ATOM    412 2HB  HIS A  25      37.289  89.132 153.138  1.00 20.00              
ATOM    413 3HB  HIS A  25      36.933  90.703 153.897  1.00 20.00              
ATOM    414  CG  HIS A  25      36.288  90.528 151.870  1.00 20.00              
ATOM    415  ND1 HIS A  25      36.685  90.336 150.517  1.00 20.00              
ATOM    416  HD1 HIS A  25      37.588  90.005 150.206  1.00 20.00              
ATOM    417  CD2 HIS A  25      34.987  90.991 151.883  1.00 20.00              
ATOM    418  HD2 HIS A  25      34.282  91.271 152.665  1.00 20.00              
ATOM    419  CE1 HIS A  25      35.689  90.661 149.749  1.00 20.00              
ATOM    420  HE1 HIS A  25      35.795  90.584 148.667  1.00 20.00              
ATOM    421  NE2 HIS A  25      34.625  91.068 150.515  1.00 20.00              
ATOM    422  HE2 HIS A  25      33.730  91.373 150.162  1.00 20.00              
ATOM    423  O   THR A  26      40.330  92.075 148.352  1.00 20.00              
ATOM    424  C   THR A  26      40.423  93.192 148.902  1.00 20.00              
ATOM    425  N   THR A  26      39.691  92.230 151.001  1.00 20.00              
ATOM    426  H   THR A  26      40.352  91.681 150.963  1.00 20.00              
ATOM    427  CA  THR A  26      39.613  93.388 150.184  1.00 20.00              
ATOM    428  HA  THR A  26      38.565  93.503 149.905  1.00 20.00              
ATOM    429  CB  THR A  26      39.776  94.764 150.838  1.00 20.00              
ATOM    430  HB  THR A  26      40.842  94.991 150.834  1.00 20.00              
ATOM    431  OG1 THR A  26      39.353  94.813 152.241  1.00 20.00              
ATOM    432  HG1 THR A  26      39.483  95.701 152.584  1.00 20.00              
ATOM    433  CG2 THR A  26      38.968  95.797 150.026  1.00 20.00              
ATOM    434 1HG2 THR A  26      37.905  95.563 150.095  1.00 20.00              
ATOM    435 2HG2 THR A  26      39.147  96.795 150.427  1.00 20.00              
ATOM    436 3HG2 THR A  26      39.280  95.764 148.982  1.00 20.00              
ATOM    437  O   HIS A  27      43.617  93.194 146.153  1.00 20.00              
ATOM    438  C   HIS A  27      42.876  93.007 147.156  1.00 20.00              
ATOM    439  N   HIS A  27      41.355  94.098 148.779  1.00 20.00              
ATOM    440  H   HIS A  27      41.443  94.647 149.435  1.00 20.00              
ATOM    441  CA  HIS A  27      42.236  94.278 147.689  1.00 20.00              
ATOM    442  HA  HIS A  27      41.640  94.710 146.884  1.00 20.00              
ATOM    443  CB  HIS A  27      43.401  95.161 148.089  1.00 20.00              
ATOM    444 2HB  HIS A  27      43.812  95.616 147.187  1.00 20.00              
ATOM    445 3HB  HIS A  27      43.026  95.942 148.751  1.00 20.00              
ATOM    446  CG  HIS A  27      44.613  94.549 148.826  1.00 20.00              
ATOM    447  ND1 HIS A  27      44.593  93.769 149.941  1.00 20.00              
ATOM    448  HD1 HIS A  27      43.742  93.506 150.416  1.00 20.00              
ATOM    449  CD2 HIS A  27      45.925  94.622 148.571  1.00 20.00              
ATOM    450  HD2 HIS A  27      46.452  95.141 147.771  1.00 20.00              
ATOM    451  CE1 HIS A  27      45.832  93.378 150.358  1.00 20.00              
ATOM    452  HE1 HIS A  27      45.985  92.751 151.237  1.00 20.00              
ATOM    453  NE2 HIS A  27      46.682  93.953 149.438  1.00 20.00              
ATOM    454  HE2 HIS A  27      47.690  93.881 149.424  1.00 20.00              
ATOM    455  O   PHE A  28      45.265  91.482 148.177  1.00 20.00              
ATOM    456  C   PHE A  28      44.842  90.633 147.445  1.00 20.00              
ATOM    457  N   PHE A  28      42.846  91.891 147.877  1.00 20.00              
ATOM    458  H   PHE A  28      42.589  91.930 148.697  1.00 20.00              
ATOM    459  CA  PHE A  28      43.247  90.571 147.304  1.00 20.00              
ATOM    460  HA  PHE A  28      42.783  89.687 147.743  1.00 20.00              
ATOM    461  CB  PHE A  28      42.933  90.563 145.753  1.00 20.00              
ATOM    462 2HB  PHE A  28      43.672  91.155 145.211  1.00 20.00              
ATOM    463 3HB  PHE A  28      42.933  89.543 145.368  1.00 20.00              
ATOM    464  CG  PHE A  28      41.523  91.182 145.465  1.00 20.00              
ATOM    465  CD1 PHE A  28      40.361  90.702 146.084  1.00 20.00              
ATOM    466  HD1 PHE A  28      40.438  89.874 146.787  1.00 20.00              
ATOM    467  CD2 PHE A  28      41.443  92.248 144.556  1.00 20.00              
ATOM    468  HD2 PHE A  28      42.343  92.627 144.071  1.00 20.00              
ATOM    469  CE1 PHE A  28      39.077  91.271 145.817  1.00 20.00              
ATOM    470  HE1 PHE A  28      38.174  90.897 146.300  1.00 20.00              
ATOM    471  CE2 PHE A  28      40.222  92.808 144.286  1.00 20.00              
ATOM    472  HE2 PHE A  28      40.142  93.636 143.582  1.00 20.00              
ATOM    473  CZ  PHE A  28      39.039  92.292 144.940  1.00 20.00              
ATOM    474  HZ  PHE A  28      38.075  92.749 144.713  1.00 20.00              
ATOM    475  O   VAL A  29      46.740  91.076 143.930  1.00 20.00              
ATOM    476  C   VAL A  29      46.938  91.507 145.130  1.00 20.00              
ATOM    477  N   VAL A  29      45.436  90.161 146.315  1.00 20.00              
ATOM    478  H   VAL A  29      45.051  89.695 145.702  1.00 20.00              
ATOM    479  CA  VAL A  29      46.859  90.582 146.312  1.00 20.00              
ATOM    480  HA  VAL A  29      47.281  91.136 147.151  1.00 20.00              
ATOM    481  CB  VAL A  29      47.730  89.350 146.354  1.00 20.00              
ATOM    482  HB  VAL A  29      48.040  89.263 145.313  1.00 20.00              
ATOM    483  CG1 VAL A  29      49.020  89.431 147.234  1.00 20.00              
ATOM    484 1HG1 VAL A  29      48.741  89.631 148.269  1.00 20.00              
ATOM    485 2HG1 VAL A  29      49.557  88.484 147.180  1.00 20.00              
ATOM    486 3HG1 VAL A  29      49.661  90.233 146.869  1.00 20.00              
ATOM    487  CG2 VAL A  29      46.959  88.139 146.865  1.00 20.00              
ATOM    488 1HG2 VAL A  29      46.113  87.941 146.207  1.00 20.00              
ATOM    489 2HG2 VAL A  29      47.617  87.269 146.883  1.00 20.00              
ATOM    490 3HG2 VAL A  29      46.596  88.338 147.874  1.00 20.00              
ATOM    491  O   ASP A  30      49.876  93.834 144.058  1.00 20.00              
ATOM    492  C   ASP A  30      48.862  93.502 143.445  1.00 20.00              
ATOM    493  N   ASP A  30      47.211  92.784 145.208  1.00 20.00              
ATOM    494  H   ASP A  30      47.266  93.146 145.987  1.00 20.00              
ATOM    495  CA  ASP A  30      47.431  93.642 144.011  1.00 20.00              
ATOM    496  HA  ASP A  30      46.622  93.317 143.357  1.00 20.00              
ATOM    497  CB  ASP A  30      47.385  95.164 144.197  1.00 20.00              
ATOM    498 2HB  ASP A  30      46.337  95.457 144.270  1.00 20.00              
ATOM    499 3HB  ASP A  30      47.893  95.398 145.133  1.00 20.00              
ATOM    500  CG  ASP A  30      48.013  95.993 143.123  1.00 20.00              
ATOM    501  OD1 ASP A  30      49.238  96.245 143.135  1.00 20.00              
ATOM    502  OD2 ASP A  30      47.324  96.449 142.192  1.00 20.00              
ATOM    503  O   ILE A  31      49.113  92.712 139.469  1.00 20.00              
ATOM    504  C   ILE A  31      50.111  92.944 140.170  1.00 20.00              
ATOM    505  N   ILE A  31      48.880  92.951 142.239  1.00 20.00              
ATOM    506  H   ILE A  31      48.152  92.840 141.794  1.00 20.00              
ATOM    507  CA  ILE A  31      50.186  92.533 141.677  1.00 20.00              
ATOM    508  HA  ILE A  31      51.062  92.965 142.159  1.00 20.00              
ATOM    509  CB  ILE A  31      50.316  90.948 141.838  1.00 20.00              
ATOM    510  HB  ILE A  31      49.334  90.555 141.575  1.00 20.00              
ATOM    511  CG1 ILE A  31      50.667  90.581 143.316  1.00 20.00              
ATOM    512 2HG1 ILE A  31      51.680  90.178 143.322  1.00 20.00              
ATOM    513 3HG1 ILE A  31      50.640  91.503 143.898  1.00 20.00              
ATOM    514  CG2 ILE A  31      51.306  90.233 140.823  1.00 20.00              
ATOM    515 1HG2 ILE A  31      52.311  90.637 140.950  1.00 20.00              
ATOM    516 2HG2 ILE A  31      51.319  89.162 141.021  1.00 20.00              
ATOM    517 3HG2 ILE A  31      50.970  90.410 139.801  1.00 20.00              
ATOM    518  CD1 ILE A  31      49.799  89.607 143.989  1.00 20.00              
ATOM    519 1HD1 ILE A  31      49.819  88.664 143.443  1.00 20.00              
ATOM    520 2HD1 ILE A  31      50.156  89.444 145.006  1.00 20.00              
ATOM    521 3HD1 ILE A  31      48.779  89.988 144.019  1.00 20.00              
ATOM    522  O   THR A  32      53.323  93.102 138.013  1.00 20.00              
ATOM    523  C   THR A  32      52.249  93.436 137.492  1.00 20.00              
ATOM    524  N   THR A  32      51.117  93.678 139.725  1.00 20.00              
ATOM    525  H   THR A  32      51.755  93.902 140.257  1.00 20.00              
ATOM    526  CA  THR A  32      51.142  94.103 138.344  1.00 20.00              
ATOM    527  HA  THR A  32      50.190  93.837 137.884  1.00 20.00              
ATOM    528  CB  THR A  32      51.417  95.607 138.298  1.00 20.00              
ATOM    529  HB  THR A  32      52.457  95.718 138.607  1.00 20.00              
ATOM    530  OG1 THR A  32      50.867  96.397 139.308  1.00 20.00              
ATOM    531  HG1 THR A  32      51.110  97.314 139.165  1.00 20.00              
ATOM    532  CG2 THR A  32      51.365  96.149 136.866  1.00 20.00              
ATOM    533 1HG2 THR A  32      50.327  96.306 136.574  1.00 20.00              
ATOM    534 2HG2 THR A  32      51.903  97.096 136.816  1.00 20.00              
ATOM    535 3HG2 THR A  32      51.828  95.431 136.189  1.00 20.00              
ATOM    536  O   VAL A  33      52.740  94.826 134.178  1.00 20.00              
ATOM    537  C   VAL A  33      53.384  93.813 134.386  1.00 20.00              
ATOM    538  N   VAL A  33      51.928  93.253 136.243  1.00 20.00              
ATOM    539  H   VAL A  33      51.137  93.477 135.992  1.00 20.00              
ATOM    540  CA  VAL A  33      52.847  92.682 135.226  1.00 20.00              
ATOM    541  HA  VAL A  33      53.665  92.130 135.690  1.00 20.00              
ATOM    542  CB  VAL A  33      52.081  91.687 134.267  1.00 20.00              
ATOM    543  HB  VAL A  33      51.619  92.307 133.499  1.00 20.00              
ATOM    544  CG1 VAL A  33      53.057  90.714 133.677  1.00 20.00              
ATOM    545 1HG1 VAL A  33      53.538  90.150 134.477  1.00 20.00              
ATOM    546 2HG1 VAL A  33      52.530  90.026 133.015  1.00 20.00              
ATOM    547 3HG1 VAL A  33      53.814  91.255 133.109  1.00 20.00              
ATOM    548  CG2 VAL A  33      50.961  90.927 134.921  1.00 20.00              
ATOM    549 1HG2 VAL A  33      50.221  91.628 135.305  1.00 20.00              
ATOM    550 2HG2 VAL A  33      50.492  90.269 134.189  1.00 20.00              
ATOM    551 3HG2 VAL A  33      51.357  90.331 135.743  1.00 20.00              
ATOM    552  O   GLY A  34      57.424  93.521 132.711  1.00 20.00              
ATOM    553  C   GLY A  34      56.334  93.777 132.176  1.00 20.00              
ATOM    554  N   GLY A  34      54.588  93.533 133.822  1.00 20.00              
ATOM    555  H   GLY A  34      54.966  92.773 133.961  1.00 20.00              
ATOM    556  CA  GLY A  34      55.239  94.543 132.973  1.00 20.00              
ATOM    557 1HA  GLY A  34      54.520  94.991 132.287  1.00 20.00              
ATOM    558 2HA  GLY A  34      55.694  95.324 133.583  1.00 20.00              
ATOM    559  O   LEU A  35      57.258  94.354 128.431  1.00 20.00              
ATOM    560  C   LEU A  35      57.829  93.591 129.187  1.00 20.00              
ATOM    561  N   LEU A  35      56.041  93.447 130.953  1.00 20.00              
ATOM    562  H   LEU A  35      55.275  93.680 130.640  1.00 20.00              
ATOM    563  CA  LEU A  35      56.953  92.695 130.075  1.00 20.00              
ATOM    564  HA  LEU A  35      57.642  92.135 130.707  1.00 20.00              
ATOM    565  CB  LEU A  35      56.188  91.698 129.195  1.00 20.00              
ATOM    566 2HB  LEU A  35      55.672  91.014 129.868  1.00 20.00              
ATOM    567 3HB  LEU A  35      55.454  92.275 128.631  1.00 20.00              
ATOM    568  CG  LEU A  35      56.945  90.834 128.181  1.00 20.00              
ATOM    569  HG  LEU A  35      57.677  90.253 128.741  1.00 20.00              
ATOM    570  CD1 LEU A  35      55.954  89.916 127.452  1.00 20.00              
ATOM    571 1HD1 LEU A  35      55.212  90.521 126.931  1.00 20.00              
ATOM    572 2HD1 LEU A  35      56.492  89.300 126.731  1.00 20.00              
ATOM    573 3HD1 LEU A  35      55.454  89.272 128.177  1.00 20.00              
ATOM    574  CD2 LEU A  35      57.692  91.642 127.174  1.00 20.00              
ATOM    575 1HD2 LEU A  35      58.421  92.274 127.682  1.00 20.00              
ATOM    576 2HD2 LEU A  35      58.208  90.975 126.483  1.00 20.00              
ATOM    577 3HD2 LEU A  35      56.993  92.267 126.619  1.00 20.00              
ATOM    578  O   GLN A  36      61.804  92.588 128.009  1.00 20.00              
ATOM    579  C   GLN A  36      60.779  93.096 127.592  1.00 20.00              
ATOM    580  N   GLN A  36      59.102  93.370 129.230  1.00 20.00              
ATOM    581  H   GLN A  36      59.431  92.773 129.755  1.00 20.00              
ATOM    582  CA  GLN A  36      59.937  94.138 128.388  1.00 20.00              
ATOM    583  HA  GLN A  36      59.374  94.799 127.729  1.00 20.00              
ATOM    584  CB  GLN A  36      60.855  95.100 129.139  1.00 20.00              
ATOM    585 2HB  GLN A  36      60.230  95.743 129.760  1.00 20.00              
ATOM    586 3HB  GLN A  36      61.512  94.507 129.776  1.00 20.00              
ATOM    587  CG  GLN A  36      61.727  95.994 128.276  1.00 20.00              
ATOM    588 2HG  GLN A  36      61.118  96.435 127.487  1.00 20.00              
ATOM    589 3HG  GLN A  36      62.151  96.786 128.894  1.00 20.00              
ATOM    590  CD  GLN A  36      62.881  95.224 127.620  1.00 20.00              
ATOM    591  OE1 GLN A  36      62.575  94.381 126.840  1.00 20.00              
ATOM    592  NE2 GLN A  36      64.071  95.542 127.956  1.00 20.00              
ATOM    593 1HE2 GLN A  36      64.855  95.056 127.546  1.00 20.00              
ATOM    594 2HE2 GLN A  36      64.222  96.278 128.632  1.00 20.00              
ATOM    595  O   LEU A  37      62.500  93.475 124.403  1.00 20.00              
ATOM    596  C   LEU A  37      62.394  92.466 125.060  1.00 20.00              
ATOM    597  N   LEU A  37      60.395  92.858 126.312  1.00 20.00              
ATOM    598  H   LEU A  37      59.729  93.293 125.985  1.00 20.00              
ATOM    599  CA  LEU A  37      61.089  91.873 125.482  1.00 20.00              
ATOM    600  HA  LEU A  37      61.185  90.944 126.045  1.00 20.00              
ATOM    601  CB  LEU A  37      60.371  91.548 124.157  1.00 20.00              
ATOM    602 2HB  LEU A  37      60.325  92.478 123.590  1.00 20.00              
ATOM    603 3HB  LEU A  37      60.999  90.831 123.628  1.00 20.00              
ATOM    604  CG  LEU A  37      58.971  90.975 124.165  1.00 20.00              
ATOM    605  HG  LEU A  37      58.273  91.691 124.600  1.00 20.00              
ATOM    606  CD1 LEU A  37      58.577  90.704 122.773  1.00 20.00              
ATOM    607 1HD1 LEU A  37      59.271  89.990 122.330  1.00 20.00              
ATOM    608 2HD1 LEU A  37      57.568  90.290 122.754  1.00 20.00              
ATOM    609 3HD1 LEU A  37      58.598  91.632 122.202  1.00 20.00              
ATOM    610  CD2 LEU A  37      58.893  89.711 125.047  1.00 20.00              
ATOM    611 1HD2 LEU A  37      59.171  89.963 126.070  1.00 20.00              
ATOM    612 2HD2 LEU A  37      57.875  89.320 125.034  1.00 20.00              
ATOM    613 3HD2 LEU A  37      59.576  88.955 124.660  1.00 20.00              
ATOM    614  O   ILE A  38      65.343  93.562 123.462  1.00 20.00              
ATOM    615  C   ILE A  38      65.120  92.440 124.007  1.00 20.00              
ATOM    616  N   ILE A  38      63.445  91.971 125.709  1.00 20.00              
ATOM    617  H   ILE A  38      63.357  91.308 126.248  1.00 20.00              
ATOM    618  CA  ILE A  38      64.734  92.579 125.484  1.00 20.00              
ATOM    619  HA  ILE A  38      64.643  93.618 125.802  1.00 20.00              
ATOM    620  CB  ILE A  38      65.904  91.948 126.312  1.00 20.00              
ATOM    621  HB  ILE A  38      66.025  90.883 126.112  1.00 20.00              
ATOM    622  CG1 ILE A  38      65.587  92.185 127.744  1.00 20.00              
ATOM    623 2HG1 ILE A  38      66.474  91.925 128.321  1.00 20.00              
ATOM    624 3HG1 ILE A  38      65.378  93.249 127.860  1.00 20.00              
ATOM    625  CG2 ILE A  38      67.211  92.697 125.944  1.00 20.00              
ATOM    626 1HG2 ILE A  38      67.105  93.755 126.188  1.00 20.00              
ATOM    627 2HG2 ILE A  38      68.043  92.277 126.508  1.00 20.00              
ATOM    628 3HG2 ILE A  38      67.404  92.589 124.877  1.00 20.00              
ATOM    629  CD1 ILE A  38      64.408  91.422 128.351  1.00 20.00              
ATOM    630 1HD1 ILE A  38      64.591  90.349 128.275  1.00 20.00              
ATOM    631 2HD1 ILE A  38      64.298  91.697 129.400  1.00 20.00              
ATOM    632 3HD1 ILE A  38      63.495  91.674 127.812  1.00 20.00              
ATOM    633  O   GLN A  39      63.938  88.869 122.615  1.00 20.00              
ATOM    634  C   GLN A  39      64.477  89.473 121.683  1.00 20.00              
ATOM    635  N   GLN A  39      64.769  91.295 123.423  1.00 20.00              
ATOM    636  H   GLN A  39      64.314  90.746 123.905  1.00 20.00              
ATOM    637  CA  GLN A  39      65.076  90.848 122.015  1.00 20.00              
ATOM    638  HA  GLN A  39      64.670  91.592 121.330  1.00 20.00              
ATOM    639  CB  GLN A  39      66.586  90.667 121.833  1.00 20.00              
ATOM    640 2HB  GLN A  39      67.010  90.226 122.736  1.00 20.00              
ATOM    641 3HB  GLN A  39      66.773  90.007 120.985  1.00 20.00              
ATOM    642  CG  GLN A  39      67.247  92.030 121.573  1.00 20.00              
ATOM    643 2HG  GLN A  39      66.799  92.457 120.675  1.00 20.00              
ATOM    644 3HG  GLN A  39      67.038  92.675 122.426  1.00 20.00              
ATOM    645  CD  GLN A  39      68.727  92.028 121.370  1.00 20.00              
ATOM    646  OE1 GLN A  39      69.342  91.007 121.006  1.00 20.00              
ATOM    647  NE2 GLN A  39      69.204  93.249 121.639  1.00 20.00              
ATOM    648 1HE2 GLN A  39      70.194  93.431 121.553  1.00 20.00              
ATOM    649 2HE2 GLN A  39      68.573  93.983 121.927  1.00 20.00              
ATOM    650  O   LEU A  40      65.660  87.562 118.530  1.00 20.00              
ATOM    651  C   LEU A  40      64.869  86.963 119.290  1.00 20.00              
ATOM    652  N   LEU A  40      64.423  89.094 120.404  1.00 20.00              
ATOM    653  H   LEU A  40      64.738  89.611 119.794  1.00 20.00              
ATOM    654  CA  LEU A  40      63.829  87.798 120.026  1.00 20.00              
ATOM    655  HA  LEU A  40      63.450  87.238 120.882  1.00 20.00              
ATOM    656  CB  LEU A  40      62.744  88.090 119.019  1.00 20.00              
ATOM    657 2HB  LEU A  40      63.193  88.144 118.027  1.00 20.00              
ATOM    658 3HB  LEU A  40      62.016  87.278 119.043  1.00 20.00              
ATOM    659  CG  LEU A  40      62.036  89.375 119.295  1.00 20.00              
ATOM    660  HG  LEU A  40      62.687  90.247 119.226  1.00 20.00              
ATOM    661  CD1 LEU A  40      60.915  89.387 118.285  1.00 20.00              
ATOM    662 1HD1 LEU A  40      60.274  88.520 118.442  1.00 20.00              
ATOM    663 2HD1 LEU A  40      60.329  90.298 118.404  1.00 20.00              
ATOM    664 3HD1 LEU A  40      61.332  89.352 117.279  1.00 20.00              
ATOM    665  CD2 LEU A  40      61.450  89.340 120.706  1.00 20.00              
ATOM    666 1HD2 LEU A  40      62.253  89.204 121.431  1.00 20.00              
ATOM    667 2HD2 LEU A  40      60.933  90.278 120.908  1.00 20.00              
ATOM    668 3HD2 LEU A  40      60.745  88.513 120.786  1.00 20.00              
ATOM    669  O   ILE A  41      66.020  84.221 116.565  1.00 20.00              
ATOM    670  C   ILE A  41      65.312  84.113 117.644  1.00 20.00              
ATOM    671  N   ILE A  41      64.800  85.683 119.474  1.00 20.00              
ATOM    672  H   ILE A  41      64.145  85.376 119.939  1.00 20.00              
ATOM    673  CA  ILE A  41      65.767  84.760 118.951  1.00 20.00              
ATOM    674  HA  ILE A  41      66.670  85.328 118.725  1.00 20.00              
ATOM    675  CB  ILE A  41      66.172  83.669 120.008  1.00 20.00              
ATOM    676  HB  ILE A  41      67.107  83.203 119.700  1.00 20.00              
ATOM    677  CG1 ILE A  41      65.056  82.649 120.059  1.00 20.00              
ATOM    678 2HG1 ILE A  41      64.259  83.065 120.674  1.00 20.00              
ATOM    679 3HG1 ILE A  41      64.694  82.510 119.040  1.00 20.00              
ATOM    680  CG2 ILE A  41      66.464  84.256 121.399  1.00 20.00              
ATOM    681 1HG2 ILE A  41      65.575  84.764 121.774  1.00 20.00              
ATOM    682 2HG2 ILE A  41      66.737  83.452 122.083  1.00 20.00              
ATOM    683 3HG2 ILE A  41      67.286  84.967 121.328  1.00 20.00              
ATOM    684  CD1 ILE A  41      65.378  81.329 120.593  1.00 20.00              
ATOM    685 1HD1 ILE A  41      65.726  81.427 121.621  1.00 20.00              
ATOM    686 2HD1 ILE A  41      64.488  80.700 120.570  1.00 20.00              
ATOM    687 3HD1 ILE A  41      66.161  80.872 119.987  1.00 20.00              
ATOM    688  O   ASN A  42      61.424  82.629 117.384  1.00 20.00              
ATOM    689  C   ASN A  42      62.132  82.812 116.354  1.00 20.00              
ATOM    690  N   ASN A  42      64.109  83.682 117.584  1.00 20.00              
ATOM    691  H   ASN A  42      63.573  83.802 118.246  1.00 20.00              
ATOM    692  CA  ASN A  42      63.656  82.995 116.399  1.00 20.00              
ATOM    693  HA  ASN A  42      63.903  83.619 115.540  1.00 20.00              
ATOM    694  CB  ASN A  42      64.396  81.625 116.161  1.00 20.00              
ATOM    695 2HB  ASN A  42      64.294  81.014 117.058  1.00 20.00              
ATOM    696 3HB  ASN A  42      63.924  81.116 115.320  1.00 20.00              
ATOM    697  CG  ASN A  42      65.932  81.756 115.842  1.00 20.00              
ATOM    698  OD1 ASN A  42      66.226  82.346 114.803  1.00 20.00              
ATOM    699  ND2 ASN A  42      66.789  81.213 116.725  1.00 20.00              
ATOM    700 1HD2 ASN A  42      67.784  81.272 116.559  1.00 20.00              
ATOM    701 2HD2 ASN A  42      66.434  80.750 117.548  1.00 20.00              
ATOM    702  O   VAL A  43      60.787  81.803 112.673  1.00 20.00              
ATOM    703  C   VAL A  43      60.036  81.849 113.632  1.00 20.00              
ATOM    704  N   VAL A  43      61.692  82.712 115.090  1.00 20.00              
ATOM    705  H   VAL A  43      62.242  82.680 114.430  1.00 20.00              
ATOM    706  CA  VAL A  43      60.314  82.662 114.880  1.00 20.00              
ATOM    707  HA  VAL A  43      59.889  82.227 115.784  1.00 20.00              
ATOM    708  CB  VAL A  43      59.563  83.986 114.735  1.00 20.00              
ATOM    709  HB  VAL A  43      59.801  84.462 113.784  1.00 20.00              
ATOM    710  CG1 VAL A  43      58.055  83.845 114.566  1.00 20.00              
ATOM    711 1HG1 VAL A  43      57.637  83.339 115.436  1.00 20.00              
ATOM    712 2HG1 VAL A  43      57.606  84.834 114.470  1.00 20.00              
ATOM    713 3HG1 VAL A  43      57.843  83.262 113.669  1.00 20.00              
ATOM    714  CG2 VAL A  43      60.056  84.912 115.867  1.00 20.00              
ATOM    715 1HG2 VAL A  43      61.131  85.067 115.769  1.00 20.00              
ATOM    716 2HG2 VAL A  43      59.544  85.872 115.801  1.00 20.00              
ATOM    717 3HG2 VAL A  43      59.842  84.453 116.832  1.00 20.00              
ATOM    718  O   ASP A  44      56.114  80.294 112.865  1.00 20.00              
ATOM    719  C   ASP A  44      57.128  80.640 112.296  1.00 20.00              
ATOM    720  N   ASP A  44      58.904  81.156 113.728  1.00 20.00              
ATOM    721  H   ASP A  44      58.383  81.274 114.402  1.00 20.00              
ATOM    722  CA  ASP A  44      58.557  80.222 112.719  1.00 20.00              
ATOM    723  HA  ASP A  44      59.366  80.254 111.989  1.00 20.00              
ATOM    724  CB  ASP A  44      58.509  78.713 112.959  1.00 20.00              
ATOM    725 2HB  ASP A  44      59.286  78.454 113.678  1.00 20.00              
ATOM    726 3HB  ASP A  44      57.533  78.460 113.372  1.00 20.00              
ATOM    727  CG  ASP A  44      58.719  77.919 111.744  1.00 20.00              
ATOM    728  OD1 ASP A  44      58.888  78.472 110.582  1.00 20.00              
ATOM    729  OD2 ASP A  44      58.711  76.685 111.979  1.00 20.00              
ATOM    730  O   GLU A  45      53.971  79.850 110.829  1.00 20.00              
ATOM    731  C   GLU A  45      55.109  79.877 110.391  1.00 20.00              
ATOM    732  N   GLU A  45      57.187  80.974 111.007  1.00 20.00              
ATOM    733  H   GLU A  45      57.934  81.078 110.594  1.00 20.00              
ATOM    734  CA  GLU A  45      55.913  81.159 110.330  1.00 20.00              
ATOM    735  HA  GLU A  45      55.322  81.952 110.786  1.00 20.00              
ATOM    736  CB  GLU A  45      56.164  81.530 108.842  1.00 20.00              
ATOM    737 2HB  GLU A  45      57.225  81.692 108.655  1.00 20.00              
ATOM    738 3HB  GLU A  45      55.794  80.749 108.178  1.00 20.00              
ATOM    739  CG  GLU A  45      55.357  82.850 108.654  1.00 20.00              
ATOM    740 2HG  GLU A  45      54.310  82.711 108.926  1.00 20.00              
ATOM    741 3HG  GLU A  45      55.782  83.657 109.250  1.00 20.00              
ATOM    742  CD  GLU A  45      55.497  83.136 107.183  1.00 20.00              
ATOM    743  OE1 GLU A  45      56.637  83.103 106.765  1.00 20.00              
ATOM    744  OE2 GLU A  45      54.545  83.394 106.409  1.00 20.00              
ATOM    745  O   VAL A  46      52.990  76.761 110.544  1.00 20.00              
ATOM    746  C   VAL A  46      54.050  77.230 110.723  1.00 20.00              
ATOM    747  N   VAL A  46      55.751  78.878 109.759  1.00 20.00              
ATOM    748  H   VAL A  46      56.564  78.933 109.483  1.00 20.00              
ATOM    749  CA  VAL A  46      54.887  77.647 109.584  1.00 20.00              
ATOM    750  HA  VAL A  46      54.073  77.987 108.944  1.00 20.00              
ATOM    751  CB  VAL A  46      55.482  76.547 108.717  1.00 20.00              
ATOM    752  HB  VAL A  46      56.428  76.939 108.341  1.00 20.00              
ATOM    753  CG1 VAL A  46      55.863  75.279 109.524  1.00 20.00              
ATOM    754 1HG1 VAL A  46      54.973  74.874 110.008  1.00 20.00              
ATOM    755 2HG1 VAL A  46      56.281  74.530 108.850  1.00 20.00              
ATOM    756 3HG1 VAL A  46      56.601  75.538 110.283  1.00 20.00              
ATOM    757  CG2 VAL A  46      54.681  76.264 107.516  1.00 20.00              
ATOM    758 1HG2 VAL A  46      54.611  77.165 106.905  1.00 20.00              
ATOM    759 2HG2 VAL A  46      55.156  75.471 106.939  1.00 20.00              
ATOM    760 3HG2 VAL A  46      53.681  75.947 107.812  1.00 20.00              
ATOM    761  O   ASN A  47      53.826  77.568 115.336  1.00 20.00              
ATOM    762  C   ASN A  47      54.232  77.865 114.209  1.00 20.00              
ATOM    763  N   ASN A  47      54.646  77.375 111.865  1.00 20.00              
ATOM    764  H   ASN A  47      55.355  77.863 111.865  1.00 20.00              
ATOM    765  CA  ASN A  47      54.250  76.801 113.158  1.00 20.00              
ATOM    766  HA  ASN A  47      53.286  76.297 113.094  1.00 20.00              
ATOM    767  CB  ASN A  47      55.444  75.865 113.630  1.00 20.00              
ATOM    768 2HB  ASN A  47      56.372  76.435 113.664  1.00 20.00              
ATOM    769 3HB  ASN A  47      55.230  75.463 114.621  1.00 20.00              
ATOM    770  CG  ASN A  47      55.610  74.686 112.631  1.00 20.00              
ATOM    771  OD1 ASN A  47      54.706  73.952 112.355  1.00 20.00              
ATOM    772  ND2 ASN A  47      56.901  74.630 112.139  1.00 20.00              
ATOM    773 1HD2 ASN A  47      57.155  73.911 111.476  1.00 20.00              
ATOM    774 2HD2 ASN A  47      57.585  75.307 112.446  1.00 20.00              
ATOM    775  O   GLN A  48      53.571  80.750 116.906  1.00 20.00              
ATOM    776  C   GLN A  48      54.125  80.154 115.974  1.00 20.00              
ATOM    777  N   GLN A  48      53.854  79.102 113.849  1.00 20.00              
ATOM    778  H   GLN A  48      53.690  79.154 113.005  1.00 20.00              
ATOM    779  CA  GLN A  48      53.654  80.355 114.509  1.00 20.00              
ATOM    780  HA  GLN A  48      54.113  81.219 114.030  1.00 20.00              
ATOM    781  CB  GLN A  48      52.094  80.433 114.685  1.00 20.00              
ATOM    782 2HB  GLN A  48      51.822  81.341 115.223  1.00 20.00              
ATOM    783 3HB  GLN A  48      51.606  80.430 113.710  1.00 20.00              
ATOM    784  CG  GLN A  48      51.665  79.177 115.502  1.00 20.00              
ATOM    785 2HG  GLN A  48      52.394  78.374 115.396  1.00 20.00              
ATOM    786 3HG  GLN A  48      51.543  79.420 116.558  1.00 20.00              
ATOM    787  CD  GLN A  48      50.331  78.755 114.905  1.00 20.00              
ATOM    788  OE1 GLN A  48      50.090  78.434 113.724  1.00 20.00              
ATOM    789  NE2 GLN A  48      49.236  78.701 115.707  1.00 20.00              
ATOM    790 1HE2 GLN A  48      48.345  78.421 115.322  1.00 20.00              
ATOM    791 2HE2 GLN A  48      49.318  78.941 116.685  1.00 20.00              
ATOM    792  O   ILE A  49      58.023  80.868 116.490  1.00 20.00              
ATOM    793  C   ILE A  49      57.314  80.729 117.437  1.00 20.00              
ATOM    794  N   ILE A  49      55.406  80.001 116.026  1.00 20.00              
ATOM    795  H   ILE A  49      55.864  79.995 115.298  1.00 20.00              
ATOM    796  CA  ILE A  49      56.107  79.851 117.331  1.00 20.00              
ATOM    797  HA  ILE A  49      55.431  80.079 118.156  1.00 20.00              
ATOM    798  CB  ILE A  49      56.684  78.373 117.313  1.00 20.00              
ATOM    799  HB  ILE A  49      57.257  78.144 116.415  1.00 20.00              
ATOM    800  CG1 ILE A  49      55.511  77.419 117.383  1.00 20.00              
ATOM    801 2HG1 ILE A  49      55.024  77.512 118.353  1.00 20.00              
ATOM    802 3HG1 ILE A  49      54.799  77.661 116.595  1.00 20.00              
ATOM    803  CG2 ILE A  49      57.584  78.248 118.534  1.00 20.00              
ATOM    804 1HG2 ILE A  49      57.000  78.428 119.436  1.00 20.00              
ATOM    805 2HG2 ILE A  49      58.009  77.245 118.571  1.00 20.00              
ATOM    806 3HG2 ILE A  49      58.388  78.981 118.469  1.00 20.00              
ATOM    807  CD1 ILE A  49      56.004  75.991 117.199  1.00 20.00              
ATOM    808 1HD1 ILE A  49      56.717  75.748 117.987  1.00 20.00              
ATOM    809 2HD1 ILE A  49      55.159  75.304 117.249  1.00 20.00              
ATOM    810 3HD1 ILE A  49      56.491  75.897 116.229  1.00 20.00              
ATOM    811  O   VAL A  50      58.644  81.784 120.987  1.00 20.00              
ATOM    812  C   VAL A  50      59.309  82.101 120.007  1.00 20.00              
ATOM    813  N   VAL A  50      57.470  81.401 118.595  1.00 20.00              
ATOM    814  H   VAL A  50      56.912  81.297 119.242  1.00 20.00              
ATOM    815  CA  VAL A  50      58.605  82.306 118.728  1.00 20.00              
ATOM    816  HA  VAL A  50      59.236  82.099 117.865  1.00 20.00              
ATOM    817  CB  VAL A  50      58.257  83.818 118.722  1.00 20.00              
ATOM    818  HB  VAL A  50      57.519  84.066 119.485  1.00 20.00              
ATOM    819  CG1 VAL A  50      59.525  84.538 118.986  1.00 20.00              
ATOM    820 1HG1 VAL A  50      60.248  84.300 118.205  1.00 20.00              
ATOM    821 2HG1 VAL A  50      59.339  85.612 118.992  1.00 20.00              
ATOM    822 3HG1 VAL A  50      59.923  84.232 119.953  1.00 20.00              
ATOM    823  CG2 VAL A  50      57.640  84.215 117.410  1.00 20.00              
ATOM    824 1HG2 VAL A  50      56.727  83.643 117.250  1.00 20.00              
ATOM    825 2HG2 VAL A  50      57.404  85.279 117.427  1.00 20.00              
ATOM    826 3HG2 VAL A  50      58.343  84.012 116.601  1.00 20.00              
ATOM    827  O   GLU A  51      62.701  84.077 120.698  1.00 20.00              
ATOM    828  C   GLU A  51      61.943  83.527 121.455  1.00 20.00              
ATOM    829  N   GLU A  51      60.600  82.238 120.007  1.00 20.00              
ATOM    830  H   GLU A  51      60.988  82.427 119.263  1.00 20.00              
ATOM    831  CA  GLU A  51      61.419  82.090 121.184  1.00 20.00              
ATOM    832  HA  GLU A  51      60.972  81.728 122.110  1.00 20.00              
ATOM    833  CB  GLU A  51      62.490  81.052 120.855  1.00 20.00              
ATOM    834 2HB  GLU A  51      62.077  80.377 120.106  1.00 20.00              
ATOM    835 3HB  GLU A  51      63.345  81.581 120.435  1.00 20.00              
ATOM    836  CG  GLU A  51      63.001  80.195 122.025  1.00 20.00              
ATOM    837 2HG  GLU A  51      63.274  80.872 122.834  1.00 20.00              
ATOM    838 3HG  GLU A  51      62.178  79.557 122.348  1.00 20.00              
ATOM    839  CD  GLU A  51      64.204  79.292 121.758  1.00 20.00              
ATOM    840  OE1 GLU A  51      64.319  78.955 120.532  1.00 20.00              
ATOM    841  OE2 GLU A  51      64.995  78.920 122.650  1.00 20.00              
ATOM    842  O   THR A  52      62.203  84.960 125.196  1.00 20.00              
ATOM    843  C   THR A  52      62.374  85.762 124.299  1.00 20.00              
ATOM    844  N   THR A  52      61.494  84.128 122.531  1.00 20.00              
ATOM    845  H   THR A  52      60.974  83.694 123.060  1.00 20.00              
ATOM    846  CA  THR A  52      61.853  85.540 122.873  1.00 20.00              
ATOM    847  HA  THR A  52      62.652  85.872 122.208  1.00 20.00              
ATOM    848  CB  THR A  52      60.590  86.338 122.785  1.00 20.00              
ATOM    849  HB  THR A  52      60.852  87.397 122.780  1.00 20.00              
ATOM    850  OG1 THR A  52      59.746  86.014 123.902  1.00 20.00              
ATOM    851  HG1 THR A  52      58.934  86.525 123.849  1.00 20.00              
ATOM    852  CG2 THR A  52      59.833  85.982 121.538  1.00 20.00              
ATOM    853 1HG2 THR A  52      59.599  84.917 121.545  1.00 20.00              
ATOM    854 2HG2 THR A  52      58.907  86.556 121.498  1.00 20.00              
ATOM    855 3HG2 THR A  52      60.442  86.214 120.664  1.00 20.00              
ATOM    856  O   ASN A  53      62.264  89.502 125.796  1.00 20.00              
ATOM    857  C   ASN A  53      62.664  88.526 126.318  1.00 20.00              
ATOM    858  N   ASN A  53      62.984  86.873 124.510  1.00 20.00              
ATOM    859  H   ASN A  53      63.077  87.304 123.771  1.00 20.00              
ATOM    860  CA  ASN A  53      63.563  87.605 125.568  1.00 20.00              
ATOM    861  HA  ASN A  53      63.834  86.839 126.294  1.00 20.00              
ATOM    862  CB  ASN A  53      64.847  88.373 125.153  1.00 20.00              
ATOM    863 2HB  ASN A  53      64.921  88.382 124.065  1.00 20.00              
ATOM    864 3HB  ASN A  53      64.784  89.397 125.520  1.00 20.00              
ATOM    865  CG  ASN A  53      66.107  87.748 125.708  1.00 20.00              
ATOM    866  OD1 ASN A  53      66.170  87.242 126.853  1.00 20.00              
ATOM    867  ND2 ASN A  53      67.144  87.768 124.908  1.00 20.00              
ATOM    868 1HD2 ASN A  53      68.021  87.368 125.212  1.00 20.00              
ATOM    869 2HD2 ASN A  53      67.063  88.183 123.991  1.00 20.00              
ATOM    870  O   VAL A  54      62.350  88.177 130.423  1.00 20.00              
ATOM    871  C   VAL A  54      61.956  89.117 129.775  1.00 20.00              
ATOM    872  N   VAL A  54      62.175  88.179 127.471  1.00 20.00              
ATOM    873  H   VAL A  54      62.361  87.378 127.723  1.00 20.00              
ATOM    874  CA  VAL A  54      61.380  88.930 128.376  1.00 20.00              
ATOM    875  HA  VAL A  54      61.273  89.967 128.059  1.00 20.00              
ATOM    876  CB  VAL A  54      59.968  88.135 128.431  1.00 20.00              
ATOM    877  HB  VAL A  54      59.185  88.818 128.763  1.00 20.00              
ATOM    878  CG1 VAL A  54      59.740  87.587 126.991  1.00 20.00              
ATOM    879 1HG1 VAL A  54      60.560  86.921 126.722  1.00 20.00              
ATOM    880 2HG1 VAL A  54      58.800  87.038 126.956  1.00 20.00              
ATOM    881 3HG1 VAL A  54      59.701  88.419 126.288  1.00 20.00              
ATOM    882  CG2 VAL A  54      59.935  87.012 129.415  1.00 20.00              
ATOM    883 1HG2 VAL A  54      60.123  87.400 130.417  1.00 20.00              
ATOM    884 2HG2 VAL A  54      58.956  86.532 129.389  1.00 20.00              
ATOM    885 3HG2 VAL A  54      60.703  86.282 129.160  1.00 20.00              
ATOM    886  O   ARG A  55      60.335  91.753 131.970  1.00 20.00              
ATOM    887  C   ARG A  55      61.009  90.809 132.302  1.00 20.00              
ATOM    888  N   ARG A  55      61.864  90.342 130.265  1.00 20.00              
ATOM    889  H   ARG A  55      61.549  90.990 129.796  1.00 20.00              
ATOM    890  CA  ARG A  55      62.301  90.536 131.583  1.00 20.00              
ATOM    891  HA  ARG A  55      62.879  89.733 132.039  1.00 20.00              
ATOM    892  CB  ARG A  55      63.214  91.821 131.641  1.00 20.00              
ATOM    893 2HB  ARG A  55      62.771  92.600 131.020  1.00 20.00              
ATOM    894 3HB  ARG A  55      63.271  92.169 132.672  1.00 20.00              
ATOM    895  CG  ARG A  55      64.610  91.531 131.142  1.00 20.00              
ATOM    896 2HG  ARG A  55      65.013  90.691 131.708  1.00 20.00              
ATOM    897 3HG  ARG A  55      64.553  91.263 130.087  1.00 20.00              
ATOM    898  CD  ARG A  55      65.547  92.696 131.287  1.00 20.00              
ATOM    899 2HD  ARG A  55      65.084  93.562 130.813  1.00 20.00              
ATOM    900 3HD  ARG A  55      65.678  92.893 132.351  1.00 20.00              
ATOM    901  NE  ARG A  55      66.860  92.552 130.718  1.00 20.00              
ATOM    902  HE  ARG A  55      67.051  91.732 130.161  1.00 20.00              
ATOM    903  CZ  ARG A  55      67.865  93.468 130.888  1.00 20.00              
ATOM    904  NH1 ARG A  55      67.763  94.574 131.582  1.00 20.00              
ATOM    905 1HH1 ARG A  55      68.557  95.194 131.657  1.00 20.00              
ATOM    906 2HH1 ARG A  55      66.891  94.802 132.038  1.00 20.00              
ATOM    907  NH2 ARG A  55      69.074  93.260 130.320  1.00 20.00              
ATOM    908 1HH2 ARG A  55      69.233  92.428 129.769  1.00 20.00              
ATOM    909 2HH2 ARG A  55      69.813  93.937 130.448  1.00 20.00              
ATOM    910  O   LEU A  56      59.839  90.514 135.986  1.00 20.00              
ATOM    911  C   LEU A  56      59.356  90.949 134.968  1.00 20.00              
ATOM    912  N   LEU A  56      60.567  89.897 133.174  1.00 20.00              
ATOM    913  H   LEU A  56      61.031  89.205 133.386  1.00 20.00              
ATOM    914  CA  LEU A  56      59.281  90.145 133.727  1.00 20.00              
ATOM    915  HA  LEU A  56      58.736  90.709 132.970  1.00 20.00              
ATOM    916  CB  LEU A  56      58.447  88.941 133.980  1.00 20.00              
ATOM    917 2HB  LEU A  56      58.633  88.201 133.201  1.00 20.00              
ATOM    918 3HB  LEU A  56      58.706  88.518 134.950  1.00 20.00              
ATOM    919  CG  LEU A  56      56.940  89.333 133.972  1.00 20.00              
ATOM    920  HG  LEU A  56      56.659  89.499 132.932  1.00 20.00              
ATOM    921  CD1 LEU A  56      56.236  88.223 134.672  1.00 20.00              
ATOM    922 1HD1 LEU A  56      56.619  88.133 135.689  1.00 20.00              
ATOM    923 2HD1 LEU A  56      55.167  88.432 134.704  1.00 20.00              
ATOM    924 3HD1 LEU A  56      56.407  87.289 134.137  1.00 20.00              
ATOM    925  CD2 LEU A  56      56.586  90.584 134.685  1.00 20.00              
ATOM    926 1HD2 LEU A  56      57.117  91.422 134.233  1.00 20.00              
ATOM    927 2HD2 LEU A  56      55.511  90.753 134.612  1.00 20.00              
ATOM    928 3HD2 LEU A  56      56.869  90.498 135.734  1.00 20.00              
ATOM    929  O   ARG A  57      56.231  93.018 136.261  1.00 20.00              
ATOM    930  C   ARG A  57      57.375  92.810 136.715  1.00 20.00              
ATOM    931  N   ARG A  57      58.777  92.101 134.870  1.00 20.00              
ATOM    932  H   ARG A  57      58.426  92.310 134.113  1.00 20.00              
ATOM    933  CA  ARG A  57      58.677  93.043 135.923  1.00 20.00              
ATOM    934  HA  ARG A  57      59.557  92.927 136.555  1.00 20.00              
ATOM    935  CB  ARG A  57      58.645  94.492 135.464  1.00 20.00              
ATOM    936 2HB  ARG A  57      59.022  95.095 136.290  1.00 20.00              
ATOM    937 3HB  ARG A  57      59.327  94.571 134.617  1.00 20.00              
ATOM    938  CG  ARG A  57      57.311  95.129 135.023  1.00 20.00              
ATOM    939 2HG  ARG A  57      56.708  94.368 134.526  1.00 20.00              
ATOM    940 3HG  ARG A  57      56.785  95.488 135.907  1.00 20.00              
ATOM    941  CD  ARG A  57      57.512  96.304 134.058  1.00 20.00              
ATOM    942 2HD  ARG A  57      57.993  95.923 133.158  1.00 20.00              
ATOM    943 3HD  ARG A  57      56.530  96.704 133.804  1.00 20.00              
ATOM    944  NE  ARG A  57      58.321  97.422 134.538  1.00 20.00              
ATOM    945  HE  ARG A  57      58.720  97.340 135.463  1.00 20.00              
ATOM    946  CZ  ARG A  57      58.584  98.572 133.842  1.00 20.00              
ATOM    947  NH1 ARG A  57      58.080  98.744 132.597  1.00 20.00              
ATOM    948 1HH1 ARG A  57      58.278  99.594 132.089  1.00 20.00              
ATOM    949 2HH1 ARG A  57      57.508  98.022 132.183  1.00 20.00              
ATOM    950  NH2 ARG A  57      59.345  99.565 134.358  1.00 20.00              
ATOM    951 1HH2 ARG A  57      59.736  99.468 135.285  1.00 20.00              
ATOM    952 2HH2 ARG A  57      59.518 100.399 133.816  1.00 20.00              
ATOM    953  O   GLN A  58      57.456  92.666 140.682  1.00 20.00              
ATOM    954  C   GLN A  58      56.437  92.541 139.989  1.00 20.00              
ATOM    955  N   GLN A  58      57.513  92.163 137.891  1.00 20.00              
ATOM    956  H   GLN A  58      58.314  91.998 138.158  1.00 20.00              
ATOM    957  CA  GLN A  58      56.449  91.729 138.726  1.00 20.00              
ATOM    958  HA  GLN A  58      55.485  91.872 138.237  1.00 20.00              
ATOM    959  CB  GLN A  58      56.506  90.248 139.011  1.00 20.00              
ATOM    960 2HB  GLN A  58      57.488  90.024 139.428  1.00 20.00              
ATOM    961 3HB  GLN A  58      55.738  90.018 139.750  1.00 20.00              
ATOM    962  CG  GLN A  58      56.291  89.346 137.826  1.00 20.00              
ATOM    963 2HG  GLN A  58      55.255  89.440 137.499  1.00 20.00              
ATOM    964 3HG  GLN A  58      56.956  89.661 137.022  1.00 20.00              
ATOM    965  CD  GLN A  58      56.559  87.875 138.102  1.00 20.00              
ATOM    966  OE1 GLN A  58      57.709  87.507 138.326  1.00 20.00              
ATOM    967  NE2 GLN A  58      55.548  86.975 138.103  1.00 20.00              
ATOM    968 1HE2 GLN A  58      55.742  86.001 138.289  1.00 20.00              
ATOM    969 2HE2 GLN A  58      54.603  87.282 137.919  1.00 20.00              
ATOM    970  O   GLN A  59      53.047  93.497 141.923  1.00 20.00              
ATOM    971  C   GLN A  59      54.145  93.642 142.479  1.00 20.00              
ATOM    972  N   GLN A  59      55.333  93.258 140.310  1.00 20.00              
ATOM    973  H   GLN A  59      54.667  93.267 139.765  1.00 20.00              
ATOM    974  CA  GLN A  59      55.239  94.022 141.561  1.00 20.00              
ATOM    975  HA  GLN A  59      56.156  93.843 142.122  1.00 20.00              
ATOM    976  CB  GLN A  59      55.006  95.514 141.203  1.00 20.00              
ATOM    977 2HB  GLN A  59      54.171  95.558 140.504  1.00 20.00              
ATOM    978 3HB  GLN A  59      54.736  96.034 142.122  1.00 20.00              
ATOM    979  CG  GLN A  59      56.160  96.260 140.579  1.00 20.00              
ATOM    980 2HG  GLN A  59      56.142  96.078 139.505  1.00 20.00              
ATOM    981 3HG  GLN A  59      56.020  97.324 140.770  1.00 20.00              
ATOM    982  CD  GLN A  59      57.587  95.878 141.092  1.00 20.00              
ATOM    983  OE1 GLN A  59      57.825  96.001 142.266  1.00 20.00              
ATOM    984  NE2 GLN A  59      58.321  95.473 140.147  1.00 20.00              
ATOM    985 1HE2 GLN A  59      59.273  95.192 140.336  1.00 20.00              
ATOM    986 2HE2 GLN A  59      57.953  95.433 139.207  1.00 20.00              
ATOM    987  O   TRP A  60      55.030  94.126 146.292  1.00 20.00              
ATOM    988  C   TRP A  60      53.840  93.932 146.085  1.00 20.00              
ATOM    989  N   TRP A  60      54.281  93.890 143.740  1.00 20.00              
ATOM    990  H   TRP A  60      54.998  94.285 144.004  1.00 20.00              
ATOM    991  CA  TRP A  60      53.302  93.539 144.715  1.00 20.00              
ATOM    992  HA  TRP A  60      52.363  94.043 144.487  1.00 20.00              
ATOM    993  CB  TRP A  60      52.963  92.013 144.757  1.00 20.00              
ATOM    994 2HB  TRP A  60      52.328  91.809 145.619  1.00 20.00              
ATOM    995 3HB  TRP A  60      52.436  91.735 143.845  1.00 20.00              
ATOM    996  CG  TRP A  60      54.143  91.087 144.868  1.00 20.00              
ATOM    997  CD1 TRP A  60      54.903  90.938 146.011  1.00 20.00              
ATOM    998  HD1 TRP A  60      54.680  91.502 146.917  1.00 20.00              
ATOM    999  CD2 TRP A  60      54.639  90.239 143.821  1.00 20.00              
ATOM   1000  NE1 TRP A  60      55.823  90.041 145.680  1.00 20.00              
ATOM   1001  HE1 TRP A  60      56.538  89.717 146.315  1.00 20.00              
ATOM   1002  CE2 TRP A  60      55.705  89.604 144.405  1.00 20.00              
ATOM   1003  CE3 TRP A  60      54.262  89.986 142.475  1.00 20.00              
ATOM   1004  HE3 TRP A  60      53.415  90.492 142.012  1.00 20.00              
ATOM   1005  CZ2 TRP A  60      56.450  88.654 143.601  1.00 20.00              
ATOM   1006  HZ2 TRP A  60      57.302  88.136 144.040  1.00 20.00              
ATOM   1007  CZ3 TRP A  60      54.981  89.082 141.729  1.00 20.00              
ATOM   1008  HZ3 TRP A  60      54.698  88.882 140.695  1.00 20.00              
ATOM   1009  CH2 TRP A  60      56.035  88.459 142.319  1.00 20.00              
ATOM   1010  HH2 TRP A  60      56.590  87.746 141.709  1.00 20.00              
ATOM   1011  O   ILE A  61      51.743  92.865 149.313  1.00 20.00              
ATOM   1012  C   ILE A  61      52.812  93.440 149.448  1.00 20.00              
ATOM   1013  N   ILE A  61      52.955  93.871 147.008  1.00 20.00              
ATOM   1014  H   ILE A  61      52.171  93.545 146.869  1.00 20.00              
ATOM   1015  CA  ILE A  61      53.347  94.363 148.276  1.00 20.00              
ATOM   1016  HA  ILE A  61      54.431  94.294 148.371  1.00 20.00              
ATOM   1017  CB  ILE A  61      53.184  95.922 148.446  1.00 20.00              
ATOM   1018  HB  ILE A  61      52.874  96.191 149.456  1.00 20.00              
ATOM   1019  CG1 ILE A  61      52.007  96.454 147.655  1.00 20.00              
ATOM   1020 2HG1 ILE A  61      52.407  96.859 146.725  1.00 20.00              
ATOM   1021 3HG1 ILE A  61      51.362  95.603 147.432  1.00 20.00              
ATOM   1022  CG2 ILE A  61      54.520  96.598 148.332  1.00 20.00              
ATOM   1023 1HG2 ILE A  61      54.951  96.389 147.353  1.00 20.00              
ATOM   1024 2HG2 ILE A  61      54.394  97.674 148.451  1.00 20.00              
ATOM   1025 3HG2 ILE A  61      55.186  96.222 149.109  1.00 20.00              
ATOM   1026  CD1 ILE A  61      51.111  97.546 148.270  1.00 20.00              
ATOM   1027 1HD1 ILE A  61      51.711  98.431 148.485  1.00 20.00              
ATOM   1028 2HD1 ILE A  61      50.321  97.807 147.566  1.00 20.00              
ATOM   1029 3HD1 ILE A  61      50.667  97.175 149.193  1.00 20.00              
ATOM   1030  O   ASP A  62      55.107  93.815 153.080  1.00 20.00              
ATOM   1031  C   ASP A  62      53.933  93.728 152.713  1.00 20.00              
ATOM   1032  N   ASP A  62      53.644  93.373 150.428  1.00 20.00              
ATOM   1033  H   ASP A  62      54.382  93.803 150.326  1.00 20.00              
ATOM   1034  CA  ASP A  62      53.498  92.686 151.641  1.00 20.00              
ATOM   1035  HA  ASP A  62      52.507  92.306 151.891  1.00 20.00              
ATOM   1036  CB  ASP A  62      54.371  91.458 151.613  1.00 20.00              
ATOM   1037 2HB  ASP A  62      54.527  91.176 150.571  1.00 20.00              
ATOM   1038 3HB  ASP A  62      55.329  91.712 152.067  1.00 20.00              
ATOM   1039  CG  ASP A  62      53.789  90.222 152.368  1.00 20.00              
ATOM   1040  OD1 ASP A  62      53.389  90.355 153.557  1.00 20.00              
ATOM   1041  OD2 ASP A  62      53.697  89.122 151.872  1.00 20.00              
ATOM   1042  O   VAL A  63      53.848  95.281 156.739  1.00 20.00              
ATOM   1043  C   VAL A  63      53.611  94.513 155.755  1.00 20.00              
ATOM   1044  N   VAL A  63      52.843  94.199 153.330  1.00 20.00              
ATOM   1045  H   VAL A  63      52.067  93.968 153.041  1.00 20.00              
ATOM   1046  CA  VAL A  63      52.936  95.113 154.508  1.00 20.00              
ATOM   1047  HA  VAL A  63      53.577  95.959 154.261  1.00 20.00              
ATOM   1048  CB  VAL A  63      51.516  95.576 154.858  1.00 20.00              
ATOM   1049  HB  VAL A  63      51.529  96.598 155.235  1.00 20.00              
ATOM   1050  CG1 VAL A  63      50.734  95.377 153.530  1.00 20.00              
ATOM   1051 1HG1 VAL A  63      50.770  94.326 153.241  1.00 20.00              
ATOM   1052 2HG1 VAL A  63      49.697  95.680 153.669  1.00 20.00              
ATOM   1053 3HG1 VAL A  63      51.188  95.984 152.746  1.00 20.00              
ATOM   1054  CG2 VAL A  63      50.828  94.745 156.013  1.00 20.00              
ATOM   1055 1HG2 VAL A  63      51.422  94.825 156.923  1.00 20.00              
ATOM   1056 2HG2 VAL A  63      49.828  95.138 156.197  1.00 20.00              
ATOM   1057 3HG2 VAL A  63      50.757  93.698 155.716  1.00 20.00              
ATOM   1058  O   ARG A  64      56.508  91.912 157.451  1.00 20.00              
ATOM   1059  C   ARG A  64      55.834  92.486 156.519  1.00 20.00              
ATOM   1060  N   ARG A  64      53.643  93.208 155.771  1.00 20.00              
ATOM   1061  H   ARG A  64      53.200  92.806 155.152  1.00 20.00              
ATOM   1062  CA  ARG A  64      54.345  92.360 156.720  1.00 20.00              
ATOM   1063  HA  ARG A  64      54.152  92.647 157.753  1.00 20.00              
ATOM   1064  CB  ARG A  64      53.867  90.912 156.592  1.00 20.00              
ATOM   1065 2HB  ARG A  64      53.844  90.684 155.526  1.00 20.00              
ATOM   1066 3HB  ARG A  64      54.621  90.292 157.079  1.00 20.00              
ATOM   1067  CG  ARG A  64      52.460  90.461 157.182  1.00 20.00              
ATOM   1068 2HG  ARG A  64      52.562  90.325 158.259  1.00 20.00              
ATOM   1069 3HG  ARG A  64      51.731  91.248 156.983  1.00 20.00              
ATOM   1070  CD  ARG A  64      51.963  89.191 156.587  1.00 20.00              
ATOM   1071 2HD  ARG A  64      51.614  89.391 155.574  1.00 20.00              
ATOM   1072 3HD  ARG A  64      52.782  88.473 156.554  1.00 20.00              
ATOM   1073  NE  ARG A  64      50.900  88.607 157.307  1.00 20.00              
ATOM   1074  HE  ARG A  64      51.211  87.962 158.019  1.00 20.00              
ATOM   1075  CZ  ARG A  64      49.619  88.718 157.250  1.00 20.00              
ATOM   1076  NH1 ARG A  64      49.128  89.571 156.309  1.00 20.00              
ATOM   1077 1HH1 ARG A  64      48.130  89.698 156.218  1.00 20.00              
ATOM   1078 2HH1 ARG A  64      49.764  90.073 155.706  1.00 20.00              
ATOM   1079  NH2 ARG A  64      48.764  88.081 158.019  1.00 20.00              
ATOM   1080 1HH2 ARG A  64      49.102  87.442 158.724  1.00 20.00              
ATOM   1081 2HH2 ARG A  64      47.772  88.233 157.900  1.00 20.00              
ATOM   1082  O   LEU A  65      59.534  95.121 155.297  1.00 20.00              
ATOM   1083  C   LEU A  65      58.335  94.796 155.420  1.00 20.00              
ATOM   1084  N   LEU A  65      56.392  93.184 155.548  1.00 20.00              
ATOM   1085  H   LEU A  65      55.829  93.583 155.035  1.00 20.00              
ATOM   1086  CA  LEU A  65      57.740  93.396 155.198  1.00 20.00              
ATOM   1087  HA  LEU A  65      58.268  92.765 155.914  1.00 20.00              
ATOM   1088  CB  LEU A  65      58.070  92.959 153.777  1.00 20.00              
ATOM   1089 2HB  LEU A  65      57.671  93.696 153.080  1.00 20.00              
ATOM   1090 3HB  LEU A  65      59.154  92.907 153.668  1.00 20.00              
ATOM   1091  CG  LEU A  65      57.486  91.617 153.451  1.00 20.00              
ATOM   1092  HG  LEU A  65      56.457  91.731 153.794  1.00 20.00              
ATOM   1093  CD1 LEU A  65      57.505  91.350 151.929  1.00 20.00              
ATOM   1094 1HD1 LEU A  65      58.533  91.376 151.568  1.00 20.00              
ATOM   1095 2HD1 LEU A  65      57.074  90.369 151.726  1.00 20.00              
ATOM   1096 3HD1 LEU A  65      56.921  92.116 151.418  1.00 20.00              
ATOM   1097  CD2 LEU A  65      57.894  90.400 154.282  1.00 20.00              
ATOM   1098 1HD2 LEU A  65      57.624  90.566 155.325  1.00 20.00              
ATOM   1099 2HD2 LEU A  65      57.377  89.515 153.910  1.00 20.00              
ATOM   1100 3HD2 LEU A  65      58.972  90.252 154.205  1.00 20.00              
ATOM   1101  O   ARG A  66      58.277  95.990 158.838  1.00 20.00              
ATOM   1102  C   ARG A  66      58.913  96.601 157.926  1.00 20.00              
ATOM   1103  N   ARG A  66      57.500  95.629 156.071  1.00 20.00              
ATOM   1104  H   ARG A  66      56.662  95.443 156.121  1.00 20.00              
ATOM   1105  CA  ARG A  66      58.026  96.876 156.706  1.00 20.00              
ATOM   1106  HA  ARG A  66      58.692  97.403 156.024  1.00 20.00              
ATOM   1107  CB  ARG A  66      56.848  97.842 157.028  1.00 20.00              
ATOM   1108 2HB  ARG A  66      57.229  98.852 157.177  1.00 20.00              
ATOM   1109 3HB  ARG A  66      56.133  97.841 156.205  1.00 20.00              
ATOM   1110  CG  ARG A  66      56.160  97.346 158.319  1.00 20.00              
ATOM   1111 2HG  ARG A  66      56.801  97.596 159.165  1.00 20.00              
ATOM   1112 3HG  ARG A  66      55.207  97.866 158.419  1.00 20.00              
ATOM   1113  CD  ARG A  66      55.899  95.894 158.350  1.00 20.00              
ATOM   1114 2HD  ARG A  66      54.944  95.703 157.861  1.00 20.00              
ATOM   1115 3HD  ARG A  66      56.695  95.388 157.802  1.00 20.00              
ATOM   1116  NE  ARG A  66      55.838  95.306 159.681  1.00 20.00              
ATOM   1117  HE  ARG A  66      56.358  95.782 160.404  1.00 20.00              
ATOM   1118  CZ  ARG A  66      55.166  94.197 160.059  1.00 20.00              
ATOM   1119  NH1 ARG A  66      54.453  93.505 159.180  1.00 20.00              
ATOM   1120 1HH1 ARG A  66      53.954  92.678 159.478  1.00 20.00              
ATOM   1121 2HH1 ARG A  66      54.412  93.807 158.217  1.00 20.00              
ATOM   1122  NH2 ARG A  66      55.294  93.894 161.353  1.00 20.00              
ATOM   1123 1HH2 ARG A  66      55.858  94.480 161.952  1.00 20.00              
ATOM   1124 2HH2 ARG A  66      54.826  93.081 161.727  1.00 20.00              
ATOM   1125  O   TRP A  67      61.283  99.372 159.632  1.00 20.00              
ATOM   1126  C   TRP A  67      61.519  98.227 160.135  1.00 20.00              
ATOM   1127  N   TRP A  67      59.927  97.335 158.191  1.00 20.00              
ATOM   1128  H   TRP A  67      60.034  98.028 157.693  1.00 20.00              
ATOM   1129  CA  TRP A  67      60.947  97.130 159.264  1.00 20.00              
ATOM   1130  HA  TRP A  67      60.330  96.560 159.958  1.00 20.00              
ATOM   1131  CB  TRP A  67      62.223  96.496 158.676  1.00 20.00              
ATOM   1132 2HB  TRP A  67      62.518  96.998 157.754  1.00 20.00              
ATOM   1133 3HB  TRP A  67      63.045  96.538 159.391  1.00 20.00              
ATOM   1134  CG  TRP A  67      61.962  95.072 158.360  1.00 20.00              
ATOM   1135  CD1 TRP A  67      62.555  94.510 157.229  1.00 20.00              
ATOM   1136  HD1 TRP A  67      63.203  95.102 156.582  1.00 20.00              
ATOM   1137  CD2 TRP A  67      61.156  94.061 159.028  1.00 20.00              
ATOM   1138  NE1 TRP A  67      62.132  93.226 157.213  1.00 20.00              
ATOM   1139  HE1 TRP A  67      62.410  92.573 156.495  1.00 20.00              
ATOM   1140  CE2 TRP A  67      61.301  92.876 158.241  1.00 20.00              
ATOM   1141  CE3 TRP A  67      60.335  93.987 160.177  1.00 20.00              
ATOM   1142  HE3 TRP A  67      60.181  94.852 160.822  1.00 20.00              
ATOM   1143  CZ2 TRP A  67      60.629  91.646 158.610  1.00 20.00              
ATOM   1144  HZ2 TRP A  67      60.765  90.763 157.984  1.00 20.00              
ATOM   1145  CZ3 TRP A  67      59.703  92.797 160.506  1.00 20.00              
ATOM   1146  HZ3 TRP A  67      59.077  92.776 161.398  1.00 20.00              
ATOM   1147  CH2 TRP A  67      59.855  91.646 159.725  1.00 20.00              
ATOM   1148  HH2 TRP A  67      59.338  90.735 160.026  1.00 20.00              
ATOM   1149  O   ASN A  68      64.964  97.884 160.994  1.00 20.00              
ATOM   1150  C   ASN A  68      64.547  98.523 162.009  1.00 20.00              
ATOM   1151  N   ASN A  68      62.350  97.897 161.086  1.00 20.00              
ATOM   1152  H   ASN A  68      62.529  97.056 161.124  1.00 20.00              
ATOM   1153  CA  ASN A  68      63.030  98.707 162.100  1.00 20.00              
ATOM   1154  HA  ASN A  68      62.907  99.776 161.925  1.00 20.00              
ATOM   1155  CB  ASN A  68      62.363  98.598 163.536  1.00 20.00              
ATOM   1156 2HB  ASN A  68      62.337  99.598 163.969  1.00 20.00              
ATOM   1157 3HB  ASN A  68      61.344  98.233 163.404  1.00 20.00              
ATOM   1158  CG  ASN A  68      63.045  97.670 164.575  1.00 20.00              
ATOM   1159  OD1 ASN A  68      63.770  96.688 164.335  1.00 20.00              
ATOM   1160  ND2 ASN A  68      62.743  98.080 165.810  1.00 20.00              
ATOM   1161 1HD2 ASN A  68      63.111  97.582 166.607  1.00 20.00              
ATOM   1162 2HD2 ASN A  68      62.148  98.886 165.939  1.00 20.00              
ATOM   1163  O   PRO A  69      68.640  97.325 162.991  1.00 20.00              
ATOM   1164  C   PRO A  69      67.472  97.446 163.201  1.00 20.00              
ATOM   1165  N   PRO A  69      65.450  99.060 162.920  1.00 20.00              
ATOM   1166  CA  PRO A  69      66.850  98.871 162.980  1.00 20.00              
ATOM   1167  HA  PRO A  69      67.036  99.228 161.967  1.00 20.00              
ATOM   1168  CB  PRO A  69      67.359  99.789 164.093  1.00 20.00              
ATOM   1169 2HB  PRO A  69      67.483  99.229 165.020  1.00 20.00              
ATOM   1170 3HB  PRO A  69      68.312 100.238 163.810  1.00 20.00              
ATOM   1171  CG  PRO A  69      66.371 100.810 164.267  1.00 20.00              
ATOM   1172 2HG  PRO A  69      66.383 101.246 165.266  1.00 20.00              
ATOM   1173 3HG  PRO A  69      66.456 101.602 163.523  1.00 20.00              
ATOM   1174  CD  PRO A  69      65.085  99.966 164.041  1.00 20.00              
ATOM   1175 2HD  PRO A  69      64.818  99.371 164.914  1.00 20.00              
ATOM   1176 3HD  PRO A  69      64.234 100.581 163.746  1.00 20.00              
ATOM   1177  O   ALA A  70      66.679  93.176 161.955  1.00 20.00              
ATOM   1178  C   ALA A  70      66.709  94.453 161.905  1.00 20.00              
ATOM   1179  N   ALA A  70      66.507  96.526 163.130  1.00 20.00              
ATOM   1180  H   ALA A  70      65.682  96.745 163.028  1.00 20.00              
ATOM   1181  CA  ALA A  70      66.917  95.158 163.233  1.00 20.00              
ATOM   1182  HA  ALA A  70      67.972  94.980 163.441  1.00 20.00              
ATOM   1183  CB  ALA A  70      66.115  94.579 164.396  1.00 20.00              
ATOM   1184 1HB  ALA A  70      65.049  94.660 164.180  1.00 20.00              
ATOM   1185 2HB  ALA A  70      66.378  93.529 164.534  1.00 20.00              
ATOM   1186 3HB  ALA A  70      66.343  95.132 165.307  1.00 20.00              
ATOM   1187  O   ASP A  71      67.207  95.110 157.354  1.00 20.00              
ATOM   1188  C   ASP A  71      66.499  95.360 158.342  1.00 20.00              
ATOM   1189  N   ASP A  71      66.336  95.072 160.826  1.00 20.00              
ATOM   1190  H   ASP A  71      66.164  95.912 160.899  1.00 20.00              
ATOM   1191  CA  ASP A  71      66.174  94.458 159.451  1.00 20.00              
ATOM   1192  HA  ASP A  71      66.842  93.598 159.381  1.00 20.00              
ATOM   1193  CB  ASP A  71      64.684  94.098 159.246  1.00 20.00              
ATOM   1194 2HB  ASP A  71      64.257  93.776 160.196  1.00 20.00              
ATOM   1195 3HB  ASP A  71      64.147  94.976 158.886  1.00 20.00              
ATOM   1196  CG  ASP A  71      64.547  92.960 158.216  1.00 20.00              
ATOM   1197  OD1 ASP A  71      64.807  93.151 156.950  1.00 20.00              
ATOM   1198  OD2 ASP A  71      64.172  91.839 158.650  1.00 20.00              
ATOM   1199  O   TYR A  72      68.487  98.539 157.476  1.00 20.00              
ATOM   1200  C   TYR A  72      67.690  98.121 158.242  1.00 20.00              
ATOM   1201  N   TYR A  72      65.938  96.550 158.434  1.00 20.00              
ATOM   1202  H   TYR A  72      65.301  96.649 159.003  1.00 20.00              
ATOM   1203  CA  TYR A  72      66.308  97.670 157.665  1.00 20.00              
ATOM   1204  HA  TYR A  72      66.442  97.487 156.599  1.00 20.00              
ATOM   1205  CB  TYR A  72      65.174  98.767 157.554  1.00 20.00              
ATOM   1206 2HB  TYR A  72      65.032  99.036 156.507  1.00 20.00              
ATOM   1207 3HB  TYR A  72      64.243  98.369 157.956  1.00 20.00              
ATOM   1208  CG  TYR A  72      65.595 100.053 158.375  1.00 20.00              
ATOM   1209  CD1 TYR A  72      66.858 100.612 158.336  1.00 20.00              
ATOM   1210  HD1 TYR A  72      67.606 100.135 157.702  1.00 20.00              
ATOM   1211  CD2 TYR A  72      64.671 100.711 159.210  1.00 20.00              
ATOM   1212  HD2 TYR A  72      63.663 100.299 159.265  1.00 20.00              
ATOM   1213  CE1 TYR A  72      67.239 101.735 159.048  1.00 20.00              
ATOM   1214  HE1 TYR A  72      68.248 102.142 158.989  1.00 20.00              
ATOM   1215  CE2 TYR A  72      64.930 101.793 159.935  1.00 20.00              
ATOM   1216  HE2 TYR A  72      64.168 102.254 160.563  1.00 20.00              
ATOM   1217  CZ  TYR A  72      66.244 102.322 159.857  1.00 20.00              
ATOM   1218  OH  TYR A  72      66.588 103.434 160.572  1.00 20.00              
ATOM   1219  HH  TYR A  72      65.864 103.780 161.099  1.00 20.00              
ATOM   1220  O   GLY A  73      71.201  98.926 159.765  1.00 20.00              
ATOM   1221  C   GLY A  73      70.190  98.200 159.827  1.00 20.00              
ATOM   1222  N   GLY A  73      67.741  98.276 159.569  1.00 20.00              
ATOM   1223  H   GLY A  73      67.026  98.077 160.005  1.00 20.00              
ATOM   1224  CA  GLY A  73      68.851  98.741 160.344  1.00 20.00              
ATOM   1225 1HA  GLY A  73      68.880  99.831 160.306  1.00 20.00              
ATOM   1226 2HA  GLY A  73      68.723  98.418 161.378  1.00 20.00              
ATOM   1227  O   GLY A  74      72.803  97.173 157.845  1.00 20.00              
ATOM   1228  C   GLY A  74      71.830  96.408 157.830  1.00 20.00              
ATOM   1229  N   GLY A  74      70.194  96.847 159.697  1.00 20.00              
ATOM   1230  H   GLY A  74      69.479  96.448 159.960  1.00 20.00              
ATOM   1231  CA  GLY A  74      71.211  96.004 159.191  1.00 20.00              
ATOM   1232 1HA  GLY A  74      72.020  95.976 159.921  1.00 20.00              
ATOM   1233 2HA  GLY A  74      70.792  95.004 159.075  1.00 20.00              
ATOM   1234  O   ILE A  75      69.312  96.361 154.024  1.00 20.00              
ATOM   1235  C   ILE A  75      69.842  97.302 154.690  1.00 20.00              
ATOM   1236  N   ILE A  75      70.875  96.488 156.891  1.00 20.00              
ATOM   1237  H   ILE A  75      70.081  96.243 157.111  1.00 20.00              
ATOM   1238  CA  ILE A  75      71.083  96.965 155.508  1.00 20.00              
ATOM   1239  HA  ILE A  75      71.554  97.948 155.493  1.00 20.00              
ATOM   1240  CB  ILE A  75      72.001  95.836 154.856  1.00 20.00              
ATOM   1241  HB  ILE A  75      71.991  96.009 153.780  1.00 20.00              
ATOM   1242  CG1 ILE A  75      71.414  94.427 155.074  1.00 20.00              
ATOM   1243 2HG1 ILE A  75      71.000  94.404 156.082  1.00 20.00              
ATOM   1244 3HG1 ILE A  75      70.610  94.299 154.349  1.00 20.00              
ATOM   1245  CG2 ILE A  75      73.489  95.954 155.253  1.00 20.00              
ATOM   1246 1HG2 ILE A  75      73.585  95.869 156.336  1.00 20.00              
ATOM   1247 2HG2 ILE A  75      74.057  95.156 154.776  1.00 20.00              
ATOM   1248 3HG2 ILE A  75      73.877  96.920 154.930  1.00 20.00              
ATOM   1249  CD1 ILE A  75      72.328  93.219 154.941  1.00 20.00              
ATOM   1250 1HD1 ILE A  75      73.136  93.293 155.668  1.00 20.00              
ATOM   1251 2HD1 ILE A  75      71.757  92.308 155.125  1.00 20.00              
ATOM   1252 3HD1 ILE A  75      72.747  93.188 153.935  1.00 20.00              
ATOM   1253  O   LYS A  76      66.448  97.621 154.036  1.00 20.00              
ATOM   1254  C   LYS A  76      67.301  98.256 153.352  1.00 20.00              
ATOM   1255  N   LYS A  76      69.391  98.591 154.796  1.00 20.00              
ATOM   1256  H   LYS A  76      69.750  99.089 155.397  1.00 20.00              
ATOM   1257  CA  LYS A  76      68.305  99.205 153.932  1.00 20.00              
ATOM   1258  HA  LYS A  76      67.624  99.730 154.602  1.00 20.00              
ATOM   1259  CB  LYS A  76      68.785 100.374 153.050  1.00 20.00              
ATOM   1260 2HB  LYS A  76      69.038 101.201 153.713  1.00 20.00              
ATOM   1261 3HB  LYS A  76      69.681 100.042 152.526  1.00 20.00              
ATOM   1262  CG  LYS A  76      67.814 100.915 151.997  1.00 20.00              
ATOM   1263 2HG  LYS A  76      67.355 100.061 151.497  1.00 20.00              
ATOM   1264 3HG  LYS A  76      67.046 101.489 152.514  1.00 20.00              
ATOM   1265  CD  LYS A  76      68.441 101.837 150.895  1.00 20.00              
ATOM   1266 2HD  LYS A  76      69.049 102.599 151.382  1.00 20.00              
ATOM   1267 3HD  LYS A  76      69.072 101.227 150.247  1.00 20.00              
ATOM   1268  CE  LYS A  76      67.346 102.556 150.005  1.00 20.00              
ATOM   1269 2HE  LYS A  76      66.566 101.822 149.800  1.00 20.00              
ATOM   1270 3HE  LYS A  76      66.931 103.370 150.600  1.00 20.00              
ATOM   1271  NZ  LYS A  76      67.760 103.144 148.682  1.00 20.00              
ATOM   1272 1HZ  LYS A  76      68.131 102.413 148.091  1.00 20.00              
ATOM   1273 2HZ  LYS A  76      66.959 103.565 148.234  1.00 20.00              
ATOM   1274 3HZ  LYS A  76      68.469 103.848 148.832  1.00 20.00              
ATOM   1275  O   LYS A  77      68.310  96.939 149.795  1.00 20.00              
ATOM   1276  C   LYS A  77      67.733  96.362 150.753  1.00 20.00              
ATOM   1277  N   LYS A  77      67.105  98.249 152.031  1.00 20.00              
ATOM   1278  H   LYS A  77      67.347  98.953 151.600  1.00 20.00              
ATOM   1279  CA  LYS A  77      66.515  97.182 151.253  1.00 20.00              
ATOM   1280  HA  LYS A  77      65.780  96.525 151.717  1.00 20.00              
ATOM   1281  CB  LYS A  77      65.909  97.955 150.022  1.00 20.00              
ATOM   1282 2HB  LYS A  77      65.259  97.266 149.483  1.00 20.00              
ATOM   1283 3HB  LYS A  77      65.318  98.785 150.408  1.00 20.00              
ATOM   1284  CG  LYS A  77      66.913  98.524 149.024  1.00 20.00              
ATOM   1285 2HG  LYS A  77      67.439  99.378 149.450  1.00 20.00              
ATOM   1286 3HG  LYS A  77      67.637  97.763 148.729  1.00 20.00              
ATOM   1287  CD  LYS A  77      66.042  98.964 147.802  1.00 20.00              
ATOM   1288 2HD  LYS A  77      64.997  98.926 148.113  1.00 20.00              
ATOM   1289 3HD  LYS A  77      66.312  99.992 147.560  1.00 20.00              
ATOM   1290  CE  LYS A  77      66.167  98.157 146.543  1.00 20.00              
ATOM   1291 2HE  LYS A  77      66.952  97.412 146.679  1.00 20.00              
ATOM   1292 3HE  LYS A  77      65.219  97.654 146.352  1.00 20.00              
ATOM   1293  NZ  LYS A  77      66.495  98.972 145.410  1.00 20.00              
ATOM   1294 1HZ  LYS A  77      67.377  99.438 145.573  1.00 20.00              
ATOM   1295 2HZ  LYS A  77      66.570  98.391 144.587  1.00 20.00              
ATOM   1296 3HZ  LYS A  77      65.770  99.663 145.271  1.00 20.00              
ATOM   1297  O   ILE A  78      66.815  93.339 148.724  1.00 20.00              
ATOM   1298  C   ILE A  78      67.939  93.121 149.207  1.00 20.00              
ATOM   1299  N   ILE A  78      67.533  95.070 150.655  1.00 20.00              
ATOM   1300  H   ILE A  78      66.721  94.818 150.789  1.00 20.00              
ATOM   1301  CA  ILE A  78      68.434  94.028 150.365  1.00 20.00              
ATOM   1302  HA  ILE A  78      69.390  94.418 150.015  1.00 20.00              
ATOM   1303  CB  ILE A  78      68.667  93.225 151.692  1.00 20.00              
ATOM   1304  HB  ILE A  78      68.973  92.193 151.519  1.00 20.00              
ATOM   1305  CG1 ILE A  78      67.302  93.268 152.406  1.00 20.00              
ATOM   1306 2HG1 ILE A  78      67.025  94.300 152.623  1.00 20.00              
ATOM   1307 3HG1 ILE A  78      66.536  92.811 151.780  1.00 20.00              
ATOM   1308  CG2 ILE A  78      69.812  93.759 152.487  1.00 20.00              
ATOM   1309 1HG2 ILE A  78      69.617  94.798 152.753  1.00 20.00              
ATOM   1310 2HG2 ILE A  78      69.931  93.168 153.396  1.00 20.00              
ATOM   1311 3HG2 ILE A  78      70.725  93.701 151.896  1.00 20.00              
ATOM   1312  CD1 ILE A  78      67.454  92.483 153.705  1.00 20.00              
ATOM   1313 1HD1 ILE A  78      68.227  92.944 154.322  1.00 20.00              
ATOM   1314 2HD1 ILE A  78      66.508  92.487 154.247  1.00 20.00              
ATOM   1315 3HD1 ILE A  78      67.737  91.455 153.479  1.00 20.00              
ATOM   1316  O   ARG A  79      68.879  88.915 149.403  1.00 20.00              
ATOM   1317  C   ARG A  79      68.123  89.615 148.736  1.00 20.00              
ATOM   1318  N   ARG A  79      68.783  92.083 148.980  1.00 20.00              
ATOM   1319  H   ARG A  79      69.546  92.079 149.376  1.00 20.00              
ATOM   1320  CA  ARG A  79      68.461  91.009 148.119  1.00 20.00              
ATOM   1321  HA  ARG A  79      67.563  91.353 147.604  1.00 20.00              
ATOM   1322  CB  ARG A  79      69.648  90.687 147.274  1.00 20.00              
ATOM   1323 2HB  ARG A  79      69.931  91.581 146.718  1.00 20.00              
ATOM   1324 3HB  ARG A  79      70.469  90.392 147.929  1.00 20.00              
ATOM   1325  CG  ARG A  79      69.400  89.578 146.294  1.00 20.00              
ATOM   1326 2HG  ARG A  79      69.232  88.641 146.825  1.00 20.00              
ATOM   1327 3HG  ARG A  79      68.528  89.808 145.682  1.00 20.00              
ATOM   1328  CD  ARG A  79      70.641  89.462 145.413  1.00 20.00              
ATOM   1329 2HD  ARG A  79      70.963  88.420 145.401  1.00 20.00              
ATOM   1330 3HD  ARG A  79      70.379  89.774 144.402  1.00 20.00              
ATOM   1331  NE  ARG A  79      71.769  90.269 145.847  1.00 20.00              
ATOM   1332  HE  ARG A  79      71.743  90.551 146.817  1.00 20.00              
ATOM   1333  CZ  ARG A  79      72.832  90.695 145.167  1.00 20.00              
ATOM   1334  NH1 ARG A  79      72.881  90.330 143.891  1.00 20.00              
ATOM   1335 1HH1 ARG A  79      73.660  90.618 143.316  1.00 20.00              
ATOM   1336 2HH1 ARG A  79      72.138  89.767 143.502  1.00 20.00              
ATOM   1337  NH2 ARG A  79      73.810  91.418 145.621  1.00 20.00              
ATOM   1338 1HH2 ARG A  79      73.809  91.715 146.586  1.00 20.00              
ATOM   1339 2HH2 ARG A  79      74.567  91.682 145.006  1.00 20.00              
ATOM   1340  O   LEU A  80      65.354  87.708 146.873  1.00 20.00              
ATOM   1341  C   LEU A  80      65.803  87.242 147.972  1.00 20.00              
ATOM   1342  N   LEU A  80      66.836  89.241 148.548  1.00 20.00              
ATOM   1343  H   LEU A  80      66.380  89.703 147.984  1.00 20.00              
ATOM   1344  CA  LEU A  80      66.140  88.139 149.196  1.00 20.00              
ATOM   1345  HA  LEU A  80      66.709  87.645 149.985  1.00 20.00              
ATOM   1346  CB  LEU A  80      64.925  88.497 149.965  1.00 20.00              
ATOM   1347 2HB  LEU A  80      64.544  87.576 150.406  1.00 20.00              
ATOM   1348 3HB  LEU A  80      65.238  89.177 150.758  1.00 20.00              
ATOM   1349  CG  LEU A  80      63.707  89.191 149.215  1.00 20.00              
ATOM   1350  HG  LEU A  80      64.159  89.848 148.471  1.00 20.00              
ATOM   1351  CD1 LEU A  80      62.731  88.123 148.613  1.00 20.00              
ATOM   1352 1HD1 LEU A  80      62.336  87.499 149.415  1.00 20.00              
ATOM   1353 2HD1 LEU A  80      61.908  88.627 148.106  1.00 20.00              
ATOM   1354 3HD1 LEU A  80      63.270  87.500 147.900  1.00 20.00              
ATOM   1355  CD2 LEU A  80      62.791  89.900 150.223  1.00 20.00              
ATOM   1356 1HD2 LEU A  80      63.359  90.661 150.757  1.00 20.00              
ATOM   1357 2HD2 LEU A  80      61.962  90.369 149.693  1.00 20.00              
ATOM   1358 3HD2 LEU A  80      62.401  89.172 150.934  1.00 20.00              
ATOM   1359  O   PRO A  81      63.619  84.641 148.147  1.00 20.00              
ATOM   1360  C   PRO A  81      64.241  84.696 147.019  1.00 20.00              
ATOM   1361  N   PRO A  81      66.174  85.976 148.131  1.00 20.00              
ATOM   1362  CA  PRO A  81      65.754  85.101 147.046  1.00 20.00              
ATOM   1363  HA  PRO A  81      65.949  85.655 146.128  1.00 20.00              
ATOM   1364  CB  PRO A  81      66.729  83.983 147.230  1.00 20.00              
ATOM   1365 2HB  PRO A  81      66.307  83.200 147.860  1.00 20.00              
ATOM   1366 3HB  PRO A  81      67.021  83.559 146.270  1.00 20.00              
ATOM   1367  CG  PRO A  81      67.920  84.628 147.912  1.00 20.00              
ATOM   1368 2HG  PRO A  81      68.590  83.894 148.362  1.00 20.00              
ATOM   1369 3HG  PRO A  81      68.484  85.264 147.230  1.00 20.00              
ATOM   1370  CD  PRO A  81      67.274  85.425 148.935  1.00 20.00              
ATOM   1371 2HD  PRO A  81      66.884  84.837 149.766  1.00 20.00              
ATOM   1372 3HD  PRO A  81      67.904  86.227 149.322  1.00 20.00              
ATOM   1373  O   SER A  82      60.674  83.897 147.669  1.00 20.00              
ATOM   1374  C   SER A  82      61.482  83.376 146.862  1.00 20.00              
ATOM   1375  N   SER A  82      63.751  84.171 145.946  1.00 20.00              
ATOM   1376  H   SER A  82      64.287  83.929 145.319  1.00 20.00              
ATOM   1377  CA  SER A  82      62.279  83.973 145.763  1.00 20.00              
ATOM   1378  HA  SER A  82      61.896  84.994 145.800  1.00 20.00              
ATOM   1379  CB  SER A  82      61.922  83.384 144.413  1.00 20.00              
ATOM   1380 2HB  SER A  82      61.932  84.188 143.676  1.00 20.00              
ATOM   1381 3HB  SER A  82      62.679  82.644 144.154  1.00 20.00              
ATOM   1382  OG  SER A  82      60.611  82.736 144.364  1.00 20.00              
ATOM   1383  HG  SER A  82      60.458  82.389 143.482  1.00 20.00              
ATOM   1384  O   ASP A  83      58.860  81.059 148.752  1.00 20.00              
ATOM   1385  C   ASP A  83      60.033  81.386 148.778  1.00 20.00              
ATOM   1386  N   ASP A  83      61.610  82.030 146.877  1.00 20.00              
ATOM   1387  H   ASP A  83      62.105  81.744 146.236  1.00 20.00              
ATOM   1388  CA  ASP A  83      61.122  80.965 147.700  1.00 20.00              
ATOM   1389  HA  ASP A  83      60.554  80.233 147.126  1.00 20.00              
ATOM   1390  CB  ASP A  83      62.390  80.297 148.342  1.00 20.00              
ATOM   1391 2HB  ASP A  83      62.715  80.934 149.164  1.00 20.00              
ATOM   1392 3HB  ASP A  83      62.084  79.327 148.734  1.00 20.00              
ATOM   1393  CG  ASP A  83      63.646  80.054 147.406  1.00 20.00              
ATOM   1394  OD1 ASP A  83      63.541  79.301 146.477  1.00 20.00              
ATOM   1395  OD2 ASP A  83      64.687  80.644 147.655  1.00 20.00              
ATOM   1396  O   ASP A  84      57.411  83.017 150.703  1.00 20.00              
ATOM   1397  C   ASP A  84      58.431  83.386 150.130  1.00 20.00              
ATOM   1398  N   ASP A  84      60.592  82.267 149.695  1.00 20.00              
ATOM   1399  H   ASP A  84      61.428  82.471 149.677  1.00 20.00              
ATOM   1400  CA  ASP A  84      59.684  82.827 150.691  1.00 20.00              
ATOM   1401  HA  ASP A  84      59.274  82.069 151.360  1.00 20.00              
ATOM   1402  CB  ASP A  84      60.507  83.830 151.521  1.00 20.00              
ATOM   1403 2HB  ASP A  84      60.949  84.541 150.822  1.00 20.00              
ATOM   1404 3HB  ASP A  84      59.811  84.352 152.178  1.00 20.00              
ATOM   1405  CG  ASP A  84      61.589  83.323 152.358  1.00 20.00              
ATOM   1406  OD1 ASP A  84      62.330  82.372 151.867  1.00 20.00              
ATOM   1407  OD2 ASP A  84      61.887  83.702 153.500  1.00 20.00              
ATOM   1408  O   VAL A  85      56.209  82.448 147.077  1.00 20.00              
ATOM   1409  C   VAL A  85      56.013  83.511 147.650  1.00 20.00              
ATOM   1410  N   VAL A  85      58.300  83.603 148.860  1.00 20.00              
ATOM   1411  H   VAL A  85      58.938  83.349 148.343  1.00 20.00              
ATOM   1412  CA  VAL A  85      57.128  84.270 148.247  1.00 20.00              
ATOM   1413  HA  VAL A  85      56.517  84.670 149.056  1.00 20.00              
ATOM   1414  CB  VAL A  85      57.707  85.328 147.303  1.00 20.00              
ATOM   1415  HB  VAL A  85      58.416  84.901 146.595  1.00 20.00              
ATOM   1416  CG1 VAL A  85      56.646  85.959 146.423  1.00 20.00              
ATOM   1417 1HG1 VAL A  85      55.893  86.440 147.048  1.00 20.00              
ATOM   1418 2HG1 VAL A  85      57.107  86.702 145.772  1.00 20.00              
ATOM   1419 3HG1 VAL A  85      56.173  85.188 145.815  1.00 20.00              
ATOM   1420  CG2 VAL A  85      58.390  86.378 148.266  1.00 20.00              
ATOM   1421 1HG2 VAL A  85      59.166  85.884 148.850  1.00 20.00              
ATOM   1422 2HG2 VAL A  85      58.835  87.178 147.674  1.00 20.00              
ATOM   1423 3HG2 VAL A  85      57.640  86.796 148.937  1.00 20.00              
ATOM   1424  O   TRP A  86      53.339  85.309 144.963  1.00 20.00              
ATOM   1425  C   TRP A  86      53.871  84.318 145.333  1.00 20.00              
ATOM   1426  N   TRP A  86      54.907  84.311 147.555  1.00 20.00              
ATOM   1427  H   TRP A  86      54.850  85.064 147.966  1.00 20.00              
ATOM   1428  CA  TRP A  86      53.828  83.802 146.710  1.00 20.00              
ATOM   1429  HA  TRP A  86      53.859  82.733 146.497  1.00 20.00              
ATOM   1430  CB  TRP A  86      52.578  84.122 147.485  1.00 20.00              
ATOM   1431 2HB  TRP A  86      52.574  83.608 148.446  1.00 20.00              
ATOM   1432 3HB  TRP A  86      52.487  85.197 147.648  1.00 20.00              
ATOM   1433  CG  TRP A  86      51.384  83.671 146.716  1.00 20.00              
ATOM   1434  CD1 TRP A  86      51.062  82.369 146.309  1.00 20.00              
ATOM   1435  HD1 TRP A  86      51.748  81.563 146.569  1.00 20.00              
ATOM   1436  CD2 TRP A  86      50.335  84.499 146.251  1.00 20.00              
ATOM   1437  NE1 TRP A  86      49.844  82.360 145.603  1.00 20.00              
ATOM   1438  HE1 TRP A  86      49.370  81.568 145.194  1.00 20.00              
ATOM   1439  CE2 TRP A  86      49.462  83.632 145.598  1.00 20.00              
ATOM   1440  CE3 TRP A  86      50.206  85.904 146.416  1.00 20.00              
ATOM   1441  HE3 TRP A  86      50.901  86.568 146.931  1.00 20.00              
ATOM   1442  CZ2 TRP A  86      48.257  84.142 144.989  1.00 20.00              
ATOM   1443  HZ2 TRP A  86      47.560  83.481 144.474  1.00 20.00              
ATOM   1444  CZ3 TRP A  86      49.010  86.342 145.799  1.00 20.00              
ATOM   1445  HZ3 TRP A  86      48.787  87.408 145.853  1.00 20.00              
ATOM   1446  CH2 TRP A  86      48.105  85.483 145.129  1.00 20.00              
ATOM   1447  HH2 TRP A  86      47.218  85.945 144.694  1.00 20.00              
ATOM   1448  O   LEU A  87      52.915  81.982 141.814  1.00 20.00              
ATOM   1449  C   LEU A  87      53.176  83.188 142.091  1.00 20.00              
ATOM   1450  N   LEU A  87      54.139  83.401 144.405  1.00 20.00              
ATOM   1451  H   LEU A  87      54.201  82.590 144.685  1.00 20.00              
ATOM   1452  CA  LEU A  87      54.335  83.592 143.009  1.00 20.00              
ATOM   1453  HA  LEU A  87      54.426  84.675 142.916  1.00 20.00              
ATOM   1454  CB  LEU A  87      55.605  82.925 142.473  1.00 20.00              
ATOM   1455 2HB  LEU A  87      55.558  82.963 141.385  1.00 20.00              
ATOM   1456 3HB  LEU A  87      56.454  83.513 142.820  1.00 20.00              
ATOM   1457  CG  LEU A  87      55.858  81.504 142.858  1.00 20.00              
ATOM   1458  HG  LEU A  87      56.040  80.918 141.957  1.00 20.00              
ATOM   1459  CD1 LEU A  87      57.006  81.557 143.876  1.00 20.00              
ATOM   1460 1HD1 LEU A  87      56.703  82.156 144.735  1.00 20.00              
ATOM   1461 2HD1 LEU A  87      57.247  80.546 144.205  1.00 20.00              
ATOM   1462 3HD1 LEU A  87      57.884  82.007 143.411  1.00 20.00              
ATOM   1463  CD2 LEU A  87      54.685  80.907 143.649  1.00 20.00              
ATOM   1464 1HD2 LEU A  87      53.782  80.939 143.041  1.00 20.00              
ATOM   1465 2HD2 LEU A  87      54.911  79.873 143.910  1.00 20.00              
ATOM   1466 3HD2 LEU A  87      54.529  81.485 144.560  1.00 20.00              
ATOM   1467  O   PRO A  88      52.988  83.185 138.793  1.00 20.00              
ATOM   1468  C   PRO A  88      51.980  83.098 139.478  1.00 20.00              
ATOM   1469  N   PRO A  88      52.498  84.200 141.619  1.00 20.00              
ATOM   1470  CA  PRO A  88      51.447  83.989 140.597  1.00 20.00              
ATOM   1471  HA  PRO A  88      50.581  83.593 141.126  1.00 20.00              
ATOM   1472  CB  PRO A  88      51.155  85.378 140.135  1.00 20.00              
ATOM   1473 2HB  PRO A  88      50.737  85.391 139.128  1.00 20.00              
ATOM   1474 3HB  PRO A  88      50.482  85.901 140.814  1.00 20.00              
ATOM   1475  CG  PRO A  88      52.570  85.981 140.166  1.00 20.00              
ATOM   1476 2HG  PRO A  88      53.231  85.535 139.423  1.00 20.00              
ATOM   1477 3HG  PRO A  88      52.556  87.063 140.038  1.00 20.00              
ATOM   1478  CD  PRO A  88      53.000  85.630 141.508  1.00 20.00              
ATOM   1479 2HD  PRO A  88      54.083  85.655 141.628  1.00 20.00              
ATOM   1480 3HD  PRO A  88      52.535  86.248 142.277  1.00 20.00              
ATOM   1481  O   ASP A  89      50.072  81.515 135.960  1.00 20.00              
ATOM   1482  C   ASP A  89      50.987  81.938 136.563  1.00 20.00              
ATOM   1483  N   ASP A  89      51.062  82.297 139.049  1.00 20.00              
ATOM   1484  H   ASP A  89      50.290  82.332 139.425  1.00 20.00              
ATOM   1485  CA  ASP A  89      51.262  81.319 137.956  1.00 20.00              
ATOM   1486  HA  ASP A  89      52.270  80.909 138.012  1.00 20.00              
ATOM   1487  CB  ASP A  89      50.122  80.291 138.045  1.00 20.00              
ATOM   1488 2HB  ASP A  89      50.055  79.731 137.112  1.00 20.00              
ATOM   1489 3HB  ASP A  89      50.310  79.602 138.869  1.00 20.00              
ATOM   1490  CG  ASP A  89      48.812  81.048 138.292  1.00 20.00              
ATOM   1491  OD1 ASP A  89      48.569  82.169 137.877  1.00 20.00              
ATOM   1492  OD2 ASP A  89      47.902  80.489 138.971  1.00 20.00              
ATOM   1493  O   LEU A  90      51.914  81.795 133.610  1.00 20.00              
ATOM   1494  C   LEU A  90      51.281  82.818 133.692  1.00 20.00              
ATOM   1495  N   LEU A  90      51.678  82.975 136.099  1.00 20.00              
ATOM   1496  H   LEU A  90      52.361  83.201 136.568  1.00 20.00              
ATOM   1497  CA  LEU A  90      51.439  83.798 134.885  1.00 20.00              
ATOM   1498  HA  LEU A  90      50.583  84.471 134.941  1.00 20.00              
ATOM   1499  CB  LEU A  90      52.805  84.590 134.632  1.00 20.00              
ATOM   1500 2HB  LEU A  90      53.522  83.857 134.261  1.00 20.00              
ATOM   1501 3HB  LEU A  90      52.598  85.323 133.853  1.00 20.00              
ATOM   1502  CG  LEU A  90      53.516  85.360 135.785  1.00 20.00              
ATOM   1503  HG  LEU A  90      53.350  84.783 136.695  1.00 20.00              
ATOM   1504  CD1 LEU A  90      55.016  85.499 135.452  1.00 20.00              
ATOM   1505 1HD1 LEU A  90      55.132  86.050 134.519  1.00 20.00              
ATOM   1506 2HD1 LEU A  90      55.519  86.038 136.256  1.00 20.00              
ATOM   1507 3HD1 LEU A  90      55.459  84.509 135.347  1.00 20.00              
ATOM   1508  CD2 LEU A  90      52.957  86.757 136.003  1.00 20.00              
ATOM   1509 1HD2 LEU A  90      51.899  86.690 136.254  1.00 20.00              
ATOM   1510 2HD2 LEU A  90      53.495  87.240 136.818  1.00 20.00              
ATOM   1511 3HD2 LEU A  90      53.077  87.342 135.091  1.00 20.00              
ATOM   1512  O   VAL A  91      48.698  83.761 130.421  1.00 20.00              
ATOM   1513  C   VAL A  91      49.657  83.111 130.330  1.00 20.00              
ATOM   1514  N   VAL A  91      50.463  83.258 132.710  1.00 20.00              
ATOM   1515  H   VAL A  91      50.083  84.027 132.775  1.00 20.00              
ATOM   1516  CA  VAL A  91      50.229  82.421 131.545  1.00 20.00              
ATOM   1517  HA  VAL A  91      51.209  82.025 131.276  1.00 20.00              
ATOM   1518  CB  VAL A  91      49.175  81.338 131.865  1.00 20.00              
ATOM   1519  HB  VAL A  91      48.373  81.778 132.459  1.00 20.00              
ATOM   1520  CG1 VAL A  91      48.610  80.712 130.565  1.00 20.00              
ATOM   1521 1HG1 VAL A  91      49.421  80.253 129.999  1.00 20.00              
ATOM   1522 2HG1 VAL A  91      47.869  79.953 130.818  1.00 20.00              
ATOM   1523 3HG1 VAL A  91      48.140  81.489 129.961  1.00 20.00              
ATOM   1524  CG2 VAL A  91      49.929  80.212 132.533  1.00 20.00              
ATOM   1525 1HG2 VAL A  91      50.405  80.581 133.442  1.00 20.00              
ATOM   1526 2HG2 VAL A  91      49.236  79.410 132.786  1.00 20.00              
ATOM   1527 3HG2 VAL A  91      50.692  79.832 131.853  1.00 20.00              
ATOM   1528  O   LEU A  92      48.805  81.584 127.119  1.00 20.00              
ATOM   1529  C   LEU A  92      48.702  82.714 127.515  1.00 20.00              
ATOM   1530  N   LEU A  92      50.273  82.920 129.198  1.00 20.00              
ATOM   1531  H   LEU A  92      50.946  82.386 129.168  1.00 20.00              
ATOM   1532  CA  LEU A  92      49.841  83.595 127.983  1.00 20.00              
ATOM   1533  HA  LEU A  92      49.560  84.643 128.086  1.00 20.00              
ATOM   1534  CB  LEU A  92      50.975  83.577 126.920  1.00 20.00              
ATOM   1535 2HB  LEU A  92      51.024  82.550 126.558  1.00 20.00              
ATOM   1536 3HB  LEU A  92      50.636  84.230 126.116  1.00 20.00              
ATOM   1537  CG  LEU A  92      52.482  84.001 127.210  1.00 20.00              
ATOM   1538  HG  LEU A  92      53.115  83.272 126.703  1.00 20.00              
ATOM   1539  CD1 LEU A  92      52.835  85.337 126.605  1.00 20.00              
ATOM   1540 1HD1 LEU A  92      52.184  86.108 127.019  1.00 20.00              
ATOM   1541 2HD1 LEU A  92      53.873  85.578 126.833  1.00 20.00              
ATOM   1542 3HD1 LEU A  92      52.702  85.293 125.524  1.00 20.00              
ATOM   1543  CD2 LEU A  92      52.825  83.909 128.654  1.00 20.00              
ATOM   1544 1HD2 LEU A  92      52.691  82.882 128.995  1.00 20.00              
ATOM   1545 2HD2 LEU A  92      53.863  84.208 128.802  1.00 20.00              
ATOM   1546 3HD2 LEU A  92      52.172  84.568 129.226  1.00 20.00              
ATOM   1547  O   TYR A  93      46.406  80.308 126.378  1.00 20.00              
ATOM   1548  C   TYR A  93      46.394  81.540 126.139  1.00 20.00              
ATOM   1549  N   TYR A  93      47.492  83.144 127.862  1.00 20.00              
ATOM   1550  H   TYR A  93      47.411  83.828 128.377  1.00 20.00              
ATOM   1551  CA  TYR A  93      46.323  82.466 127.396  1.00 20.00              
ATOM   1552  HA  TYR A  93      46.132  81.704 128.152  1.00 20.00              
ATOM   1553  CB  TYR A  93      45.189  83.434 127.280  1.00 20.00              
ATOM   1554 2HB  TYR A  93      45.403  84.141 126.479  1.00 20.00              
ATOM   1555 3HB  TYR A  93      44.274  82.889 127.049  1.00 20.00              
ATOM   1556  CG  TYR A  93      45.001  84.193 128.576  1.00 20.00              
ATOM   1557  CD1 TYR A  93      45.816  83.919 129.730  1.00 20.00              
ATOM   1558  HD1 TYR A  93      46.583  83.148 129.664  1.00 20.00              
ATOM   1559  CD2 TYR A  93      43.982  85.171 128.565  1.00 20.00              
ATOM   1560  HD2 TYR A  93      43.368  85.374 127.689  1.00 20.00              
ATOM   1561  CE1 TYR A  93      45.654  84.610 130.927  1.00 20.00              
ATOM   1562  HE1 TYR A  93      46.265  84.411 131.807  1.00 20.00              
ATOM   1563  CE2 TYR A  93      43.828  85.863 129.786  1.00 20.00              
ATOM   1564  HE2 TYR A  93      43.065  86.637 129.871  1.00 20.00              
ATOM   1565  CZ  TYR A  93      44.656  85.567 130.914  1.00 20.00              
ATOM   1566  OH  TYR A  93      44.313  86.382 132.003  1.00 20.00              
ATOM   1567  HH  TYR A  93      43.595  86.988 131.806  1.00 20.00              
ATOM   1568  O   ASN A  94      48.015  81.477 121.988  1.00 20.00              
ATOM   1569  C   ASN A  94      47.808  81.618 123.185  1.00 20.00              
ATOM   1570  N   ASN A  94      46.168  82.150 124.990  1.00 20.00              
ATOM   1571  H   ASN A  94      45.844  82.944 125.050  1.00 20.00              
ATOM   1572  CA  ASN A  94      46.392  81.664 123.626  1.00 20.00              
ATOM   1573  HA  ASN A  94      46.086  80.618 123.670  1.00 20.00              
ATOM   1574  CB  ASN A  94      45.512  82.291 122.569  1.00 20.00              
ATOM   1575 2HB  ASN A  94      45.231  81.545 121.825  1.00 20.00              
ATOM   1576 3HB  ASN A  94      44.613  82.702 123.028  1.00 20.00              
ATOM   1577  CG  ASN A  94      46.278  83.406 121.890  1.00 20.00              
ATOM   1578  OD1 ASN A  94      45.805  84.565 121.788  1.00 20.00              
ATOM   1579  ND2 ASN A  94      47.441  83.116 121.416  1.00 20.00              
ATOM   1580 1HD2 ASN A  94      47.986  83.830 120.953  1.00 20.00              
ATOM   1581 2HD2 ASN A  94      47.802  82.178 121.509  1.00 20.00              
ATOM   1582  O   ASN A  95      50.032  79.447 124.957  1.00 20.00              
ATOM   1583  C   ASN A  95      50.659  80.512 124.832  1.00 20.00              
ATOM   1584  N   ASN A  95      48.774  81.630 124.024  1.00 20.00              
ATOM   1585  H   ASN A  95      48.526  81.700 124.845  1.00 20.00              
ATOM   1586  CA  ASN A  95      50.222  81.545 123.842  1.00 20.00              
ATOM   1587  HA  ASN A  95      50.651  81.205 122.899  1.00 20.00              
ATOM   1588  CB  ASN A  95      50.788  82.929 123.879  1.00 20.00              
ATOM   1589 2HB  ASN A  95      51.310  83.088 124.823  1.00 20.00              
ATOM   1590 3HB  ASN A  95      51.485  83.064 123.052  1.00 20.00              
ATOM   1591  CG  ASN A  95      49.622  84.001 123.750  1.00 20.00              
ATOM   1592  OD1 ASN A  95      49.487  84.551 122.673  1.00 20.00              
ATOM   1593  ND2 ASN A  95      48.911  84.184 124.839  1.00 20.00              
ATOM   1594 1HD2 ASN A  95      48.151  84.849 124.836  1.00 20.00              
ATOM   1595 2HD2 ASN A  95      49.128  83.659 125.674  1.00 20.00              
ATOM   1596  O   ALA A  96      52.666  77.756 127.134  1.00 20.00              
ATOM   1597  C   ALA A  96      52.582  78.590 126.263  1.00 20.00              
ATOM   1598  N   ALA A  96      51.693  80.873 125.558  1.00 20.00              
ATOM   1599  H   ALA A  96      52.146  81.585 125.387  1.00 20.00              
ATOM   1600  CA  ALA A  96      52.023  79.998 126.666  1.00 20.00              
ATOM   1601  HA  ALA A  96      52.836  80.537 127.153  1.00 20.00              
ATOM   1602  CB  ALA A  96      50.947  79.824 127.742  1.00 20.00              
ATOM   1603 1HB  ALA A  96      50.046  79.407 127.292  1.00 20.00              
ATOM   1604 2HB  ALA A  96      51.312  79.147 128.516  1.00 20.00              
ATOM   1605 3HB  ALA A  96      50.715  80.791 128.186  1.00 20.00              
ATOM   1606  O   ASP A  97      54.994  75.338 124.958  1.00 20.00              
ATOM   1607  C   ASP A  97      54.714  76.551 125.125  1.00 20.00              
ATOM   1608  N   ASP A  97      52.849  78.331 124.983  1.00 20.00              
ATOM   1609  H   ASP A  97      52.499  78.894 124.436  1.00 20.00              
ATOM   1610  CA  ASP A  97      53.609  77.301 124.344  1.00 20.00              
ATOM   1611  HA  ASP A  97      52.931  76.454 124.234  1.00 20.00              
ATOM   1612  CB  ASP A  97      54.093  77.814 122.952  1.00 20.00              
ATOM   1613 2HB  ASP A  97      53.247  78.328 122.494  1.00 20.00              
ATOM   1614 3HB  ASP A  97      54.892  78.531 123.141  1.00 20.00              
ATOM   1615  CG  ASP A  97      54.610  76.853 121.938  1.00 20.00              
ATOM   1616  OD1 ASP A  97      54.995  75.684 122.365  1.00 20.00              
ATOM   1617  OD2 ASP A  97      54.696  77.086 120.735  1.00 20.00              
ATOM   1618  O   GLY A  98      54.730  77.256 129.518  1.00 20.00              
ATOM   1619  C   GLY A  98      55.721  76.962 128.801  1.00 20.00              
ATOM   1620  N   GLY A  98      55.157  77.025 126.332  1.00 20.00              
ATOM   1621  H   GLY A  98      55.261  77.874 126.418  1.00 20.00              
ATOM   1622  CA  GLY A  98      55.459  76.189 127.465  1.00 20.00              
ATOM   1623 1HA  GLY A  98      54.618  75.515 127.628  1.00 20.00              
ATOM   1624 2HA  GLY A  98      56.352  75.607 127.234  1.00 20.00              
ATOM   1625  O   ASP A  99      59.001  77.989 129.756  1.00 20.00              
ATOM   1626  C   ASP A  99      58.195  78.219 130.655  1.00 20.00              
ATOM   1627  N   ASP A  99      56.777  76.629 129.482  1.00 20.00              
ATOM   1628  H   ASP A  99      57.327  76.055 129.154  1.00 20.00              
ATOM   1629  CA  ASP A  99      57.047  77.209 130.791  1.00 20.00              
ATOM   1630  HA  ASP A  99      56.167  77.705 131.200  1.00 20.00              
ATOM   1631  CB  ASP A  99      57.476  76.125 131.780  1.00 20.00              
ATOM   1632 2HB  ASP A  99      58.346  75.618 131.365  1.00 20.00              
ATOM   1633 3HB  ASP A  99      57.751  76.614 132.714  1.00 20.00              
ATOM   1634  CG  ASP A  99      56.419  75.062 132.100  1.00 20.00              
ATOM   1635  OD1 ASP A  99      55.291  75.404 132.431  1.00 20.00              
ATOM   1636  OD2 ASP A  99      56.759  73.876 132.008  1.00 20.00              
ATOM   1637  O   PHE A 100      60.649  79.213 132.396  1.00 20.00              
ATOM   1638  C   PHE A 100      60.385  80.072 131.596  1.00 20.00              
ATOM   1639  N   PHE A 100      58.103  79.395 131.283  1.00 20.00              
ATOM   1640  H   PHE A 100      57.365  79.482 131.716  1.00 20.00              
ATOM   1641  CA  PHE A 100      58.931  80.521 131.396  1.00 20.00              
ATOM   1642  HA  PHE A 100      58.871  81.143 130.503  1.00 20.00              
ATOM   1643  CB  PHE A 100      58.524  81.363 132.576  1.00 20.00              
ATOM   1644 2HB  PHE A 100      57.963  80.738 133.271  1.00 20.00              
ATOM   1645 3HB  PHE A 100      59.425  81.731 133.066  1.00 20.00              
ATOM   1646  CG  PHE A 100      57.651  82.599 132.338  1.00 20.00              
ATOM   1647  CD1 PHE A 100      57.531  83.076 130.998  1.00 20.00              
ATOM   1648  HD1 PHE A 100      58.048  82.565 130.185  1.00 20.00              
ATOM   1649  CD2 PHE A 100      56.981  83.271 133.336  1.00 20.00              
ATOM   1650  HD2 PHE A 100      57.061  82.922 134.366  1.00 20.00              
ATOM   1651  CE1 PHE A 100      56.778  84.153 130.745  1.00 20.00              
ATOM   1652  HE1 PHE A 100      56.698  84.502 129.715  1.00 20.00              
ATOM   1653  CE2 PHE A 100      56.227  84.356 133.060  1.00 20.00              
ATOM   1654  HE2 PHE A 100      55.717  84.854 133.885  1.00 20.00              
ATOM   1655  CZ  PHE A 100      56.065  84.875 131.774  1.00 20.00              
ATOM   1656  HZ  PHE A 100      55.452  85.752 131.564  1.00 20.00              
ATOM   1657  O   ALA A 101      63.883  82.240 131.483  1.00 20.00              
ATOM   1658  C   ALA A 101      63.651  81.118 131.870  1.00 20.00              
ATOM   1659  N   ALA A 101      61.378  80.641 130.904  1.00 20.00              
ATOM   1660  H   ALA A 101      61.164  81.293 130.385  1.00 20.00              
ATOM   1661  CA  ALA A 101      62.756  80.277 130.940  1.00 20.00              
ATOM   1662  HA  ALA A 101      62.646  79.303 131.416  1.00 20.00              
ATOM   1663  CB  ALA A 101      63.456  79.859 129.703  1.00 20.00              
ATOM   1664 1HB  ALA A 101      63.422  80.669 128.974  1.00 20.00              
ATOM   1665 2HB  ALA A 101      64.495  79.623 129.935  1.00 20.00              
ATOM   1666 3HB  ALA A 101      62.968  78.977 129.289  1.00 20.00              
ATOM   1667  O   ILE A 102      65.184  81.483 135.996  1.00 20.00              
ATOM   1668  C   ILE A 102      64.330  80.833 135.298  1.00 20.00              
ATOM   1669  N   ILE A 102      64.060  80.378 132.857  1.00 20.00              
ATOM   1670  H   ILE A 102      63.603  79.651 132.820  1.00 20.00              
ATOM   1671  CA  ILE A 102      64.940  80.244 133.982  1.00 20.00              
ATOM   1672  HA  ILE A 102      65.066  79.188 134.226  1.00 20.00              
ATOM   1673  CB  ILE A 102      66.309  80.675 133.656  1.00 20.00              
ATOM   1674  HB  ILE A 102      66.156  81.562 133.040  1.00 20.00              
ATOM   1675  CG1 ILE A 102      67.096  79.709 132.788  1.00 20.00              
ATOM   1676 2HG1 ILE A 102      67.666  79.070 133.463  1.00 20.00              
ATOM   1677 3HG1 ILE A 102      66.368  79.106 132.245  1.00 20.00              
ATOM   1678  CG2 ILE A 102      67.132  81.096 134.921  1.00 20.00              
ATOM   1679 1HG2 ILE A 102      67.205  80.251 135.605  1.00 20.00              
ATOM   1680 2HG2 ILE A 102      68.133  81.405 134.618  1.00 20.00              
ATOM   1681 3HG2 ILE A 102      66.632  81.927 135.420  1.00 20.00              
ATOM   1682  CD1 ILE A 102      68.068  80.242 131.769  1.00 20.00              
ATOM   1683 1HD1 ILE A 102      68.834  80.833 132.271  1.00 20.00              
ATOM   1684 2HD1 ILE A 102      68.538  79.411 131.244  1.00 20.00              
ATOM   1685 3HD1 ILE A 102      67.537  80.870 131.054  1.00 20.00              
ATOM   1686  O   VAL A 103      62.465  82.166 138.437  1.00 20.00              
ATOM   1687  C   VAL A 103      62.436  81.307 137.558  1.00 20.00              
ATOM   1688  N   VAL A 103      63.044  80.977 135.277  1.00 20.00              
ATOM   1689  H   VAL A 103      62.687  80.569 134.609  1.00 20.00              
ATOM   1690  CA  VAL A 103      62.088  81.623 136.058  1.00 20.00              
ATOM   1691  HA  VAL A 103      62.090  82.700 135.885  1.00 20.00              
ATOM   1692  CB  VAL A 103      60.646  81.233 135.730  1.00 20.00              
ATOM   1693  HB  VAL A 103      60.680  80.361 135.077  1.00 20.00              
ATOM   1694  CG1 VAL A 103      59.776  80.950 137.018  1.00 20.00              
ATOM   1695 1HG1 VAL A 103      59.743  81.846 137.639  1.00 20.00              
ATOM   1696 2HG1 VAL A 103      58.762  80.678 136.720  1.00 20.00              
ATOM   1697 3HG1 VAL A 103      60.220  80.130 137.583  1.00 20.00              
ATOM   1698  CG2 VAL A 103      59.993  82.499 135.195  1.00 20.00              
ATOM   1699 1HG2 VAL A 103      60.527  82.835 134.306  1.00 20.00              
ATOM   1700 2HG2 VAL A 103      58.954  82.293 134.939  1.00 20.00              
ATOM   1701 3HG2 VAL A 103      60.031  83.278 135.957  1.00 20.00              
ATOM   1702  O   HIS A 104      64.431  80.660 139.494  1.00 20.00              
ATOM   1703  C   HIS A 104      63.543  80.006 140.027  1.00 20.00              
ATOM   1704  N   HIS A 104      62.500  79.988 137.768  1.00 20.00              
ATOM   1705  H   HIS A 104      62.612  79.437 137.118  1.00 20.00              
ATOM   1706  CA  HIS A 104      62.375  79.528 139.117  1.00 20.00              
ATOM   1707  HA  HIS A 104      61.484  79.939 139.591  1.00 20.00              
ATOM   1708  CB  HIS A 104      62.251  77.917 139.110  1.00 20.00              
ATOM   1709 2HB  HIS A 104      63.194  77.447 138.831  1.00 20.00              
ATOM   1710 3HB  HIS A 104      61.931  77.540 140.082  1.00 20.00              
ATOM   1711  CG  HIS A 104      61.219  77.553 138.096  1.00 20.00              
ATOM   1712  ND1 HIS A 104      59.876  77.516 138.379  1.00 20.00              
ATOM   1713  HD1 HIS A 104      59.439  77.721 139.267  1.00 20.00              
ATOM   1714  CD2 HIS A 104      61.426  77.221 136.810  1.00 20.00              
ATOM   1715  HD2 HIS A 104      62.302  77.122 136.168  1.00 20.00              
ATOM   1716  CE1 HIS A 104      59.269  77.159 137.258  1.00 20.00              
ATOM   1717  HE1 HIS A 104      58.183  77.059 137.232  1.00 20.00              
ATOM   1718  NE2 HIS A 104      60.158  76.985 136.340  1.00 20.00              
ATOM   1719  HE2 HIS A 104      59.947  76.709 135.392  1.00 20.00              
ATOM   1720  O   MET A 105      66.716  81.184 141.824  1.00 20.00              
ATOM   1721  C   MET A 105      65.522  81.498 141.817  1.00 20.00              
ATOM   1722  N   MET A 105      63.261  80.311 141.323  1.00 20.00              
ATOM   1723  H   MET A 105      62.449  80.417 141.586  1.00 20.00              
ATOM   1724  CA  MET A 105      64.423  80.453 142.289  1.00 20.00              
ATOM   1725  HA  MET A 105      64.146  80.845 143.267  1.00 20.00              
ATOM   1726  CB  MET A 105      65.001  79.026 142.369  1.00 20.00              
ATOM   1727 2HB  MET A 105      65.546  78.948 143.310  1.00 20.00              
ATOM   1728 3HB  MET A 105      64.158  78.334 142.380  1.00 20.00              
ATOM   1729  CG  MET A 105      65.917  78.586 141.293  1.00 20.00              
ATOM   1730 2HG  MET A 105      66.443  79.467 140.925  1.00 20.00              
ATOM   1731 3HG  MET A 105      66.634  77.892 141.732  1.00 20.00              
ATOM   1732  SD  MET A 105      65.211  77.802 139.930  1.00 20.00              
ATOM   1733  CE  MET A 105      66.003  76.195 139.849  1.00 20.00              
ATOM   1734 1HE  MET A 105      65.809  75.646 140.772  1.00 20.00              
ATOM   1735 2HE  MET A 105      65.604  75.634 139.004  1.00 20.00              
ATOM   1736 3HE  MET A 105      67.078  76.325 139.724  1.00 20.00              
ATOM   1737  O   THR A 106      66.253  84.320 143.495  1.00 20.00              
ATOM   1738  C   THR A 106      66.152  84.840 142.370  1.00 20.00              
ATOM   1739  N   THR A 106      65.162  82.759 141.671  1.00 20.00              
ATOM   1740  H   THR A 106      64.343  82.956 141.849  1.00 20.00              
ATOM   1741  CA  THR A 106      66.016  83.837 141.241  1.00 20.00              
ATOM   1742  HA  THR A 106      67.059  83.612 141.015  1.00 20.00              
ATOM   1743  CB  THR A 106      65.388  84.354 139.884  1.00 20.00              
ATOM   1744  HB  THR A 106      64.298  84.394 139.898  1.00 20.00              
ATOM   1745  OG1 THR A 106      65.835  83.425 138.822  1.00 20.00              
ATOM   1746  HG1 THR A 106      65.473  83.706 137.978  1.00 20.00              
ATOM   1747  CG2 THR A 106      65.965  85.770 139.645  1.00 20.00              
ATOM   1748 1HG2 THR A 106      67.054  85.725 139.650  1.00 20.00              
ATOM   1749 2HG2 THR A 106      65.622  86.144 138.680  1.00 20.00              
ATOM   1750 3HG2 THR A 106      65.625  86.440 140.435  1.00 20.00              
ATOM   1751  O   LYS A 107      64.806  88.659 142.233  1.00 20.00              
ATOM   1752  C   LYS A 107      65.257  88.222 143.337  1.00 20.00              
ATOM   1753  N   LYS A 107      66.235  86.207 142.262  1.00 20.00              
ATOM   1754  H   LYS A 107      66.372  86.588 141.503  1.00 20.00              
ATOM   1755  CA  LYS A 107      66.083  86.985 143.477  1.00 20.00              
ATOM   1756  HA  LYS A 107      65.500  86.403 144.192  1.00 20.00              
ATOM   1757  CB  LYS A 107      67.467  87.257 144.130  1.00 20.00              
ATOM   1758 2HB  LYS A 107      67.331  87.875 145.018  1.00 20.00              
ATOM   1759 3HB  LYS A 107      67.924  86.309 144.414  1.00 20.00              
ATOM   1760  CG  LYS A 107      68.364  87.968 143.170  1.00 20.00              
ATOM   1761 2HG  LYS A 107      68.055  87.751 142.147  1.00 20.00              
ATOM   1762 3HG  LYS A 107      68.313  89.042 143.344  1.00 20.00              
ATOM   1763  CD  LYS A 107      69.815  87.470 143.394  1.00 20.00              
ATOM   1764 2HD  LYS A 107      70.259  87.999 144.238  1.00 20.00              
ATOM   1765 3HD  LYS A 107      69.808  86.399 143.601  1.00 20.00              
ATOM   1766  CE  LYS A 107      70.601  87.736 142.169  1.00 20.00              
ATOM   1767 2HE  LYS A 107      70.650  86.836 141.556  1.00 20.00              
ATOM   1768 3HE  LYS A 107      70.138  88.540 141.596  1.00 20.00              
ATOM   1769  NZ  LYS A 107      71.994  88.144 142.597  1.00 20.00              
ATOM   1770 1HZ  LYS A 107      72.416  87.396 143.130  1.00 20.00              
ATOM   1771 2HZ  LYS A 107      72.556  88.333 141.779  1.00 20.00              
ATOM   1772 3HZ  LYS A 107      71.941  88.976 143.168  1.00 20.00              
ATOM   1773  O   LEU A 108      65.769  90.772 146.047  1.00 20.00              
ATOM   1774  C   LEU A 108      64.718  91.045 145.390  1.00 20.00              
ATOM   1775  N   LEU A 108      65.048  88.841 144.469  1.00 20.00              
ATOM   1776  H   LEU A 108      65.371  88.567 145.217  1.00 20.00              
ATOM   1777  CA  LEU A 108      64.236  90.014 144.355  1.00 20.00              
ATOM   1778  HA  LEU A 108      64.300  90.456 143.361  1.00 20.00              
ATOM   1779  CB  LEU A 108      62.693  89.679 144.588  1.00 20.00              
ATOM   1780 2HB  LEU A 108      62.571  89.720 145.670  1.00 20.00              
ATOM   1781 3HB  LEU A 108      62.166  90.517 144.132  1.00 20.00              
ATOM   1782  CG  LEU A 108      61.846  88.396 144.146  1.00 20.00              
ATOM   1783  HG  LEU A 108      61.889  87.639 144.929  1.00 20.00              
ATOM   1784  CD1 LEU A 108      60.371  88.701 143.975  1.00 20.00              
ATOM   1785 1HD1 LEU A 108      60.244  89.465 143.209  1.00 20.00              
ATOM   1786 2HD1 LEU A 108      59.845  87.794 143.675  1.00 20.00              
ATOM   1787 3HD1 LEU A 108      59.962  89.062 144.919  1.00 20.00              
ATOM   1788  CD2 LEU A 108      62.424  87.912 142.937  1.00 20.00              
ATOM   1789 1HD2 LEU A 108      63.465  87.642 143.114  1.00 20.00              
ATOM   1790 2HD2 LEU A 108      61.874  87.033 142.598  1.00 20.00              
ATOM   1791 3HD2 LEU A 108      62.374  88.688 142.173  1.00 20.00              
ATOM   1792  O   LEU A 109      62.360  94.134 146.790  1.00 20.00              
ATOM   1793  C   LEU A 109      63.415  93.868 147.273  1.00 20.00              
ATOM   1794  N   LEU A 109      64.040  92.235 145.469  1.00 20.00              
ATOM   1795  H   LEU A 109      63.350  92.379 144.975  1.00 20.00              
ATOM   1796  CA  LEU A 109      64.507  93.241 146.385  1.00 20.00              
ATOM   1797  HA  LEU A 109      65.239  92.766 147.038  1.00 20.00              
ATOM   1798  CB  LEU A 109      65.065  94.419 145.595  1.00 20.00              
ATOM   1799 2HB  LEU A 109      64.282  94.784 144.929  1.00 20.00              
ATOM   1800 3HB  LEU A 109      65.336  95.205 146.300  1.00 20.00              
ATOM   1801  CG  LEU A 109      66.286  94.093 144.757  1.00 20.00              
ATOM   1802  HG  LEU A 109      65.994  93.299 144.069  1.00 20.00              
ATOM   1803  CD1 LEU A 109      66.689  95.331 144.053  1.00 20.00              
ATOM   1804 1HD1 LEU A 109      66.926  96.105 144.783  1.00 20.00              
ATOM   1805 2HD1 LEU A 109      67.568  95.131 143.439  1.00 20.00              
ATOM   1806 3HD1 LEU A 109      65.872  95.670 143.416  1.00 20.00              
ATOM   1807  CD2 LEU A 109      67.496  93.479 145.527  1.00 20.00              
ATOM   1808 1HD2 LEU A 109      67.192  92.544 145.997  1.00 20.00              
ATOM   1809 2HD2 LEU A 109      68.312  93.286 144.830  1.00 20.00              
ATOM   1810 3HD2 LEU A 109      67.832  94.178 146.294  1.00 20.00              
ATOM   1811  O   LEU A 110      64.521  95.619 150.453  1.00 20.00              
ATOM   1812  C   LEU A 110      63.391  95.480 149.991  1.00 20.00              
ATOM   1813  N   LEU A 110      63.820  93.816 148.476  1.00 20.00              
ATOM   1814  H   LEU A 110      64.625  93.576 148.660  1.00 20.00              
ATOM   1815  CA  LEU A 110      62.862  94.183 149.558  1.00 20.00              
ATOM   1816  HA  LEU A 110      61.817  94.187 149.250  1.00 20.00              
ATOM   1817  CB  LEU A 110      62.854  93.242 150.721  1.00 20.00              
ATOM   1818 2HB  LEU A 110      62.531  92.272 150.341  1.00 20.00              
ATOM   1819 3HB  LEU A 110      63.882  93.168 151.076  1.00 20.00              
ATOM   1820  CG  LEU A 110      62.010  93.542 151.908  1.00 20.00              
ATOM   1821  HG  LEU A 110      62.431  94.397 152.437  1.00 20.00              
ATOM   1822  CD1 LEU A 110      60.743  94.319 151.734  1.00 20.00              
ATOM   1823 1HD1 LEU A 110      60.076  93.781 151.060  1.00 20.00              
ATOM   1824 2HD1 LEU A 110      60.257  94.444 152.702  1.00 20.00              
ATOM   1825 3HD1 LEU A 110      60.971  95.298 151.314  1.00 20.00              
ATOM   1826  CD2 LEU A 110      62.092  92.407 152.839  1.00 20.00              
ATOM   1827 1HD2 LEU A 110      63.128  92.262 153.146  1.00 20.00              
ATOM   1828 2HD2 LEU A 110      61.477  92.611 153.715  1.00 20.00              
ATOM   1829 3HD2 LEU A 110      61.730  91.504 152.344  1.00 20.00              
ATOM   1830  O   ASP A 111      62.125  96.383 153.131  1.00 20.00              
ATOM   1831  C   ASP A 111      62.587  97.366 152.605  1.00 20.00              
ATOM   1832  N   ASP A 111      62.434  96.341 150.333  1.00 20.00              
ATOM   1833  H   ASP A 111      61.620  96.207 150.090  1.00 20.00              
ATOM   1834  CA  ASP A 111      62.781  97.499 151.116  1.00 20.00              
ATOM   1835  HA  ASP A 111      63.858  97.663 151.159  1.00 20.00              
ATOM   1836  CB  ASP A 111      62.215  98.726 150.430  1.00 20.00              
ATOM   1837 2HB  ASP A 111      61.126  98.718 150.487  1.00 20.00              
ATOM   1838 3HB  ASP A 111      62.597  99.630 150.904  1.00 20.00              
ATOM   1839  CG  ASP A 111      62.666  98.670 148.967  1.00 20.00              
ATOM   1840  OD1 ASP A 111      62.590  97.613 148.396  1.00 20.00              
ATOM   1841  OD2 ASP A 111      63.087  99.699 148.425  1.00 20.00              
ATOM   1842  O   TYR A 112      61.542  98.214 156.352  1.00 20.00              
ATOM   1843  C   TYR A 112      61.796  98.174 155.104  1.00 20.00              
ATOM   1844  N   TYR A 112      63.605  98.020 153.280  1.00 20.00              
ATOM   1845  H   TYR A 112      64.358  98.243 152.928  1.00 20.00              
ATOM   1846  CA  TYR A 112      63.227  98.286 154.689  1.00 20.00              
ATOM   1847  HA  TYR A 112      63.652  97.433 155.218  1.00 20.00              
ATOM   1848  CB  TYR A 112      63.828  99.573 155.204  1.00 20.00              
ATOM   1849 2HB  TYR A 112      63.144  99.972 155.954  1.00 20.00              
ATOM   1850 3HB  TYR A 112      64.778  99.321 155.676  1.00 20.00              
ATOM   1851  CG  TYR A 112      64.103 100.688 154.204  1.00 20.00              
ATOM   1852  CD1 TYR A 112      63.154 101.041 153.223  1.00 20.00              
ATOM   1853  HD1 TYR A 112      62.216 100.484 153.212  1.00 20.00              
ATOM   1854  CD2 TYR A 112      65.235 101.485 154.089  1.00 20.00              
ATOM   1855  HD2 TYR A 112      66.042 101.303 154.799  1.00 20.00              
ATOM   1856  CE1 TYR A 112      63.315 102.070 152.241  1.00 20.00              
ATOM   1857  HE1 TYR A 112      62.506 102.250 151.532  1.00 20.00              
ATOM   1858  CE2 TYR A 112      65.437 102.499 153.148  1.00 20.00              
ATOM   1859  HE2 TYR A 112      66.382 103.040 153.184  1.00 20.00              
ATOM   1860  CZ  TYR A 112      64.503 102.874 152.154  1.00 20.00              
ATOM   1861  OH  TYR A 112      64.693 103.891 151.204  1.00 20.00              
ATOM   1862  HH  TYR A 112      65.544 104.328 151.287  1.00 20.00              
ATOM   1863  O   THR A 113      57.475  97.588 154.115  1.00 20.00              
ATOM   1864  C   THR A 113      58.718  97.617 153.891  1.00 20.00              
ATOM   1865  N   THR A 113      60.921  98.721 154.228  1.00 20.00              
ATOM   1866  H   THR A 113      61.242  99.049 153.501  1.00 20.00              
ATOM   1867  CA  THR A 113      59.466  98.787 154.421  1.00 20.00              
ATOM   1868  HA  THR A 113      59.382  98.878 155.504  1.00 20.00              
ATOM   1869  CB  THR A 113      58.743  99.973 153.684  1.00 20.00              
ATOM   1870  HB  THR A 113      59.146 100.171 152.691  1.00 20.00              
ATOM   1871  OG1 THR A 113      58.863 101.098 154.508  1.00 20.00              
ATOM   1872  HG1 THR A 113      58.432 101.848 154.090  1.00 20.00              
ATOM   1873  CG2 THR A 113      57.214  99.568 153.651  1.00 20.00              
ATOM   1874 1HG2 THR A 113      56.876  99.337 154.661  1.00 20.00              
ATOM   1875 2HG2 THR A 113      56.627 100.396 153.252  1.00 20.00              
ATOM   1876 3HG2 THR A 113      57.083  98.691 153.017  1.00 20.00              
ATOM   1877  O   GLY A 114      58.470  94.756 150.252  1.00 20.00              
ATOM   1878  C   GLY A 114      58.534  95.930 150.670  1.00 20.00              
ATOM   1879  N   GLY A 114      59.120  97.237 152.704  1.00 20.00              
ATOM   1880  H   GLY A 114      59.768  97.607 152.276  1.00 20.00              
ATOM   1881  CA  GLY A 114      58.319  96.085 152.179  1.00 20.00              
ATOM   1882 1HA  GLY A 114      58.630  95.167 152.677  1.00 20.00              
ATOM   1883 2HA  GLY A 114      57.259  96.261 152.370  1.00 20.00              
ATOM   1884  O   LYS A 115      60.067  95.810 148.103  1.00 20.00              
ATOM   1885  C   LYS A 115      58.851  95.970 147.718  1.00 20.00              
ATOM   1886  N   LYS A 115      58.299  97.054 150.015  1.00 20.00              
ATOM   1887  H   LYS A 115      58.329  97.821 150.405  1.00 20.00              
ATOM   1888  CA  LYS A 115      57.977  96.924 148.560  1.00 20.00              
ATOM   1889  HA  LYS A 115      56.954  96.558 148.477  1.00 20.00              
ATOM   1890  CB  LYS A 115      58.324  98.304 147.943  1.00 20.00              
ATOM   1891 2HB  LYS A 115      57.475  98.970 148.098  1.00 20.00              
ATOM   1892 3HB  LYS A 115      59.197  98.701 148.461  1.00 20.00              
ATOM   1893  CG  LYS A 115      58.640  98.263 146.415  1.00 20.00              
ATOM   1894 2HG  LYS A 115      58.875  97.235 146.139  1.00 20.00              
ATOM   1895 3HG  LYS A 115      57.755  98.593 145.871  1.00 20.00              
ATOM   1896  CD  LYS A 115      59.844  99.174 145.996  1.00 20.00              
ATOM   1897 2HD  LYS A 115      59.581 100.219 146.161  1.00 20.00              
ATOM   1898 3HD  LYS A 115      60.716  98.919 146.598  1.00 20.00              
ATOM   1899  CE  LYS A 115      60.175  98.962 144.505  1.00 20.00              
ATOM   1900 2HE  LYS A 115      60.290  97.893 144.324  1.00 20.00              
ATOM   1901 3HE  LYS A 115      59.346  99.343 143.908  1.00 20.00              
ATOM   1902  NZ  LYS A 115      61.460  99.672 144.062  1.00 20.00              
ATOM   1903 1HZ  LYS A 115      62.240  99.322 144.599  1.00 20.00              
ATOM   1904 2HZ  LYS A 115      61.621  99.495 143.080  1.00 20.00              
ATOM   1905 3HZ  LYS A 115      61.365 100.666 144.213  1.00 20.00              
ATOM   1906  O   ILE A 116      57.636  94.149 144.223  1.00 20.00              
ATOM   1907  C   ILE A 116      58.771  94.038 144.779  1.00 20.00              
ATOM   1908  N   ILE A 116      58.151  95.025 147.043  1.00 20.00              
ATOM   1909  H   ILE A 116      57.291  94.993 147.048  1.00 20.00              
ATOM   1910  CA  ILE A 116      58.961  94.075 146.312  1.00 20.00              
ATOM   1911  HA  ILE A 116      59.948  94.466 146.564  1.00 20.00              
ATOM   1912  CB  ILE A 116      58.848  92.614 146.748  1.00 20.00              
ATOM   1913  HB  ILE A 116      58.739  92.000 145.854  1.00 20.00              
ATOM   1914  CG1 ILE A 116      57.574  92.392 147.653  1.00 20.00              
ATOM   1915 2HG1 ILE A 116      57.683  93.022 148.535  1.00 20.00              
ATOM   1916 3HG1 ILE A 116      56.704  92.714 147.082  1.00 20.00              
ATOM   1917  CG2 ILE A 116      60.128  92.172 147.495  1.00 20.00              
ATOM   1918 1HG2 ILE A 116      60.267  92.796 148.378  1.00 20.00              
ATOM   1919 2HG2 ILE A 116      60.029  91.129 147.798  1.00 20.00              
ATOM   1920 3HG2 ILE A 116      60.990  92.279 146.835  1.00 20.00              
ATOM   1921  CD1 ILE A 116      57.314  90.990 148.125  1.00 20.00              
ATOM   1922 1HD1 ILE A 116      58.160  90.643 148.718  1.00 20.00              
ATOM   1923 2HD1 ILE A 116      56.412  90.974 148.737  1.00 20.00              
ATOM   1924 3HD1 ILE A 116      57.181  90.335 147.265  1.00 20.00              
ATOM   1925  O   MET A 117      61.537  92.029 143.260  1.00 20.00              
ATOM   1926  C   MET A 117      60.632  92.268 142.536  1.00 20.00              
ATOM   1927  N   MET A 117      59.952  93.835 144.218  1.00 20.00              
ATOM   1928  H   MET A 117      60.684  93.837 144.670  1.00 20.00              
ATOM   1929  CA  MET A 117      59.931  93.609 142.764  1.00 20.00              
ATOM   1930  HA  MET A 117      58.924  93.648 142.348  1.00 20.00              
ATOM   1931  CB  MET A 117      60.802  94.629 142.061  1.00 20.00              
ATOM   1932 2HB  MET A 117      60.387  95.622 142.239  1.00 20.00              
ATOM   1933 3HB  MET A 117      61.807  94.576 142.479  1.00 20.00              
ATOM   1934  CG  MET A 117      60.895  94.398 140.495  1.00 20.00              
ATOM   1935 2HG  MET A 117      61.828  93.857 140.332  1.00 20.00              
ATOM   1936 3HG  MET A 117      60.053  93.754 140.241  1.00 20.00              
ATOM   1937  SD  MET A 117      60.882  95.791 139.192  1.00 20.00              
ATOM   1938  CE  MET A 117      62.725  95.861 138.655  1.00 20.00              
ATOM   1939 1HE  MET A 117      63.021  94.896 138.243  1.00 20.00              
ATOM   1940 2HE  MET A 117      62.854  96.634 137.897  1.00 20.00              
ATOM   1941 3HE  MET A 117      63.347  96.094 139.520  1.00 20.00              
ATOM   1942  O   TRP A 118      59.596  90.532 138.933  1.00 20.00              
ATOM   1943  C   TRP A 118      60.692  90.533 139.462  1.00 20.00              
ATOM   1944  N   TRP A 118      60.122  91.564 141.475  1.00 20.00              
ATOM   1945  H   TRP A 118      59.438  91.896 141.074  1.00 20.00              
ATOM   1946  CA  TRP A 118      60.660  90.263 140.956  1.00 20.00              
ATOM   1947  HA  TRP A 118      61.584  89.943 141.438  1.00 20.00              
ATOM   1948  CB  TRP A 118      59.641  89.118 141.082  1.00 20.00              
ATOM   1949 2HB  TRP A 118      59.321  89.046 142.122  1.00 20.00              
ATOM   1950 3HB  TRP A 118      58.781  89.343 140.453  1.00 20.00              
ATOM   1951  CG  TRP A 118      60.126  87.600 140.655  1.00 20.00              
ATOM   1952  CD1 TRP A 118      61.455  87.176 140.270  1.00 20.00              
ATOM   1953  HD1 TRP A 118      62.237  87.935 140.256  1.00 20.00              
ATOM   1954  CD2 TRP A 118      59.359  86.325 140.556  1.00 20.00              
ATOM   1955  NE1 TRP A 118      61.511  85.838 139.976  1.00 20.00              
ATOM   1956  HE1 TRP A 118      62.346  85.349 139.687  1.00 20.00              
ATOM   1957  CE2 TRP A 118      60.233  85.235 140.133  1.00 20.00              
ATOM   1958  CE3 TRP A 118      57.985  85.936 140.780  1.00 20.00              
ATOM   1959  HE3 TRP A 118      57.228  86.652 141.099  1.00 20.00              
ATOM   1960  CZ2 TRP A 118      59.763  83.903 139.957  1.00 20.00              
ATOM   1961  HZ2 TRP A 118      60.473  83.139 139.640  1.00 20.00              
ATOM   1962  CZ3 TRP A 118      57.627  84.651 140.588  1.00 20.00              
ATOM   1963  HZ3 TRP A 118      56.580  84.412 140.770  1.00 20.00              
ATOM   1964  CH2 TRP A 118      58.465  83.633 140.188  1.00 20.00              
ATOM   1965  HH2 TRP A 118      58.072  82.624 140.061  1.00 20.00              
ATOM   1966  O   THR A 119      63.210  91.277 135.626  1.00 20.00              
ATOM   1967  C   THR A 119      62.741  90.536 136.541  1.00 20.00              
ATOM   1968  N   THR A 119      61.787  90.983 138.871  1.00 20.00              
ATOM   1969  H   THR A 119      62.489  91.104 139.352  1.00 20.00              
ATOM   1970  CA  THR A 119      61.866  91.280 137.458  1.00 20.00              
ATOM   1971  HA  THR A 119      60.872  90.888 137.244  1.00 20.00              
ATOM   1972  CB  THR A 119      61.993  92.722 137.082  1.00 20.00              
ATOM   1973  HB  THR A 119      62.057  92.929 136.014  1.00 20.00              
ATOM   1974  OG1 THR A 119      63.204  93.204 137.545  1.00 20.00              
ATOM   1975  HG1 THR A 119      63.292  94.130 137.307  1.00 20.00              
ATOM   1976  CG2 THR A 119      60.758  93.374 137.523  1.00 20.00              
ATOM   1977 1HG2 THR A 119      60.681  93.311 138.609  1.00 20.00              
ATOM   1978 2HG2 THR A 119      60.770  94.421 137.220  1.00 20.00              
ATOM   1979 3HG2 THR A 119      59.901  92.874 137.070  1.00 20.00              
ATOM   1980  O   PRO A 120      62.895  88.464 133.826  1.00 20.00              
ATOM   1981  C   PRO A 120      63.851  88.228 134.627  1.00 20.00              
ATOM   1982  N   PRO A 120      62.534  89.225 136.452  1.00 20.00              
ATOM   1983  CA  PRO A 120      63.686  88.397 136.082  1.00 20.00              
ATOM   1984  HA  PRO A 120      64.559  88.918 136.475  1.00 20.00              
ATOM   1985  CB  PRO A 120      63.501  87.136 136.912  1.00 20.00              
ATOM   1986 2HB  PRO A 120      63.935  86.267 136.414  1.00 20.00              
ATOM   1987 3HB  PRO A 120      63.943  87.244 137.902  1.00 20.00              
ATOM   1988  CG  PRO A 120      62.053  87.015 136.999  1.00 20.00              
ATOM   1989 2HG  PRO A 120      61.637  86.573 136.093  1.00 20.00              
ATOM   1990 3HG  PRO A 120      61.766  86.413 137.861  1.00 20.00              
ATOM   1991  CD  PRO A 120      61.510  88.431 137.166  1.00 20.00              
ATOM   1992 2HD  PRO A 120      60.536  88.571 136.696  1.00 20.00              
ATOM   1993 3HD  PRO A 120      61.458  88.743 138.209  1.00 20.00              
ATOM   1994  O   PRO A 121      65.651  85.210 132.220  1.00 20.00              
ATOM   1995  C   PRO A 121      64.946  86.295 132.213  1.00 20.00              
ATOM   1996  N   PRO A 121      65.029  87.582 134.340  1.00 20.00              
ATOM   1997  CA  PRO A 121      65.428  87.531 132.911  1.00 20.00              
ATOM   1998  HA  PRO A 121      64.979  88.426 132.480  1.00 20.00              
ATOM   1999  CB  PRO A 121      66.925  87.739 132.906  1.00 20.00              
ATOM   2000 2HB  PRO A 121      67.412  86.950 132.332  1.00 20.00              
ATOM   2001 3HB  PRO A 121      67.170  88.708 132.471  1.00 20.00              
ATOM   2002  CG  PRO A 121      67.410  87.688 134.389  1.00 20.00              
ATOM   2003 2HG  PRO A 121      68.010  86.797 134.575  1.00 20.00              
ATOM   2004 3HG  PRO A 121      67.996  88.576 134.631  1.00 20.00              
ATOM   2005  CD  PRO A 121      66.159  87.650 135.282  1.00 20.00              
ATOM   2006 2HD  PRO A 121      66.140  86.772 135.927  1.00 20.00              
ATOM   2007 3HD  PRO A 121      66.064  88.549 135.891  1.00 20.00              
ATOM   2008  O   ALA A 122      63.887  86.463 128.924  1.00 20.00              
ATOM   2009  C   ALA A 122      63.371  85.494 129.384  1.00 20.00              
ATOM   2010  N   ALA A 122      63.776  86.444 131.651  1.00 20.00              
ATOM   2011  H   ALA A 122      63.366  87.195 131.737  1.00 20.00              
ATOM   2012  CA  ALA A 122      63.146  85.381 130.887  1.00 20.00              
ATOM   2013  HA  ALA A 122      63.570  84.412 131.154  1.00 20.00              
ATOM   2014  CB  ALA A 122      61.670  85.410 131.183  1.00 20.00              
ATOM   2015 1HB  ALA A 122      61.260  86.377 130.893  1.00 20.00              
ATOM   2016 2HB  ALA A 122      61.171  84.620 130.621  1.00 20.00              
ATOM   2017 3HB  ALA A 122      61.510  85.254 132.249  1.00 20.00              
ATOM   2018  O   ILE A 123      62.685  81.808 128.084  1.00 20.00              
ATOM   2019  C   ILE A 123      62.428  82.712 127.259  1.00 20.00              
ATOM   2020  N   ILE A 123      63.237  84.395 128.832  1.00 20.00              
ATOM   2021  H   ILE A 123      63.145  83.745 129.387  1.00 20.00              
ATOM   2022  CA  ILE A 123      63.202  83.970 127.432  1.00 20.00              
ATOM   2023  HA  ILE A 123      62.726  84.781 126.883  1.00 20.00              
ATOM   2024  CB  ILE A 123      64.615  83.759 126.811  1.00 20.00              
ATOM   2025  HB  ILE A 123      65.312  84.547 127.096  1.00 20.00              
ATOM   2026  CG1 ILE A 123      64.540  83.870 125.284  1.00 20.00              
ATOM   2027 2HG1 ILE A 123      64.030  82.992 124.886  1.00 20.00              
ATOM   2028 3HG1 ILE A 123      63.981  84.767 125.017  1.00 20.00              
ATOM   2029  CG2 ILE A 123      65.213  82.489 127.367  1.00 20.00              
ATOM   2030 1HG2 ILE A 123      64.572  81.644 127.116  1.00 20.00              
ATOM   2031 2HG2 ILE A 123      66.203  82.334 126.936  1.00 20.00              
ATOM   2032 3HG2 ILE A 123      65.298  82.571 128.450  1.00 20.00              
ATOM   2033  CD1 ILE A 123      65.883  83.950 124.701  1.00 20.00              
ATOM   2034 1HD1 ILE A 123      66.447  83.054 124.960  1.00 20.00              
ATOM   2035 2HD1 ILE A 123      65.805  84.028 123.617  1.00 20.00              
ATOM   2036 3HD1 ILE A 123      66.397  84.827 125.092  1.00 20.00              
ATOM   2037  O   PHE A 124      60.284  81.916 123.974  1.00 20.00              
ATOM   2038  C   PHE A 124      59.953  81.260 124.991  1.00 20.00              
ATOM   2039  N   PHE A 124      61.406  82.644 126.470  1.00 20.00              
ATOM   2040  H   PHE A 124      61.257  83.306 125.940  1.00 20.00              
ATOM   2041  CA  PHE A 124      60.494  81.508 126.429  1.00 20.00              
ATOM   2042  HA  PHE A 124      61.062  80.632 126.743  1.00 20.00              
ATOM   2043  CB  PHE A 124      59.311  81.594 127.417  1.00 20.00              
ATOM   2044 2HB  PHE A 124      58.822  80.624 127.509  1.00 20.00              
ATOM   2045 3HB  PHE A 124      59.659  81.920 128.398  1.00 20.00              
ATOM   2046  CG  PHE A 124      58.267  82.591 126.947  1.00 20.00              
ATOM   2047  CD1 PHE A 124      58.399  83.304 125.711  1.00 20.00              
ATOM   2048  HD1 PHE A 124      59.263  83.148 125.066  1.00 20.00              
ATOM   2049  CD2 PHE A 124      57.122  82.829 127.752  1.00 20.00              
ATOM   2050  HD2 PHE A 124      57.008  82.295 128.695  1.00 20.00              
ATOM   2051  CE1 PHE A 124      57.376  84.217 125.348  1.00 20.00              
ATOM   2052  HE1 PHE A 124      57.466  84.765 124.410  1.00 20.00              
ATOM   2053  CE2 PHE A 124      56.153  83.726 127.357  1.00 20.00              
ATOM   2054  HE2 PHE A 124      55.287  83.879 128.003  1.00 20.00              
ATOM   2055  CZ  PHE A 124      56.232  84.442 126.172  1.00 20.00              
ATOM   2056  HZ  PHE A 124      55.454  85.148 125.882  1.00 20.00              
ATOM   2057  O   LYS A 125      56.009  80.032 124.541  1.00 20.00              
ATOM   2058  C   LYS A 125      56.910  80.294 123.674  1.00 20.00              
ATOM   2059  N   LYS A 125      59.036  80.265 124.994  1.00 20.00              
ATOM   2060  H   LYS A 125      58.838  79.912 125.753  1.00 20.00              
ATOM   2061  CA  LYS A 125      58.326  79.741 123.775  1.00 20.00              
ATOM   2062  HA  LYS A 125      58.879  80.007 122.874  1.00 20.00              
ATOM   2063  CB  LYS A 125      58.170  78.274 123.910  1.00 20.00              
ATOM   2064 2HB  LYS A 125      58.600  77.964 124.862  1.00 20.00              
ATOM   2065 3HB  LYS A 125      57.106  78.035 123.897  1.00 20.00              
ATOM   2066  CG  LYS A 125      58.850  77.501 122.801  1.00 20.00              
ATOM   2067 2HG  LYS A 125      58.489  76.473 122.818  1.00 20.00              
ATOM   2068 3HG  LYS A 125      58.592  77.960 121.846  1.00 20.00              
ATOM   2069  CD  LYS A 125      60.404  77.488 122.946  1.00 20.00              
ATOM   2070 2HD  LYS A 125      60.790  78.471 122.676  1.00 20.00              
ATOM   2071 3HD  LYS A 125      60.657  77.272 123.984  1.00 20.00              
ATOM   2072  CE  LYS A 125      61.084  76.409 122.026  1.00 20.00              
ATOM   2073 2HE  LYS A 125      62.128  76.688 121.880  1.00 20.00              
ATOM   2074 3HE  LYS A 125      61.034  75.444 122.531  1.00 20.00              
ATOM   2075  NZ  LYS A 125      60.431  76.272 120.665  1.00 20.00              
ATOM   2076 1HZ  LYS A 125      60.479  77.155 120.179  1.00 20.00              
ATOM   2077 2HZ  LYS A 125      60.916  75.565 120.129  1.00 20.00              
ATOM   2078 3HZ  LYS A 125      59.465  76.003 120.782  1.00 20.00              
ATOM   2079  O   SER A 126      55.011  80.336 120.277  1.00 20.00              
ATOM   2080  C   SER A 126      54.511  81.033 121.091  1.00 20.00              
ATOM   2081  N   SER A 126      56.645  80.941 122.559  1.00 20.00              
ATOM   2082  H   SER A 126      57.258  81.002 121.959  1.00 20.00              
ATOM   2083  CA  SER A 126      55.352  81.558 122.306  1.00 20.00              
ATOM   2084  HA  SER A 126      54.683  81.322 123.134  1.00 20.00              
ATOM   2085  CB  SER A 126      55.609  83.027 122.144  1.00 20.00              
ATOM   2086 2HB  SER A 126      55.535  83.291 121.089  1.00 20.00              
ATOM   2087 3HB  SER A 126      54.867  83.588 122.712  1.00 20.00              
ATOM   2088  OG  SER A 126      56.915  83.357 122.620  1.00 20.00              
ATOM   2089  HG  SER A 126      57.067  84.298 122.510  1.00 20.00              
ATOM   2090  O   TYR A 127      50.528  82.248 120.680  1.00 20.00              
ATOM   2091  C   TYR A 127      51.443  82.024 119.866  1.00 20.00              
ATOM   2092  N   TYR A 127      53.353  81.473 121.183  1.00 20.00              
ATOM   2093  H   TYR A 127      53.143  82.087 121.747  1.00 20.00              
ATOM   2094  CA  TYR A 127      52.380  80.889 120.284  1.00 20.00              
ATOM   2095  HA  TYR A 127      52.781  80.419 119.387  1.00 20.00              
ATOM   2096  CB  TYR A 127      51.628  79.839 121.056  1.00 20.00              
ATOM   2097 2HB  TYR A 127      52.375  79.189 121.511  1.00 20.00              
ATOM   2098 3HB  TYR A 127      51.074  80.360 121.837  1.00 20.00              
ATOM   2099  CG  TYR A 127      50.632  78.930 120.343  1.00 20.00              
ATOM   2100  CD1 TYR A 127      50.927  78.059 119.225  1.00 20.00              
ATOM   2101  HD1 TYR A 127      51.944  78.030 118.835  1.00 20.00              
ATOM   2102  CD2 TYR A 127      49.271  78.908 120.795  1.00 20.00              
ATOM   2103  HD2 TYR A 127      48.984  79.540 121.635  1.00 20.00              
ATOM   2104  CE1 TYR A 127      49.916  77.223 118.606  1.00 20.00              
ATOM   2105  HE1 TYR A 127      50.193  76.585 117.767  1.00 20.00              
ATOM   2106  CE2 TYR A 127      48.289  78.090 120.185  1.00 20.00              
ATOM   2107  HE2 TYR A 127      47.273  78.125 120.580  1.00 20.00              
ATOM   2108  CZ  TYR A 127      48.557  77.217 119.074  1.00 20.00              
ATOM   2109  OH  TYR A 127      47.562  76.416 118.488  1.00 20.00              
ATOM   2110  HH  TYR A 127      46.704  76.518 118.906  1.00 20.00              
ATOM   2111  O   CYS A 128      50.511  82.461 115.940  1.00 20.00              
ATOM   2112  C   CYS A 128      50.011  83.329 116.702  1.00 20.00              
ATOM   2113  N   CYS A 128      51.492  82.340 118.567  1.00 20.00              
ATOM   2114  H   CYS A 128      52.044  81.949 118.036  1.00 20.00              
ATOM   2115  CA  CYS A 128      50.599  83.347 118.092  1.00 20.00              
ATOM   2116  HA  CYS A 128      49.761  82.993 118.692  1.00 20.00              
ATOM   2117  CB  CYS A 128      50.952  84.787 118.439  1.00 20.00              
ATOM   2118 2HB  CYS A 128      50.046  85.379 118.309  1.00 20.00              
ATOM   2119 3HB  CYS A 128      51.246  84.801 119.489  1.00 20.00              
ATOM   2120  SG  CYS A 128      52.259  85.807 117.610  1.00 20.00              
ATOM   2121  O   GLU A 129      49.662  85.736 114.484  1.00 20.00              
ATOM   2122  C   GLU A 129      49.300  84.552 114.296  1.00 20.00              
ATOM   2123  N   GLU A 129      48.780  83.890 116.611  1.00 20.00              
ATOM   2124  H   GLU A 129      48.349  84.030 117.342  1.00 20.00              
ATOM   2125  CA  GLU A 129      48.150  84.242 115.330  1.00 20.00              
ATOM   2126  HA  GLU A 129      47.462  83.464 114.998  1.00 20.00              
ATOM   2127  CB  GLU A 129      47.444  85.645 115.468  1.00 20.00              
ATOM   2128 2HB  GLU A 129      46.621  85.532 116.175  1.00 20.00              
ATOM   2129 3HB  GLU A 129      48.177  86.343 115.874  1.00 20.00              
ATOM   2130  CG  GLU A 129      46.858  86.284 114.157  1.00 20.00              
ATOM   2131 2HG  GLU A 129      47.321  85.778 113.310  1.00 20.00              
ATOM   2132 3HG  GLU A 129      45.785  86.093 114.151  1.00 20.00              
ATOM   2133  CD  GLU A 129      47.057  87.770 113.961  1.00 20.00              
ATOM   2134  OE1 GLU A 129      48.131  88.297 113.727  1.00 20.00              
ATOM   2135  OE2 GLU A 129      46.050  88.526 114.042  1.00 20.00              
ATOM   2136  O   ILE A 130      48.672  85.573 110.155  1.00 20.00              
ATOM   2137  C   ILE A 130      48.750  84.634 110.978  1.00 20.00              
ATOM   2138  N   ILE A 130      49.145  83.968 113.145  1.00 20.00              
ATOM   2139  H   ILE A 130      48.598  83.308 113.079  1.00 20.00              
ATOM   2140  CA  ILE A 130      49.864  84.398 111.988  1.00 20.00              
ATOM   2141  HA  ILE A 130      50.498  85.274 112.128  1.00 20.00              
ATOM   2142  CB  ILE A 130      50.884  83.250 111.497  1.00 20.00              
ATOM   2143  HB  ILE A 130      51.367  83.642 110.602  1.00 20.00              
ATOM   2144  CG1 ILE A 130      50.250  81.941 111.060  1.00 20.00              
ATOM   2145 2HG1 ILE A 130      50.007  82.029 110.001  1.00 20.00              
ATOM   2146 3HG1 ILE A 130      50.990  81.153 111.198  1.00 20.00              
ATOM   2147  CG2 ILE A 130      51.858  82.967 112.635  1.00 20.00              
ATOM   2148 1HG2 ILE A 130      51.305  82.629 113.512  1.00 20.00              
ATOM   2149 2HG2 ILE A 130      52.560  82.192 112.329  1.00 20.00              
ATOM   2150 3HG2 ILE A 130      52.406  83.877 112.881  1.00 20.00              
ATOM   2151  CD1 ILE A 130      48.954  81.508 111.809  1.00 20.00              
ATOM   2152 1HD1 ILE A 130      48.185  82.269 111.675  1.00 20.00              
ATOM   2153 2HD1 ILE A 130      48.600  80.559 111.405  1.00 20.00              
ATOM   2154 3HD1 ILE A 130      49.169  81.393 112.871  1.00 20.00              
ATOM   2155  O   ILE A 131      48.520  83.658 108.478  1.00 20.00              
ATOM   2156  C   ILE A 131      47.314  83.572 108.637  1.00 20.00              
ATOM   2157  N   ILE A 131      47.808  83.734 110.936  1.00 20.00              
ATOM   2158  H   ILE A 131      47.845  83.159 111.575  1.00 20.00              
ATOM   2159  CA  ILE A 131      46.722  83.524 110.023  1.00 20.00              
ATOM   2160  HA  ILE A 131      46.248  82.553 110.165  1.00 20.00              
ATOM   2161  CB  ILE A 131      45.474  84.400 110.277  1.00 20.00              
ATOM   2162  HB  ILE A 131      44.806  84.130 109.459  1.00 20.00              
ATOM   2163  CG1 ILE A 131      45.949  85.912 110.312  1.00 20.00              
ATOM   2164 2HG1 ILE A 131      46.606  86.059 111.170  1.00 20.00              
ATOM   2165 3HG1 ILE A 131      46.495  86.135 109.395  1.00 20.00              
ATOM   2166  CG2 ILE A 131      44.622  84.147 111.499  1.00 20.00              
ATOM   2167 1HG2 ILE A 131      45.227  84.277 112.397  1.00 20.00              
ATOM   2168 2HG2 ILE A 131      43.792  84.853 111.516  1.00 20.00              
ATOM   2169 3HG2 ILE A 131      44.233  83.130 111.468  1.00 20.00              
ATOM   2170  CD1 ILE A 131      44.751  86.868 110.428  1.00 20.00              
ATOM   2171 1HD1 ILE A 131      44.203  86.654 111.346  1.00 20.00              
ATOM   2172 2HD1 ILE A 131      45.108  87.897 110.451  1.00 20.00              
ATOM   2173 3HD1 ILE A 131      44.092  86.730 109.571  1.00 20.00              
ATOM   2174  O   VAL A 132      48.101  85.018 105.149  1.00 20.00              
ATOM   2175  C   VAL A 132      47.210  84.786 105.897  1.00 20.00              
ATOM   2176  N   VAL A 132      46.394  83.322 107.669  1.00 20.00              
ATOM   2177  H   VAL A 132      45.577  83.166 107.889  1.00 20.00              
ATOM   2178  CA  VAL A 132      46.754  83.314 106.332  1.00 20.00              
ATOM   2179  HA  VAL A 132      47.619  82.715 106.050  1.00 20.00              
ATOM   2180  CB  VAL A 132      45.510  82.678 105.539  1.00 20.00              
ATOM   2181  HB  VAL A 132      45.499  83.209 104.587  1.00 20.00              
ATOM   2182  CG1 VAL A 132      45.740  81.155 105.434  1.00 20.00              
ATOM   2183 1HG1 VAL A 132      45.807  80.728 106.434  1.00 20.00              
ATOM   2184 2HG1 VAL A 132      44.909  80.697 104.899  1.00 20.00              
ATOM   2185 3HG1 VAL A 132      46.668  80.964 104.895  1.00 20.00              
ATOM   2186  CG2 VAL A 132      44.129  82.892 106.110  1.00 20.00              
ATOM   2187 1HG2 VAL A 132      43.918  83.960 106.163  1.00 20.00              
ATOM   2188 2HG2 VAL A 132      43.392  82.408 105.471  1.00 20.00              
ATOM   2189 3HG2 VAL A 132      44.079  82.463 107.111  1.00 20.00              
ATOM   2190  O   THR A 133      48.405  89.019 107.630  1.00 20.00              
ATOM   2191  C   THR A 133      48.311  87.829 107.270  1.00 20.00              
ATOM   2192  N   THR A 133      46.894  85.733 106.769  1.00 20.00              
ATOM   2193  H   THR A 133      46.519  85.460 107.494  1.00 20.00              
ATOM   2194  CA  THR A 133      47.107  87.187 106.646  1.00 20.00              
ATOM   2195  HA  THR A 133      47.293  87.360 105.586  1.00 20.00              
ATOM   2196  CB  THR A 133      45.850  87.902 107.234  1.00 20.00              
ATOM   2197  HB  THR A 133      45.713  87.669 108.290  1.00 20.00              
ATOM   2198  OG1 THR A 133      44.680  87.485 106.452  1.00 20.00              
ATOM   2199  HG1 THR A 133      43.894  87.914 106.798  1.00 20.00              
ATOM   2200  CG2 THR A 133      46.049  89.394 106.984  1.00 20.00              
ATOM   2201 1HG2 THR A 133      46.218  89.566 105.921  1.00 20.00              
ATOM   2202 2HG2 THR A 133      45.161  89.939 107.303  1.00 20.00              
ATOM   2203 3HG2 THR A 133      46.913  89.746 107.549  1.00 20.00              
ATOM   2204  O   HIS A 134      52.227  88.952 107.521  1.00 20.00              
ATOM   2205  C   HIS A 134      51.516  87.924 107.257  1.00 20.00              
ATOM   2206  N   HIS A 134      49.289  87.047 107.681  1.00 20.00              
ATOM   2207  H   HIS A 134      49.233  86.197 107.561  1.00 20.00              
ATOM   2208  CA  HIS A 134      50.447  87.600 108.327  1.00 20.00              
ATOM   2209  HA  HIS A 134      50.198  88.501 108.887  1.00 20.00              
ATOM   2210  CB  HIS A 134      51.029  86.619 109.252  1.00 20.00              
ATOM   2211 2HB  HIS A 134      50.339  86.430 110.074  1.00 20.00              
ATOM   2212 3HB  HIS A 134      51.229  85.687 108.724  1.00 20.00              
ATOM   2213  CG  HIS A 134      52.342  87.073 109.867  1.00 20.00              
ATOM   2214  ND1 HIS A 134      53.503  87.176 109.068  1.00 20.00              
ATOM   2215  HD1 HIS A 134      53.568  86.974 108.081  1.00 20.00              
ATOM   2216  CD2 HIS A 134      52.739  87.453 111.151  1.00 20.00              
ATOM   2217  HD2 HIS A 134      52.202  87.532 112.096  1.00 20.00              
ATOM   2218  CE1 HIS A 134      54.516  87.598 109.869  1.00 20.00              
ATOM   2219  HE1 HIS A 134      55.515  87.748 109.460  1.00 20.00              
ATOM   2220  NE2 HIS A 134      54.031  87.758 111.120  1.00 20.00              
ATOM   2221  HE2 HIS A 134      54.572  88.066 111.915  1.00 20.00              
ATOM   2222  O   PHE A 135      53.032  88.527 103.145  1.00 20.00              
ATOM   2223  C   PHE A 135      52.198  88.262 104.051  1.00 20.00              
ATOM   2224  N   PHE A 135      51.764  87.021 106.249  1.00 20.00              
ATOM   2225  H   PHE A 135      51.389  86.249 106.306  1.00 20.00              
ATOM   2226  CA  PHE A 135      52.589  87.270 105.122  1.00 20.00              
ATOM   2227  HA  PHE A 135      53.433  87.780 105.588  1.00 20.00              
ATOM   2228  CB  PHE A 135      52.952  85.968 104.416  1.00 20.00              
ATOM   2229 2HB  PHE A 135      53.415  85.283 105.127  1.00 20.00              
ATOM   2230 3HB  PHE A 135      52.051  85.511 104.006  1.00 20.00              
ATOM   2231  CG  PHE A 135      53.927  86.123 103.263  1.00 20.00              
ATOM   2232  CD1 PHE A 135      53.493  86.688 102.097  1.00 20.00              
ATOM   2233  HD1 PHE A 135      52.446  86.992 102.085  1.00 20.00              
ATOM   2234  CD2 PHE A 135      55.242  85.723 103.319  1.00 20.00              
ATOM   2235  HD2 PHE A 135      55.640  85.266 104.225  1.00 20.00              
ATOM   2236  CE1 PHE A 135      54.182  86.922 100.956  1.00 20.00              
ATOM   2237  HE1 PHE A 135      53.741  87.384 100.071  1.00 20.00              
ATOM   2238  CE2 PHE A 135      56.057  85.907 102.210  1.00 20.00              
ATOM   2239  HE2 PHE A 135      57.100  85.593 102.247  1.00 20.00              
ATOM   2240  CZ  PHE A 135      55.543  86.502 101.028  1.00 20.00              
ATOM   2241  HZ  PHE A 135      56.196  86.640 100.166  1.00 20.00              
ATOM   2242  O   PRO A 136      52.967  91.081 105.032  1.00 20.00              
ATOM   2243  C   PRO A 136      52.144  91.125 104.148  1.00 20.00              
ATOM   2244  N   PRO A 136      51.048  88.840 104.399  1.00 20.00              
ATOM   2245  CA  PRO A 136      50.980  90.176 103.990  1.00 20.00              
ATOM   2246  HA  PRO A 136      51.086  90.209 102.905  1.00 20.00              
ATOM   2247  CB  PRO A 136      49.559  90.483 104.365  1.00 20.00              
ATOM   2248 2HB  PRO A 136      49.553  91.310 105.076  1.00 20.00              
ATOM   2249 3HB  PRO A 136      49.011  90.770 103.469  1.00 20.00              
ATOM   2250  CG  PRO A 136      48.878  89.340 104.979  1.00 20.00              
ATOM   2251 2HG  PRO A 136      48.669  89.521 106.034  1.00 20.00              
ATOM   2252 3HG  PRO A 136      47.948  89.116 104.457  1.00 20.00              
ATOM   2253  CD  PRO A 136      49.823  88.164 104.848  1.00 20.00              
ATOM   2254 2HD  PRO A 136      50.003  87.652 105.794  1.00 20.00              
ATOM   2255 3HD  PRO A 136      49.499  87.440 104.100  1.00 20.00              
ATOM   2256  O   PHE A 137      52.791  95.031 104.512  1.00 20.00              
ATOM   2257  C   PHE A 137      52.321  94.025 103.966  1.00 20.00              
ATOM   2258  N   PHE A 137      52.347  91.777 103.084  1.00 20.00              
ATOM   2259  H   PHE A 137      52.049  91.445 102.349  1.00 20.00              
ATOM   2260  CA  PHE A 137      53.036  93.041 103.017  1.00 20.00              
ATOM   2261  HA  PHE A 137      54.074  92.854 103.293  1.00 20.00              
ATOM   2262  CB  PHE A 137      53.181  93.720 101.624  1.00 20.00              
ATOM   2263 2HB  PHE A 137      52.313  93.478 101.010  1.00 20.00              
ATOM   2264 3HB  PHE A 137      53.244  94.801 101.753  1.00 20.00              
ATOM   2265  CG  PHE A 137      54.395  93.309 100.833  1.00 20.00              
ATOM   2266  CD1 PHE A 137      55.482  92.766 101.574  1.00 20.00              
ATOM   2267  HD1 PHE A 137      55.389  92.674 102.656  1.00 20.00              
ATOM   2268  CD2 PHE A 137      54.603  93.390  99.449  1.00 20.00              
ATOM   2269  HD2 PHE A 137      53.806  93.798  98.828  1.00 20.00              
ATOM   2270  CE1 PHE A 137      56.649  92.353 100.965  1.00 20.00              
ATOM   2271  HE1 PHE A 137      57.457  91.943 101.571  1.00 20.00              
ATOM   2272  CE2 PHE A 137      55.783  92.973  98.828  1.00 20.00              
ATOM   2273  HE2 PHE A 137      55.887  93.060  97.746  1.00 20.00              
ATOM   2274  CZ  PHE A 137      56.806  92.457  99.570  1.00 20.00              
ATOM   2275  HZ  PHE A 137      57.729  92.130  99.091  1.00 20.00              
ATOM   2276  O   ASP A 138      49.233  94.557 107.194  1.00 20.00              
ATOM   2277  C   ASP A 138      50.118  94.138 106.468  1.00 20.00              
ATOM   2278  N   ASP A 138      51.070  93.714 104.289  1.00 20.00              
ATOM   2279  H   ASP A 138      50.742  92.958 104.045  1.00 20.00              
ATOM   2280  CA  ASP A 138      50.233  94.660 105.068  1.00 20.00              
ATOM   2281  HA  ASP A 138      50.655  95.662 105.148  1.00 20.00              
ATOM   2282  CB  ASP A 138      48.856  94.902 104.361  1.00 20.00              
ATOM   2283 2HB  ASP A 138      48.191  95.424 105.050  1.00 20.00              
ATOM   2284 3HB  ASP A 138      49.017  95.516 103.475  1.00 20.00              
ATOM   2285  CG  ASP A 138      48.215  93.614 103.951  1.00 20.00              
ATOM   2286  OD1 ASP A 138      48.867  92.908 103.182  1.00 20.00              
ATOM   2287  OD2 ASP A 138      47.077  93.269 104.366  1.00 20.00              
ATOM   2288  O   GLN A 139      48.022  92.229 108.201  1.00 20.00              
ATOM   2289  C   GLN A 139      49.167  91.943 108.678  1.00 20.00              
ATOM   2290  N   GLN A 139      50.530  92.905 106.728  1.00 20.00              
ATOM   2291  H   GLN A 139      50.862  92.464 106.068  1.00 20.00              
ATOM   2292  CA  GLN A 139      50.480  92.225 108.000  1.00 20.00              
ATOM   2293  HA  GLN A 139      50.762  91.192 107.795  1.00 20.00              
ATOM   2294  CB  GLN A 139      51.431  92.953 108.947  1.00 20.00              
ATOM   2295 2HB  GLN A 139      52.084  92.198 109.386  1.00 20.00              
ATOM   2296 3HB  GLN A 139      52.023  93.638 108.341  1.00 20.00              
ATOM   2297  CG  GLN A 139      50.871  93.743 110.068  1.00 20.00              
ATOM   2298 2HG  GLN A 139      49.958  93.271 110.431  1.00 20.00              
ATOM   2299 3HG  GLN A 139      51.598  93.797 110.879  1.00 20.00              
ATOM   2300  CD  GLN A 139      50.544  95.160 109.603  1.00 20.00              
ATOM   2301  OE1 GLN A 139      51.314  95.812 108.925  1.00 20.00              
ATOM   2302  NE2 GLN A 139      49.351  95.679 109.972  1.00 20.00              
ATOM   2303 1HE2 GLN A 139      49.099  96.614 109.682  1.00 20.00              
ATOM   2304 2HE2 GLN A 139      48.717  95.130 110.536  1.00 20.00              
ATOM   2305  O   GLN A 140      49.734  91.305 112.386  1.00 20.00              
ATOM   2306  C   GLN A 140      48.552  91.205 112.122  1.00 20.00              
ATOM   2307  N   GLN A 140      49.222  91.145 109.729  1.00 20.00              
ATOM   2308  H   GLN A 140      49.979  90.760 109.860  1.00 20.00              
ATOM   2309  CA  GLN A 140      48.174  90.823 110.707  1.00 20.00              
ATOM   2310  HA  GLN A 140      47.277  91.403 110.492  1.00 20.00              
ATOM   2311  CB  GLN A 140      47.801  89.358 110.617  1.00 20.00              
ATOM   2312 2HB  GLN A 140      47.639  89.112 109.568  1.00 20.00              
ATOM   2313 3HB  GLN A 140      48.635  88.771 111.003  1.00 20.00              
ATOM   2314  CG  GLN A 140      46.568  88.978 111.382  1.00 20.00              
ATOM   2315 2HG  GLN A 140      46.518  87.890 111.434  1.00 20.00              
ATOM   2316 3HG  GLN A 140      46.651  89.385 112.390  1.00 20.00              
ATOM   2317  CD  GLN A 140      45.247  89.470 110.797  1.00 20.00              
ATOM   2318  OE1 GLN A 140      45.276  90.153 109.708  1.00 20.00              
ATOM   2319  NE2 GLN A 140      43.986  89.292 111.265  1.00 20.00              
ATOM   2320 1HE2 GLN A 140      43.204  89.683 110.759  1.00 20.00              
ATOM   2321 2HE2 GLN A 140      43.836  88.769 112.116  1.00 20.00              
ATOM   2322  O   ASN A 141      46.933  90.392 115.961  1.00 20.00              
ATOM   2323  C   ASN A 141      47.975  90.702 115.406  1.00 20.00              
ATOM   2324  N   ASN A 141      47.691  91.600 113.049  1.00 20.00              
ATOM   2325  H   ASN A 141      46.866  91.707 112.832  1.00 20.00              
ATOM   2326  CA  ASN A 141      48.116  91.903 114.425  1.00 20.00              
ATOM   2327  HA  ASN A 141      49.164  92.204 114.405  1.00 20.00              
ATOM   2328  CB  ASN A 141      47.199  92.965 114.989  1.00 20.00              
ATOM   2329 2HB  ASN A 141      47.190  92.870 116.075  1.00 20.00              
ATOM   2330 3HB  ASN A 141      47.594  93.943 114.713  1.00 20.00              
ATOM   2331  CG  ASN A 141      45.728  92.898 114.500  1.00 20.00              
ATOM   2332  OD1 ASN A 141      45.424  92.745 113.315  1.00 20.00              
ATOM   2333  ND2 ASN A 141      44.793  93.022 115.485  1.00 20.00              
ATOM   2334 1HD2 ASN A 141      43.811  92.990 115.251  1.00 20.00              
ATOM   2335 2HD2 ASN A 141      45.087  93.145 116.444  1.00 20.00              
ATOM   2336  O   CYS A 142      49.093  90.130 118.727  1.00 20.00              
ATOM   2337  C   CYS A 142      48.580  89.310 117.910  1.00 20.00              
ATOM   2338  N   CYS A 142      49.136  90.136 115.680  1.00 20.00              
ATOM   2339  H   CYS A 142      49.850  90.445 115.314  1.00 20.00              
ATOM   2340  CA  CYS A 142      49.240  88.957 116.620  1.00 20.00              
ATOM   2341  HA  CYS A 142      48.773  88.089 116.155  1.00 20.00              
ATOM   2342  CB  CYS A 142      50.693  88.546 116.947  1.00 20.00              
ATOM   2343 2HB  CYS A 142      51.367  89.326 116.592  1.00 20.00              
ATOM   2344 3HB  CYS A 142      50.794  88.444 118.027  1.00 20.00              
ATOM   2345  SG  CYS A 142      51.343  87.009 116.260  1.00 20.00              
ATOM   2346  O   THR A 143      47.150  86.740 120.431  1.00 20.00              
ATOM   2347  C   THR A 143      47.264  87.989 120.447  1.00 20.00              
ATOM   2348  N   THR A 143      47.439  88.708 118.146  1.00 20.00              
ATOM   2349  H   THR A 143      47.119  88.188 117.539  1.00 20.00              
ATOM   2350  CA  THR A 143      46.692  88.870 119.365  1.00 20.00              
ATOM   2351  HA  THR A 143      46.743  89.891 119.744  1.00 20.00              
ATOM   2352  CB  THR A 143      45.185  88.573 119.117  1.00 20.00              
ATOM   2353  HB  THR A 143      44.647  89.115 119.894  1.00 20.00              
ATOM   2354  OG1 THR A 143      44.939  87.150 119.200  1.00 20.00              
ATOM   2355  HG1 THR A 143      44.007  86.977 119.046  1.00 20.00              
ATOM   2356  CG2 THR A 143      44.658  89.085 117.749  1.00 20.00              
ATOM   2357 1HG2 THR A 143      45.180  88.569 116.941  1.00 20.00              
ATOM   2358 2HG2 THR A 143      43.589  88.887 117.673  1.00 20.00              
ATOM   2359 3HG2 THR A 143      44.836  90.158 117.669  1.00 20.00              
ATOM   2360  O   MET A 144      48.445  89.388 124.523  1.00 20.00              
ATOM   2361  C   MET A 144      48.019  88.297 123.983  1.00 20.00              
ATOM   2362  N   MET A 144      47.898  88.691 121.497  1.00 20.00              
ATOM   2363  H   MET A 144      47.971  89.548 121.503  1.00 20.00              
ATOM   2364  CA  MET A 144      48.431  87.834 122.591  1.00 20.00              
ATOM   2365  HA  MET A 144      48.027  86.822 122.538  1.00 20.00              
ATOM   2366  CB  MET A 144      49.934  87.782 122.445  1.00 20.00              
ATOM   2367 2HB  MET A 144      50.285  88.786 122.201  1.00 20.00              
ATOM   2368 3HB  MET A 144      50.356  87.473 123.401  1.00 20.00              
ATOM   2369  CG  MET A 144      50.458  86.812 121.353  1.00 20.00              
ATOM   2370 2HG  MET A 144      49.655  86.132 121.068  1.00 20.00              
ATOM   2371 3HG  MET A 144      50.769  87.391 120.483  1.00 20.00              
ATOM   2372  SD  MET A 144      51.866  85.837 121.934  1.00 20.00              
ATOM   2373  CE  MET A 144      53.094  86.001 120.736  1.00 20.00              
ATOM   2374 1HE  MET A 144      53.362  87.052 120.631  1.00 20.00              
ATOM   2375 2HE  MET A 144      53.973  85.430 121.036  1.00 20.00              
ATOM   2376 3HE  MET A 144      52.724  85.624 119.783  1.00 20.00              
ATOM   2377  O   LYS A 145      47.922  85.932 127.212  1.00 20.00              
ATOM   2378  C   LYS A 145      47.488  87.110 127.208  1.00 20.00              
ATOM   2379  N   LYS A 145      47.228  87.478 124.661  1.00 20.00              
ATOM   2380  H   LYS A 145      46.968  86.756 124.275  1.00 20.00              
ATOM   2381  CA  LYS A 145      46.744  87.761 126.068  1.00 20.00              
ATOM   2382  HA  LYS A 145      46.863  88.839 126.175  1.00 20.00              
ATOM   2383  CB  LYS A 145      45.308  87.250 126.257  1.00 20.00              
ATOM   2384 2HB  LYS A 145      45.002  86.766 125.330  1.00 20.00              
ATOM   2385 3HB  LYS A 145      45.320  86.516 127.063  1.00 20.00              
ATOM   2386  CG  LYS A 145      44.218  88.344 126.615  1.00 20.00              
ATOM   2387 2HG  LYS A 145      44.278  88.538 127.686  1.00 20.00              
ATOM   2388 3HG  LYS A 145      44.465  89.253 126.067  1.00 20.00              
ATOM   2389  CD  LYS A 145      42.758  87.975 126.283  1.00 20.00              
ATOM   2390 2HD  LYS A 145      42.696  87.805 125.208  1.00 20.00              
ATOM   2391 3HD  LYS A 145      42.522  87.051 126.811  1.00 20.00              
ATOM   2392  CE  LYS A 145      41.674  89.019 126.657  1.00 20.00              
ATOM   2393 2HE  LYS A 145      41.119  89.243 125.747  1.00 20.00              
ATOM   2394 3HE  LYS A 145      41.010  88.546 127.380  1.00 20.00              
ATOM   2395  NZ  LYS A 145      42.100  90.321 127.241  1.00 20.00              
ATOM   2396 1HZ  LYS A 145      42.701  90.803 126.587  1.00 20.00              
ATOM   2397 2HZ  LYS A 145      41.285  90.889 127.428  1.00 20.00              
ATOM   2398 3HZ  LYS A 145      42.601  90.157 128.102  1.00 20.00              
ATOM   2399  O   LEU A 146      47.130  88.668 130.820  1.00 20.00              
ATOM   2400  C   LEU A 146      47.886  87.699 130.708  1.00 20.00              
ATOM   2401  N   LEU A 146      47.760  87.910 128.265  1.00 20.00              
ATOM   2402  H   LEU A 146      47.446  88.711 128.252  1.00 20.00              
ATOM   2403  CA  LEU A 146      48.538  87.514 129.410  1.00 20.00              
ATOM   2404  HA  LEU A 146      48.678  86.433 129.382  1.00 20.00              
ATOM   2405  CB  LEU A 146      49.920  88.189 129.356  1.00 20.00              
ATOM   2406 2HB  LEU A 146      49.794  89.270 129.293  1.00 20.00              
ATOM   2407 3HB  LEU A 146      50.482  87.941 130.256  1.00 20.00              
ATOM   2408  CG  LEU A 146      50.660  87.704 128.161  1.00 20.00              
ATOM   2409  HG  LEU A 146      50.584  86.624 128.037  1.00 20.00              
ATOM   2410  CD1 LEU A 146      50.134  88.206 126.846  1.00 20.00              
ATOM   2411 1HD1 LEU A 146      50.184  89.296 126.825  1.00 20.00              
ATOM   2412 2HD1 LEU A 146      50.737  87.801 126.033  1.00 20.00              
ATOM   2413 3HD1 LEU A 146      49.098  87.889 126.723  1.00 20.00              
ATOM   2414  CD2 LEU A 146      52.038  88.222 128.440  1.00 20.00              
ATOM   2415 1HD2 LEU A 146      52.403  87.800 129.375  1.00 20.00              
ATOM   2416 2HD2 LEU A 146      52.706  87.935 127.627  1.00 20.00              
ATOM   2417 3HD2 LEU A 146      52.008  89.309 128.520  1.00 20.00              
ATOM   2418  O   GLY A 147      47.885  84.913 133.444  1.00 20.00              
ATOM   2419  C   GLY A 147      47.385  85.948 133.922  1.00 20.00              
ATOM   2420  N   GLY A 147      47.988  86.878 131.673  1.00 20.00              
ATOM   2421  H   GLY A 147      48.404  86.137 131.539  1.00 20.00              
ATOM   2422  CA  GLY A 147      47.416  87.142 133.034  1.00 20.00              
ATOM   2423 1HA  GLY A 147      48.018  87.910 133.520  1.00 20.00              
ATOM   2424 2HA  GLY A 147      46.394  87.502 132.917  1.00 20.00              
ATOM   2425  O   ILE A 148      45.564  84.150 134.851  1.00 20.00              
ATOM   2426  C   ILE A 148      46.418  83.957 135.730  1.00 20.00              
ATOM   2427  N   ILE A 148      47.149  86.143 135.152  1.00 20.00              
ATOM   2428  H   ILE A 148      46.987  86.966 135.343  1.00 20.00              
ATOM   2429  CA  ILE A 148      47.099  85.294 136.267  1.00 20.00              
ATOM   2430  HA  ILE A 148      48.046  85.061 136.753  1.00 20.00              
ATOM   2431  CB  ILE A 148      46.199  86.000 137.268  1.00 20.00              
ATOM   2432  HB  ILE A 148      46.407  87.070 137.310  1.00 20.00              
ATOM   2433  CG1 ILE A 148      46.455  85.640 138.755  1.00 20.00              
ATOM   2434 2HG1 ILE A 148      46.096  84.629 138.944  1.00 20.00              
ATOM   2435 3HG1 ILE A 148      47.526  85.687 138.954  1.00 20.00              
ATOM   2436  CG2 ILE A 148      44.811  85.742 136.767  1.00 20.00              
ATOM   2437 1HG2 ILE A 148      44.628  84.667 136.741  1.00 20.00              
ATOM   2438 2HG2 ILE A 148      44.090  86.217 137.431  1.00 20.00              
ATOM   2439 3HG2 ILE A 148      44.705  86.152 135.763  1.00 20.00              
ATOM   2440  CD1 ILE A 148      45.755  86.577 139.660  1.00 20.00              
ATOM   2441 1HD1 ILE A 148      44.682  86.532 139.471  1.00 20.00              
ATOM   2442 2HD1 ILE A 148      45.953  86.299 140.695  1.00 20.00              
ATOM   2443 3HD1 ILE A 148      46.112  87.591 139.481  1.00 20.00              
ATOM   2444  O   TRP A 149      43.991  81.611 135.768  1.00 20.00              
ATOM   2445  C   TRP A 149      45.060  81.277 136.248  1.00 20.00              
ATOM   2446  N   TRP A 149      47.087  82.832 135.573  1.00 20.00              
ATOM   2447  H   TRP A 149      47.935  82.867 135.429  1.00 20.00              
ATOM   2448  CA  TRP A 149      46.411  81.512 135.604  1.00 20.00              
ATOM   2449  HA  TRP A 149      46.270  80.994 136.553  1.00 20.00              
ATOM   2450  CB  TRP A 149      47.150  80.514 134.599  1.00 20.00              
ATOM   2451 2HB  TRP A 149      46.595  80.465 133.662  1.00 20.00              
ATOM   2452 3HB  TRP A 149      48.159  80.876 134.404  1.00 20.00              
ATOM   2453  CG  TRP A 149      47.297  79.030 135.112  1.00 20.00              
ATOM   2454  CD1 TRP A 149      48.424  78.435 135.666  1.00 20.00              
ATOM   2455  HD1 TRP A 149      49.340  79.013 135.786  1.00 20.00              
ATOM   2456  CD2 TRP A 149      46.232  78.110 135.050  1.00 20.00              
ATOM   2457  NE1 TRP A 149      48.092  77.139 135.964  1.00 20.00              
ATOM   2458  HE1 TRP A 149      48.725  76.471 136.381  1.00 20.00              
ATOM   2459  CE2 TRP A 149      46.779  76.860 135.621  1.00 20.00              
ATOM   2460  CE3 TRP A 149      44.855  78.127 134.594  1.00 20.00              
ATOM   2461  HE3 TRP A 149      44.385  79.011 134.163  1.00 20.00              
ATOM   2462  CZ2 TRP A 149      45.982  75.756 135.706  1.00 20.00              
ATOM   2463  HZ2 TRP A 149      46.438  74.863 136.136  1.00 20.00              
ATOM   2464  CZ3 TRP A 149      44.105  76.915 134.728  1.00 20.00              
ATOM   2465  HZ3 TRP A 149      43.069  76.914 134.389  1.00 20.00              
ATOM   2466  CH2 TRP A 149      44.673  75.731 135.285  1.00 20.00              
ATOM   2467  HH2 TRP A 149      44.072  74.826 135.371  1.00 20.00              
ATOM   2468  O   THR A 150      42.332  80.413 139.790  1.00 20.00              
ATOM   2469  C   THR A 150      43.323  80.861 139.220  1.00 20.00              
ATOM   2470  N   THR A 150      44.950  80.532 137.347  1.00 20.00              
ATOM   2471  H   THR A 150      45.679  80.301 137.740  1.00 20.00              
ATOM   2472  CA  THR A 150      43.731  80.088 137.924  1.00 20.00              
ATOM   2473  HA  THR A 150      42.973  80.198 137.149  1.00 20.00              
ATOM   2474  CB  THR A 150      43.881  78.619 138.481  1.00 20.00              
ATOM   2475  HB  THR A 150      44.279  78.172 137.570  1.00 20.00              
ATOM   2476  OG1 THR A 150      42.644  77.990 138.878  1.00 20.00              
ATOM   2477  HG1 THR A 150      42.825  77.104 139.203  1.00 20.00              
ATOM   2478  CG2 THR A 150      44.880  78.351 139.554  1.00 20.00              
ATOM   2479 1HG2 THR A 150      44.525  78.769 140.495  1.00 20.00              
ATOM   2480 2HG2 THR A 150      45.017  77.275 139.664  1.00 20.00              
ATOM   2481 3HG2 THR A 150      45.832  78.813 139.289  1.00 20.00              
ATOM   2482  O   TYR A 151      42.656  84.831 138.668  1.00 20.00              
ATOM   2483  C   TYR A 151      42.159  84.266 139.713  1.00 20.00              
ATOM   2484  N   TYR A 151      43.350  82.207 139.075  1.00 20.00              
ATOM   2485  H   TYR A 151      43.638  82.566 138.348  1.00 20.00              
ATOM   2486  CA  TYR A 151      42.885  83.021 140.166  1.00 20.00              
ATOM   2487  HA  TYR A 151      42.131  82.456 140.715  1.00 20.00              
ATOM   2488  CB  TYR A 151      43.949  83.307 141.180  1.00 20.00              
ATOM   2489 2HB  TYR A 151      44.439  84.218 140.837  1.00 20.00              
ATOM   2490 3HB  TYR A 151      43.418  83.508 142.110  1.00 20.00              
ATOM   2491  CG  TYR A 151      45.027  82.403 141.541  1.00 20.00              
ATOM   2492  CD1 TYR A 151      44.695  81.311 142.400  1.00 20.00              
ATOM   2493  HD1 TYR A 151      43.683  81.154 142.774  1.00 20.00              
ATOM   2494  CD2 TYR A 151      46.313  82.548 141.106  1.00 20.00              
ATOM   2495  HD2 TYR A 151      46.522  83.395 140.452  1.00 20.00              
ATOM   2496  CE1 TYR A 151      45.727  80.478 142.724  1.00 20.00              
ATOM   2497  HE1 TYR A 151      45.505  79.635 143.379  1.00 20.00              
ATOM   2498  CE2 TYR A 151      47.357  81.734 141.413  1.00 20.00              
ATOM   2499  HE2 TYR A 151      48.357  81.918 141.023  1.00 20.00              
ATOM   2500  CZ  TYR A 151      47.082  80.624 142.270  1.00 20.00              
ATOM   2501  OH  TYR A 151      48.018  79.748 142.649  1.00 20.00              
ATOM   2502  HH  TYR A 151      48.884  79.945 142.286  1.00 20.00              
ATOM   2503  O   ASP A 152      40.815  86.632 141.610  1.00 20.00              
ATOM   2504  C   ASP A 152      40.626  86.910 140.434  1.00 20.00              
ATOM   2505  N   ASP A 152      40.889  84.421 139.919  1.00 20.00              
ATOM   2506  H   ASP A 152      40.450  83.762 140.254  1.00 20.00              
ATOM   2507  CA  ASP A 152      40.146  85.666 139.611  1.00 20.00              
ATOM   2508  HA  ASP A 152      40.226  85.999 138.576  1.00 20.00              
ATOM   2509  CB  ASP A 152      38.690  85.276 140.107  1.00 20.00              
ATOM   2510 2HB  ASP A 152      38.687  85.177 141.193  1.00 20.00              
ATOM   2511 3HB  ASP A 152      37.984  86.052 139.812  1.00 20.00              
ATOM   2512  CG  ASP A 152      38.295  83.985 139.489  1.00 20.00              
ATOM   2513  OD1 ASP A 152      38.903  82.972 139.701  1.00 20.00              
ATOM   2514  OD2 ASP A 152      37.294  84.131 138.766  1.00 20.00              
ATOM   2515  O   GLY A 153      39.873  90.334 142.782  1.00 20.00              
ATOM   2516  C   GLY A 153      39.587  89.288 142.175  1.00 20.00              
ATOM   2517  N   GLY A 153      39.915  87.902 140.046  1.00 20.00              
ATOM   2518  H   GLY A 153      39.369  87.805 139.388  1.00 20.00              
ATOM   2519  CA  GLY A 153      40.025  89.225 140.714  1.00 20.00              
ATOM   2520 1HA  GLY A 153      41.069  89.537 140.672  1.00 20.00              
ATOM   2521 2HA  GLY A 153      39.411  89.935 140.158  1.00 20.00              
ATOM   2522  O   THR A 154      39.793  88.055 146.194  1.00 20.00              
ATOM   2523  C   THR A 154      39.693  87.784 144.977  1.00 20.00              
ATOM   2524  N   THR A 154      38.960  88.216 142.731  1.00 20.00              
ATOM   2525  H   THR A 154      38.835  87.513 142.251  1.00 20.00              
ATOM   2526  CA  THR A 154      38.493  88.217 144.104  1.00 20.00              
ATOM   2527  HA  THR A 154      38.155  89.201 144.431  1.00 20.00              
ATOM   2528  CB  THR A 154      37.193  87.392 144.348  1.00 20.00              
ATOM   2529  HB  THR A 154      37.613  86.436 144.034  1.00 20.00              
ATOM   2530  OG1 THR A 154      36.098  87.660 143.514  1.00 20.00              
ATOM   2531  HG1 THR A 154      35.362  87.094 143.760  1.00 20.00              
ATOM   2532  CG2 THR A 154      36.734  87.176 145.757  1.00 20.00              
ATOM   2533 1HG2 THR A 154      36.226  88.072 146.115  1.00 20.00              
ATOM   2534 2HG2 THR A 154      36.047  86.330 145.790  1.00 20.00              
ATOM   2535 3HG2 THR A 154      37.595  86.969 146.392  1.00 20.00              
ATOM   2536  O   LYS A 155      43.312  87.085 145.781  1.00 20.00              
ATOM   2537  C   LYS A 155      42.649  86.663 144.768  1.00 20.00              
ATOM   2538  N   LYS A 155      40.244  86.687 144.437  1.00 20.00              
ATOM   2539  H   LYS A 155      39.948  86.394 143.684  1.00 20.00              
ATOM   2540  CA  LYS A 155      41.351  85.972 145.110  1.00 20.00              
ATOM   2541  HA  LYS A 155      41.208  86.000 146.190  1.00 20.00              
ATOM   2542  CB  LYS A 155      41.406  84.465 144.855  1.00 20.00              
ATOM   2543 2HB  LYS A 155      41.725  84.300 143.826  1.00 20.00              
ATOM   2544 3HB  LYS A 155      42.136  84.025 145.535  1.00 20.00              
ATOM   2545  CG  LYS A 155      40.033  83.751 145.070  1.00 20.00              
ATOM   2546 2HG  LYS A 155      39.296  84.202 144.405  1.00 20.00              
ATOM   2547 3HG  LYS A 155      40.146  82.695 144.823  1.00 20.00              
ATOM   2548  CD  LYS A 155      39.517  83.868 146.540  1.00 20.00              
ATOM   2549 2HD  LYS A 155      39.902  83.031 147.122  1.00 20.00              
ATOM   2550 3HD  LYS A 155      39.873  84.804 146.971  1.00 20.00              
ATOM   2551  CE  LYS A 155      37.982  83.848 146.587  1.00 20.00              
ATOM   2552 2HE  LYS A 155      37.607  84.631 145.928  1.00 20.00              
ATOM   2553 3HE  LYS A 155      37.639  82.877 146.229  1.00 20.00              
ATOM   2554  NZ  LYS A 155      37.408  84.076 147.977  1.00 20.00              
ATOM   2555 1HZ  LYS A 155      37.707  84.977 148.321  1.00 20.00              
ATOM   2556 2HZ  LYS A 155      36.400  84.050 147.934  1.00 20.00              
ATOM   2557 3HZ  LYS A 155      37.737  83.352 148.600  1.00 20.00              
ATOM   2558  O   VAL A 156      42.925  88.214 140.896  1.00 20.00              
ATOM   2559  C   VAL A 156      43.880  88.521 141.682  1.00 20.00              
ATOM   2560  N   VAL A 156      43.023  86.874 143.457  1.00 20.00              
ATOM   2561  H   VAL A 156      42.672  86.403 142.829  1.00 20.00              
ATOM   2562  CA  VAL A 156      44.027  87.909 143.131  1.00 20.00              
ATOM   2563  HA  VAL A 156      43.931  88.721 143.852  1.00 20.00              
ATOM   2564  CB  VAL A 156      45.488  87.205 143.111  1.00 20.00              
ATOM   2565  HB  VAL A 156      45.760  87.112 144.162  1.00 20.00              
ATOM   2566  CG1 VAL A 156      45.486  85.826 142.654  1.00 20.00              
ATOM   2567 1HG1 VAL A 156      45.099  85.781 141.636  1.00 20.00              
ATOM   2568 2HG1 VAL A 156      46.503  85.435 142.673  1.00 20.00              
ATOM   2569 3HG1 VAL A 156      44.854  85.226 143.308  1.00 20.00              
ATOM   2570  CG2 VAL A 156      46.582  88.071 142.541  1.00 20.00              
ATOM   2571 1HG2 VAL A 156      46.673  88.980 143.135  1.00 20.00              
ATOM   2572 2HG2 VAL A 156      47.526  87.526 142.564  1.00 20.00              
ATOM   2573 3HG2 VAL A 156      46.339  88.333 141.511  1.00 20.00              
ATOM   2574  O   SER A 157      46.642  91.721 140.159  1.00 20.00              
ATOM   2575  C   SER A 157      45.838  90.897 139.570  1.00 20.00              
ATOM   2576  N   SER A 157      44.753  89.511 141.417  1.00 20.00              
ATOM   2577  H   SER A 157      45.415  89.654 141.947  1.00 20.00              
ATOM   2578  CA  SER A 157      44.564  90.364 140.190  1.00 20.00              
ATOM   2579  HA  SER A 157      44.139  89.708 139.431  1.00 20.00              
ATOM   2580  CB  SER A 157      43.583  91.519 140.431  1.00 20.00              
ATOM   2581 2HB  SER A 157      43.421  92.047 139.491  1.00 20.00              
ATOM   2582 3HB  SER A 157      42.636  91.111 140.785  1.00 20.00              
ATOM   2583  OG  SER A 157      44.071  92.428 141.384  1.00 20.00              
ATOM   2584  HG  SER A 157      43.433  93.135 141.509  1.00 20.00              
ATOM   2585  O   ILE A 158      45.775  92.246 136.019  1.00 20.00              
ATOM   2586  C   ILE A 158      46.809  92.166 136.742  1.00 20.00              
ATOM   2587  N   ILE A 158      46.005  90.456 138.280  1.00 20.00              
ATOM   2588  H   ILE A 158      45.405  89.945 137.932  1.00 20.00              
ATOM   2589  CA  ILE A 158      47.194  90.835 137.466  1.00 20.00              
ATOM   2590  HA  ILE A 158      48.103  90.976 138.052  1.00 20.00              
ATOM   2591  CB  ILE A 158      47.534  89.677 136.438  1.00 20.00              
ATOM   2592  HB  ILE A 158      47.038  88.764 136.766  1.00 20.00              
ATOM   2593  CG1 ILE A 158      49.061  89.352 136.442  1.00 20.00              
ATOM   2594 2HG1 ILE A 158      49.588  90.207 136.019  1.00 20.00              
ATOM   2595 3HG1 ILE A 158      49.372  89.209 137.477  1.00 20.00              
ATOM   2596  CG2 ILE A 158      46.953  89.967 135.037  1.00 20.00              
ATOM   2597 1HG2 ILE A 158      47.372  90.899 134.656  1.00 20.00              
ATOM   2598 2HG2 ILE A 158      47.207  89.151 134.361  1.00 20.00              
ATOM   2599 3HG2 ILE A 158      45.869  90.058 135.105  1.00 20.00              
ATOM   2600  CD1 ILE A 158      49.469  88.110 135.654  1.00 20.00              
ATOM   2601 1HD1 ILE A 158      49.183  88.233 134.609  1.00 20.00              
ATOM   2602 2HD1 ILE A 158      50.549  87.975 135.721  1.00 20.00              
ATOM   2603 3HD1 ILE A 158      48.968  87.235 136.067  1.00 20.00              
ATOM   2604  O   SER A 159      49.497  94.584 135.417  1.00 20.00              
ATOM   2605  C   SER A 159      48.385  95.007 135.281  1.00 20.00              
ATOM   2606  N   SER A 159      47.648  93.230 136.918  1.00 20.00              
ATOM   2607  H   SER A 159      48.349  93.188 137.415  1.00 20.00              
ATOM   2608  CA  SER A 159      47.273  94.436 136.209  1.00 20.00              
ATOM   2609  HA  SER A 159      46.419  94.173 135.582  1.00 20.00              
ATOM   2610  CB  SER A 159      46.912  95.572 137.185  1.00 20.00              
ATOM   2611 2HB  SER A 159      46.710  96.463 136.591  1.00 20.00              
ATOM   2612 3HB  SER A 159      46.005  95.275 137.713  1.00 20.00              
ATOM   2613  OG  SER A 159      47.845  95.907 138.126  1.00 20.00              
ATOM   2614  HG  SER A 159      47.506  96.622 138.671  1.00 20.00              
ATOM   2615  O   PRO A 160      49.488  98.388 135.351  1.00 20.00              
ATOM   2616  C   PRO A 160      49.387  98.076 134.136  1.00 20.00              
ATOM   2617  N   PRO A 160      47.870  96.075 134.590  1.00 20.00              
ATOM   2618  CA  PRO A 160      48.692  96.822 133.711  1.00 20.00              
ATOM   2619  HA  PRO A 160      49.511  96.107 133.649  1.00 20.00              
ATOM   2620  CB  PRO A 160      47.905  96.910 132.362  1.00 20.00              
ATOM   2621 2HB  PRO A 160      48.265  97.726 131.735  1.00 20.00              
ATOM   2622 3HB  PRO A 160      47.950  95.976 131.803  1.00 20.00              
ATOM   2623  CG  PRO A 160      46.578  97.168 132.851  1.00 20.00              
ATOM   2624 2HG  PRO A 160      46.411  98.234 133.006  1.00 20.00              
ATOM   2625 3HG  PRO A 160      45.827  96.780 132.162  1.00 20.00              
ATOM   2626  CD  PRO A 160      46.473  96.439 134.179  1.00 20.00              
ATOM   2627 2HD  PRO A 160      46.037  97.071 134.953  1.00 20.00              
ATOM   2628 3HD  PRO A 160      45.889  95.523 134.087  1.00 20.00              
ATOM   2629  O   GLU A 161      50.393 101.724 132.847  1.00 20.00              
ATOM   2630  C   GLU A 161      50.884 100.694 132.428  1.00 20.00              
ATOM   2631  N   GLU A 161      50.410  98.409 133.272  1.00 20.00              
ATOM   2632  H   GLU A 161      50.637  97.926 132.598  1.00 20.00              
ATOM   2633  CA  GLU A 161      51.070  99.654 133.616  1.00 20.00              
ATOM   2634  HA  GLU A 161      50.685 100.252 134.442  1.00 20.00              
ATOM   2635  CB  GLU A 161      52.454  99.270 134.073  1.00 20.00              
ATOM   2636 2HB  GLU A 161      53.081 100.160 134.007  1.00 20.00              
ATOM   2637 3HB  GLU A 161      52.381  98.954 135.113  1.00 20.00              
ATOM   2638  CG  GLU A 161      53.150  98.169 133.311  1.00 20.00              
ATOM   2639 2HG  GLU A 161      52.734  97.227 133.667  1.00 20.00              
ATOM   2640 3HG  GLU A 161      52.897  98.303 132.259  1.00 20.00              
ATOM   2641  CD  GLU A 161      54.701  98.035 133.388  1.00 20.00              
ATOM   2642  OE1 GLU A 161      55.225  97.660 134.497  1.00 20.00              
ATOM   2643  OE2 GLU A 161      55.309  98.303 132.369  1.00 20.00              
ATOM   2644  O   SER A 162      51.548  98.655 128.186  1.00 20.00              
ATOM   2645  C   SER A 162      51.230  99.800 128.685  1.00 20.00              
ATOM   2646  N   SER A 162      50.695 100.403 131.161  1.00 20.00              
ATOM   2647  H   SER A 162      49.868 100.394 130.928  1.00 20.00              
ATOM   2648  CA  SER A 162      51.592 100.099 130.102  1.00 20.00              
ATOM   2649  HA  SER A 162      51.682  99.022 130.237  1.00 20.00              
ATOM   2650  CB  SER A 162      52.859 100.881 130.276  1.00 20.00              
ATOM   2651 2HB  SER A 162      52.923 101.667 129.523  1.00 20.00              
ATOM   2652 3HB  SER A 162      52.892 101.327 131.270  1.00 20.00              
ATOM   2653  OG  SER A 162      53.957  99.943 130.111  1.00 20.00              
ATOM   2654  HG  SER A 162      54.792 100.405 130.216  1.00 20.00              
ATOM   2655  O   ASP A 163      53.844 101.940 126.817  1.00 20.00              
ATOM   2656  C   ASP A 163      53.102 101.306 126.126  1.00 20.00              
ATOM   2657  N   ASP A 163      51.433 100.897 127.857  1.00 20.00              
ATOM   2658  H   ASP A 163      51.389 101.662 128.247  1.00 20.00              
ATOM   2659  CA  ASP A 163      51.696 100.945 126.491  1.00 20.00              
ATOM   2660  HA  ASP A 163      51.623  99.920 126.128  1.00 20.00              
ATOM   2661  CB  ASP A 163      50.647 101.686 125.694  1.00 20.00              
ATOM   2662 2HB  ASP A 163      49.728 101.104 125.775  1.00 20.00              
ATOM   2663 3HB  ASP A 163      50.511 102.650 126.184  1.00 20.00              
ATOM   2664  CG  ASP A 163      50.834 101.971 124.261  1.00 20.00              
ATOM   2665  OD1 ASP A 163      51.257 101.120 123.324  1.00 20.00              
ATOM   2666  OD2 ASP A 163      50.567 103.176 123.824  1.00 20.00              
ATOM   2667  O   ARG A 164      53.863  98.830 123.108  1.00 20.00              
ATOM   2668  C   ARG A 164      54.576  99.827 123.085  1.00 20.00              
ATOM   2669  N   ARG A 164      53.484 100.542 125.179  1.00 20.00              
ATOM   2670  H   ARG A 164      52.905  99.957 124.929  1.00 20.00              
ATOM   2671  CA  ARG A 164      54.739 100.507 124.460  1.00 20.00              
ATOM   2672  HA  ARG A 164      55.149 101.486 124.215  1.00 20.00              
ATOM   2673  CB  ARG A 164      55.746  99.747 125.392  1.00 20.00              
ATOM   2674 2HB  ARG A 164      55.815  98.731 125.003  1.00 20.00              
ATOM   2675 3HB  ARG A 164      56.707 100.246 125.275  1.00 20.00              
ATOM   2676  CG  ARG A 164      55.516  99.614 126.893  1.00 20.00              
ATOM   2677 2HG  ARG A 164      56.242 100.215 127.441  1.00 20.00              
ATOM   2678 3HG  ARG A 164      54.508  99.936 127.151  1.00 20.00              
ATOM   2679  CD  ARG A 164      55.701  98.128 127.222  1.00 20.00              
ATOM   2680 2HD  ARG A 164      55.422  97.944 128.259  1.00 20.00              
ATOM   2681 3HD  ARG A 164      55.073  97.525 126.565  1.00 20.00              
ATOM   2682  NE  ARG A 164      57.100  97.741 127.029  1.00 20.00              
ATOM   2683  HE  ARG A 164      57.847  98.399 127.199  1.00 20.00              
ATOM   2684  CZ  ARG A 164      57.364  96.497 126.624  1.00 20.00              
ATOM   2685  NH1 ARG A 164      56.265  95.768 126.450  1.00 20.00              
ATOM   2686 1HH1 ARG A 164      56.341  94.809 126.143  1.00 20.00              
ATOM   2687 2HH1 ARG A 164      55.357  96.178 126.624  1.00 20.00              
ATOM   2688  NH2 ARG A 164      58.577  96.050 126.421  1.00 20.00              
ATOM   2689 1HH2 ARG A 164      59.368  96.659 126.573  1.00 20.00              
ATOM   2690 2HH2 ARG A 164      58.716  95.098 126.114  1.00 20.00              
ATOM   2691  O   PRO A 165      56.302  97.672 121.946  1.00 20.00              
ATOM   2692  C   PRO A 165      56.251  98.163 120.850  1.00 20.00              
ATOM   2693  N   PRO A 165      55.187 100.271 121.975  1.00 20.00              
ATOM   2694  CA  PRO A 165      55.392  99.497 120.750  1.00 20.00              
ATOM   2695  HA  PRO A 165      54.340  99.407 120.479  1.00 20.00              
ATOM   2696  CB  PRO A 165      56.306 100.404 119.844  1.00 20.00              
ATOM   2697 2HB  PRO A 165      56.919  99.812 119.162  1.00 20.00              
ATOM   2698 3HB  PRO A 165      55.724 101.128 119.273  1.00 20.00              
ATOM   2699  CG  PRO A 165      57.140 101.074 120.892  1.00 20.00              
ATOM   2700 2HG  PRO A 165      57.837 100.396 121.385  1.00 20.00              
ATOM   2701 3HG  PRO A 165      57.683 101.938 120.510  1.00 20.00              
ATOM   2702  CD  PRO A 165      55.990 101.505 121.852  1.00 20.00              
ATOM   2703 2HD  PRO A 165      56.354 101.805 122.835  1.00 20.00              
ATOM   2704 3HD  PRO A 165      55.374 102.302 121.434  1.00 20.00              
ATOM   2705  O   ASP A 166      59.007  95.485 119.414  1.00 20.00              
ATOM   2706  C   ASP A 166      58.103  96.231 119.068  1.00 20.00              
ATOM   2707  N   ASP A 166      56.132  97.483 119.674  1.00 20.00              
ATOM   2708  H   ASP A 166      55.744  97.827 118.988  1.00 20.00              
ATOM   2709  CA  ASP A 166      56.698  96.145 119.644  1.00 20.00              
ATOM   2710  HA  ASP A 166      56.766  95.713 120.643  1.00 20.00              
ATOM   2711  CB  ASP A 166      55.816  95.142 118.884  1.00 20.00              
ATOM   2712 2HB  ASP A 166      54.872  94.997 119.409  1.00 20.00              
ATOM   2713 3HB  ASP A 166      55.617  95.506 117.876  1.00 20.00              
ATOM   2714  CG  ASP A 166      56.592  93.829 118.825  1.00 20.00              
ATOM   2715  OD1 ASP A 166      57.763  93.662 119.309  1.00 20.00              
ATOM   2716  OD2 ASP A 166      56.000  92.924 118.269  1.00 20.00              
ATOM   2717  O   LEU A 167      61.473  98.407 117.970  1.00 20.00              
ATOM   2718  C   LEU A 167      60.292  98.286 118.417  1.00 20.00              
ATOM   2719  N   LEU A 167      58.182  97.111 118.068  1.00 20.00              
ATOM   2720  H   LEU A 167      57.460  97.489 117.792  1.00 20.00              
ATOM   2721  CA  LEU A 167      59.417  97.451 117.438  1.00 20.00              
ATOM   2722  HA  LEU A 167      60.022  96.578 117.192  1.00 20.00              
ATOM   2723  CB  LEU A 167      59.172  98.135 116.016  1.00 20.00              
ATOM   2724 2HB  LEU A 167      58.143  97.929 115.722  1.00 20.00              
ATOM   2725 3HB  LEU A 167      59.306  99.210 116.139  1.00 20.00              
ATOM   2726  CG  LEU A 167      60.063  97.691 114.892  1.00 20.00              
ATOM   2727  HG  LEU A 167      59.995  96.605 114.833  1.00 20.00              
ATOM   2728  CD1 LEU A 167      59.587  98.476 113.714  1.00 20.00              
ATOM   2729 1HD1 LEU A 167      59.691  99.541 113.921  1.00 20.00              
ATOM   2730 2HD1 LEU A 167      60.184  98.217 112.839  1.00 20.00              
ATOM   2731 3HD1 LEU A 167      58.540  98.243 113.521  1.00 20.00              
ATOM   2732  CD2 LEU A 167      61.501  97.973 115.032  1.00 20.00              
ATOM   2733 1HD2 LEU A 167      61.884  97.477 115.924  1.00 20.00              
ATOM   2734 2HD2 LEU A 167      62.032  97.603 114.154  1.00 20.00              
ATOM   2735 3HD2 LEU A 167      61.654  99.049 115.121  1.00 20.00              
ATOM   2736  O   SER A 168      63.184  98.909 121.271  1.00 20.00              
ATOM   2737  C   SER A 168      62.100  98.358 120.916  1.00 20.00              
ATOM   2738  N   SER A 168      60.018  98.207 119.715  1.00 20.00              
ATOM   2739  H   SER A 168      59.371  97.689 119.948  1.00 20.00              
ATOM   2740  CA  SER A 168      60.716  98.919 120.781  1.00 20.00              
ATOM   2741  HA  SER A 168      60.828  99.977 120.540  1.00 20.00              
ATOM   2742  CB  SER A 168      59.952  99.025 122.060  1.00 20.00              
ATOM   2743 2HB  SER A 168      60.120 100.030 122.448  1.00 20.00              
ATOM   2744 3HB  SER A 168      58.897  98.903 121.812  1.00 20.00              
ATOM   2745  OG  SER A 168      60.241  98.096 123.148  1.00 20.00              
ATOM   2746  HG  SER A 168      59.672  98.292 123.896  1.00 20.00              
ATOM   2747  O   THR A 169      63.459  93.890 120.670  1.00 20.00              
ATOM   2748  C   THR A 169      62.995  94.916 120.032  1.00 20.00              
ATOM   2749  N   THR A 169      62.163  97.023 120.796  1.00 20.00              
ATOM   2750  H   THR A 169      61.412  96.609 120.728  1.00 20.00              
ATOM   2751  CA  THR A 169      63.404  96.182 120.825  1.00 20.00              
ATOM   2752  HA  THR A 169      64.326  96.651 120.482  1.00 20.00              
ATOM   2753  CB  THR A 169      63.491  95.646 122.317  1.00 20.00              
ATOM   2754  HB  THR A 169      64.334  95.000 122.563  1.00 20.00              
ATOM   2755  OG1 THR A 169      62.206  95.054 122.433  1.00 20.00              
ATOM   2756  HG1 THR A 169      62.106  94.674 123.310  1.00 20.00              
ATOM   2757  CG2 THR A 169      63.491  96.909 123.213  1.00 20.00              
ATOM   2758 1HG2 THR A 169      62.718  97.598 122.871  1.00 20.00              
ATOM   2759 2HG2 THR A 169      63.292  96.623 124.245  1.00 20.00              
ATOM   2760 3HG2 THR A 169      64.464  97.398 123.153  1.00 20.00              
ATOM   2761  O   PHE A 170      64.504  93.862 117.748  1.00 20.00              
ATOM   2762  C   PHE A 170      63.457  93.205 117.459  1.00 20.00              
ATOM   2763  N   PHE A 170      62.761  95.041 118.757  1.00 20.00              
ATOM   2764  H   PHE A 170      62.932  95.800 118.389  1.00 20.00              
ATOM   2765  CA  PHE A 170      62.220  93.957 117.903  1.00 20.00              
ATOM   2766  HA  PHE A 170      61.468  93.317 118.366  1.00 20.00              
ATOM   2767  CB  PHE A 170      61.634  94.591 116.651  1.00 20.00              
ATOM   2768 2HB  PHE A 170      60.591  94.827 116.864  1.00 20.00              
ATOM   2769 3HB  PHE A 170      62.184  95.515 116.466  1.00 20.00              
ATOM   2770  CG  PHE A 170      61.597  93.919 115.337  1.00 20.00              
ATOM   2771  CD1 PHE A 170      60.796  92.830 114.883  1.00 20.00              
ATOM   2772  HD1 PHE A 170      60.083  92.393 115.582  1.00 20.00              
ATOM   2773  CD2 PHE A 170      62.452  94.351 114.301  1.00 20.00              
ATOM   2774  HD2 PHE A 170      63.115  95.184 114.534  1.00 20.00              
ATOM   2775  CE1 PHE A 170      60.867  92.291 113.603  1.00 20.00              
ATOM   2776  HE1 PHE A 170      60.222  91.457 113.329  1.00 20.00              
ATOM   2777  CE2 PHE A 170      62.540  93.837 113.034  1.00 20.00              
ATOM   2778  HE2 PHE A 170      63.250  94.269 112.329  1.00 20.00              
ATOM   2779  CZ  PHE A 170      61.776  92.823 112.651  1.00 20.00              
ATOM   2780  HZ  PHE A 170      61.843  92.412 111.643  1.00 20.00              
ATOM   2781  O   MET A 171      64.632  91.571 114.328  1.00 20.00              
ATOM   2782  C   MET A 171      65.238  91.836 115.361  1.00 20.00              
ATOM   2783  N   MET A 171      63.439  91.938 117.080  1.00 20.00              
ATOM   2784  H   MET A 171      62.695  91.505 117.094  1.00 20.00              
ATOM   2785  CA  MET A 171      64.626  91.271 116.649  1.00 20.00              
ATOM   2786  HA  MET A 171      65.344  91.369 117.463  1.00 20.00              
ATOM   2787  CB  MET A 171      64.323  89.804 116.281  1.00 20.00              
ATOM   2788 2HB  MET A 171      64.251  89.233 117.205  1.00 20.00              
ATOM   2789 3HB  MET A 171      63.364  89.777 115.763  1.00 20.00              
ATOM   2790  CG  MET A 171      65.402  89.099 115.350  1.00 20.00              
ATOM   2791 2HG  MET A 171      65.423  89.634 114.400  1.00 20.00              
ATOM   2792 3HG  MET A 171      66.372  89.188 115.838  1.00 20.00              
ATOM   2793  SD  MET A 171      65.139  87.345 114.979  1.00 20.00              
ATOM   2794  CE  MET A 171      63.327  87.092 115.187  1.00 20.00              
ATOM   2795 1HE  MET A 171      62.788  87.737 114.493  1.00 20.00              
ATOM   2796 2HE  MET A 171      63.079  86.051 114.981  1.00 20.00              
ATOM   2797 3HE  MET A 171      63.039  87.337 116.209  1.00 20.00              
ATOM   2798  O   GLU A 172      68.274  92.131 112.289  1.00 20.00              
ATOM   2799  C   GLU A 172      67.666  91.901 113.349  1.00 20.00              
ATOM   2800  N   GLU A 172      66.454  92.304 115.414  1.00 20.00              
ATOM   2801  H   GLU A 172      66.868  92.232 116.165  1.00 20.00              
ATOM   2802  CA  GLU A 172      67.202  92.960 114.281  1.00 20.00              
ATOM   2803  HA  GLU A 172      66.667  93.682 113.663  1.00 20.00              
ATOM   2804  CB  GLU A 172      68.414  93.622 115.028  1.00 20.00              
ATOM   2805 2HB  GLU A 172      68.932  92.872 115.626  1.00 20.00              
ATOM   2806 3HB  GLU A 172      69.107  94.047 114.300  1.00 20.00              
ATOM   2807  CG  GLU A 172      67.879  94.737 115.947  1.00 20.00              
ATOM   2808 2HG  GLU A 172      67.567  95.569 115.314  1.00 20.00              
ATOM   2809 3HG  GLU A 172      67.014  94.343 116.481  1.00 20.00              
ATOM   2810  CD  GLU A 172      68.890  95.299 117.015  1.00 20.00              
ATOM   2811  OE1 GLU A 172      69.422  94.425 117.692  1.00 20.00              
ATOM   2812  OE2 GLU A 172      68.924  96.507 116.933  1.00 20.00              
ATOM   2813  O   SER A 173      66.456  88.086 111.265  1.00 20.00              
ATOM   2814  C   SER A 173      66.421  88.948 112.147  1.00 20.00              
ATOM   2815  N   SER A 173      67.439  90.576 113.666  1.00 20.00              
ATOM   2816  H   SER A 173      67.084  90.403 114.431  1.00 20.00              
ATOM   2817  CA  SER A 173      67.737  89.492 112.778  1.00 20.00              
ATOM   2818  HA  SER A 173      68.409  89.851 111.998  1.00 20.00              
ATOM   2819  CB  SER A 173      68.460  88.319 113.463  1.00 20.00              
ATOM   2820 2HB  SER A 173      68.963  88.645 114.375  1.00 20.00              
ATOM   2821 3HB  SER A 173      67.766  87.513 113.700  1.00 20.00              
ATOM   2822  OG  SER A 173      69.426  87.901 112.450  1.00 20.00              
ATOM   2823  HG  SER A 173      69.939  87.160 112.782  1.00 20.00              
ATOM   2824  O   GLY A 174      65.050  91.039 109.896  1.00 20.00              
ATOM   2825  C   GLY A 174      64.566  89.889 110.066  1.00 20.00              
ATOM   2826  N   GLY A 174      65.242  89.560 112.390  1.00 20.00              
ATOM   2827  H   GLY A 174      65.126  90.062 113.078  1.00 20.00              
ATOM   2828  CA  GLY A 174      64.189  89.328 111.436  1.00 20.00              
ATOM   2829 1HA  GLY A 174      64.014  88.256 111.342  1.00 20.00              
ATOM   2830 2HA  GLY A 174      63.277  89.816 111.778  1.00 20.00              
ATOM   2831  O   GLU A 175      63.078  91.107 106.102  1.00 20.00              
ATOM   2832  C   GLU A 175      63.054  90.435 107.165  1.00 20.00              
ATOM   2833  N   GLU A 175      64.182  89.272 109.021  1.00 20.00              
ATOM   2834  H   GLU A 175      63.914  88.491 109.260  1.00 20.00              
ATOM   2835  CA  GLU A 175      64.024  89.374 107.599  1.00 20.00              
ATOM   2836  HA  GLU A 175      65.002  89.723 107.268  1.00 20.00              
ATOM   2837  CB  GLU A 175      63.935  88.130 106.811  1.00 20.00              
ATOM   2838 2HB  GLU A 175      63.028  87.607 107.114  1.00 20.00              
ATOM   2839 3HB  GLU A 175      63.861  88.406 105.758  1.00 20.00              
ATOM   2840  CG  GLU A 175      65.149  87.123 106.962  1.00 20.00              
ATOM   2841 2HG  GLU A 175      65.140  86.704 107.968  1.00 20.00              
ATOM   2842 3HG  GLU A 175      65.037  86.320 106.234  1.00 20.00              
ATOM   2843  CD  GLU A 175      66.520  87.844 106.722  1.00 20.00              
ATOM   2844  OE1 GLU A 175      66.534  89.125 106.499  1.00 20.00              
ATOM   2845  OE2 GLU A 175      67.577  87.185 106.746  1.00 20.00              
ATOM   2846  O   TRP A 176      61.935  93.061 109.733  1.00 20.00              
ATOM   2847  C   TRP A 176      60.954  92.598 109.189  1.00 20.00              
ATOM   2848  N   TRP A 176      62.429  91.057 108.178  1.00 20.00              
ATOM   2849  H   TRP A 176      62.936  91.313 108.824  1.00 20.00              
ATOM   2850  CA  TRP A 176      60.985  91.364 108.339  1.00 20.00              
ATOM   2851  HA  TRP A 176      60.500  91.464 107.368  1.00 20.00              
ATOM   2852  CB  TRP A 176      60.135  90.281 109.045  1.00 20.00              
ATOM   2853 2HB  TRP A 176      59.091  90.538 108.860  1.00 20.00              
ATOM   2854 3HB  TRP A 176      60.368  89.337 108.554  1.00 20.00              
ATOM   2855  CG  TRP A 176      60.156  89.928 110.520  1.00 20.00              
ATOM   2856  CD1 TRP A 176      59.510  90.518 111.619  1.00 20.00              
ATOM   2857  HD1 TRP A 176      58.863  91.383 111.474  1.00 20.00              
ATOM   2858  CD2 TRP A 176      60.916  88.827 111.070  1.00 20.00              
ATOM   2859  NE1 TRP A 176      59.873  89.807 112.709  1.00 20.00              
ATOM   2860  HE1 TRP A 176      59.546  90.022 113.641  1.00 20.00              
ATOM   2861  CE2 TRP A 176      60.743  88.749 112.432  1.00 20.00              
ATOM   2862  CE3 TRP A 176      61.771  87.864 110.447  1.00 20.00              
ATOM   2863  HE3 TRP A 176      61.935  87.891 109.369  1.00 20.00              
ATOM   2864  CZ2 TRP A 176      61.374  87.767 113.194  1.00 20.00              
ATOM   2865  HZ2 TRP A 176      61.195  87.757 114.270  1.00 20.00              
ATOM   2866  CZ3 TRP A 176      62.425  86.861 111.168  1.00 20.00              
ATOM   2867  HZ3 TRP A 176      63.073  86.134 110.677  1.00 20.00              
ATOM   2868  CH2 TRP A 176      62.170  86.873 112.598  1.00 20.00              
ATOM   2869  HH2 TRP A 176      62.656  86.112 113.208  1.00 20.00              
ATOM   2870  O   VAL A 177      56.937  94.237 109.947  1.00 20.00              
ATOM   2871  C   VAL A 177      57.985  94.624 110.468  1.00 20.00              
ATOM   2872  N   VAL A 177      59.632  92.902 109.587  1.00 20.00              
ATOM   2873  H   VAL A 177      59.015  92.303 109.613  1.00 20.00              
ATOM   2874  CA  VAL A 177      59.386  94.318 109.904  1.00 20.00              
ATOM   2875  HA  VAL A 177      59.943  94.684 110.766  1.00 20.00              
ATOM   2876  CB  VAL A 177      59.887  95.152 108.674  1.00 20.00              
ATOM   2877  HB  VAL A 177      60.684  94.776 108.032  1.00 20.00              
ATOM   2878  CG1 VAL A 177      58.766  95.150 107.638  1.00 20.00              
ATOM   2879 1HG1 VAL A 177      57.873  95.602 108.068  1.00 20.00              
ATOM   2880 2HG1 VAL A 177      59.077  95.722 106.764  1.00 20.00              
ATOM   2881 3HG1 VAL A 177      58.547  94.124 107.340  1.00 20.00              
ATOM   2882  CG2 VAL A 177      60.608  96.318 109.180  1.00 20.00              
ATOM   2883 1HG2 VAL A 177      61.456  95.989 109.781  1.00 20.00              
ATOM   2884 2HG2 VAL A 177      60.968  96.915 108.343  1.00 20.00              
ATOM   2885 3HG2 VAL A 177      59.940  96.921 109.795  1.00 20.00              
ATOM   2886  O   MET A 178      56.946  98.097 111.348  1.00 20.00              
ATOM   2887  C   MET A 178      56.338  97.184 111.804  1.00 20.00              
ATOM   2888  N   MET A 178      58.026  95.501 111.457  1.00 20.00              
ATOM   2889  H   MET A 178      58.781  95.886 111.607  1.00 20.00              
ATOM   2890  CA  MET A 178      56.933  95.871 112.300  1.00 20.00              
ATOM   2891  HA  MET A 178      56.122  95.143 112.289  1.00 20.00              
ATOM   2892  CB  MET A 178      57.369  95.940 113.704  1.00 20.00              
ATOM   2893 2HB  MET A 178      58.041  96.794 113.786  1.00 20.00              
ATOM   2894 3HB  MET A 178      56.476  96.122 114.305  1.00 20.00              
ATOM   2895  CG  MET A 178      58.064  94.787 114.310  1.00 20.00              
ATOM   2896 2HG  MET A 178      58.687  94.307 113.554  1.00 20.00              
ATOM   2897 3HG  MET A 178      58.692  95.137 115.129  1.00 20.00              
ATOM   2898  SD  MET A 178      56.893  93.587 114.946  1.00 20.00              
ATOM   2899  CE  MET A 178      56.156  94.735 116.192  1.00 20.00              
ATOM   2900 1HE  MET A 178      55.731  95.600 115.683  1.00 20.00              
ATOM   2901 2HE  MET A 178      55.373  94.218 116.745  1.00 20.00              
ATOM   2902 3HE  MET A 178      56.931  95.066 116.884  1.00 20.00              
ATOM   2903  O   LYS A 179      54.616 100.481 113.547  1.00 20.00              
ATOM   2904  C   LYS A 179      54.209  99.323 113.442  1.00 20.00              
ATOM   2905  N   LYS A 179      55.112  97.365 112.398  1.00 20.00              
ATOM   2906  H   LYS A 179      54.780  96.767 112.920  1.00 20.00              
ATOM   2907  CA  LYS A 179      54.363  98.641 112.110  1.00 20.00              
ATOM   2908  HA  LYS A 179      54.792  99.396 111.452  1.00 20.00              
ATOM   2909  CB  LYS A 179      53.106  98.195 111.454  1.00 20.00              
ATOM   2910 2HB  LYS A 179      52.614  97.477 112.110  1.00 20.00              
ATOM   2911 3HB  LYS A 179      52.463  99.065 111.321  1.00 20.00              
ATOM   2912  CG  LYS A 179      53.310  97.534 110.084  1.00 20.00              
ATOM   2913 2HG  LYS A 179      54.178  96.875 110.114  1.00 20.00              
ATOM   2914 3HG  LYS A 179      52.426  96.957 109.814  1.00 20.00              
ATOM   2915  CD  LYS A 179      53.544  98.685 109.031  1.00 20.00              
ATOM   2916 2HD  LYS A 179      52.769  99.441 109.162  1.00 20.00              
ATOM   2917 3HD  LYS A 179      54.521  99.132 109.214  1.00 20.00              
ATOM   2918  CE  LYS A 179      53.498  98.178 107.568  1.00 20.00              
ATOM   2919 2HE  LYS A 179      54.231  97.383 107.434  1.00 20.00              
ATOM   2920 3HE  LYS A 179      52.501  97.794 107.346  1.00 20.00              
ATOM   2921  NZ  LYS A 179      53.808  99.285 106.664  1.00 20.00              
ATOM   2922 1HZ  LYS A 179      54.731  99.641 106.871  1.00 20.00              
ATOM   2923 2HZ  LYS A 179      53.779  98.959 105.709  1.00 20.00              
ATOM   2924 3HZ  LYS A 179      53.129 100.022 106.789  1.00 20.00              
ATOM   2925  O   ASP A 180      52.566  96.927 116.089  1.00 20.00              
ATOM   2926  C   ASP A 180      52.831  97.947 116.482  1.00 20.00              
ATOM   2927  N   ASP A 180      53.884  98.540 114.426  1.00 20.00              
ATOM   2928  H   ASP A 180      53.936  97.688 114.324  1.00 20.00              
ATOM   2929  CA  ASP A 180      53.440  99.077 115.685  1.00 20.00              
ATOM   2930  HA  ASP A 180      54.303  99.515 116.187  1.00 20.00              
ATOM   2931  CB  ASP A 180      52.502 100.239 115.649  1.00 20.00              
ATOM   2932 2HB  ASP A 180      52.350 100.529 114.608  1.00 20.00              
ATOM   2933 3HB  ASP A 180      51.551  99.931 116.084  1.00 20.00              
ATOM   2934  CG  ASP A 180      53.015 101.445 116.414  1.00 20.00              
ATOM   2935  OD1 ASP A 180      54.065 102.002 116.031  1.00 20.00              
ATOM   2936  OD2 ASP A 180      52.452 101.944 117.433  1.00 20.00              
ATOM   2937  O   TYR A 181      52.353  98.799 120.529  1.00 20.00              
ATOM   2938  C   TYR A 181      51.644  97.965 119.894  1.00 20.00              
ATOM   2939  N   TYR A 181      52.833  98.192 117.763  1.00 20.00              
ATOM   2940  H   TYR A 181      53.263  98.872 118.066  1.00 20.00              
ATOM   2941  CA  TYR A 181      52.133  97.253 118.685  1.00 20.00              
ATOM   2942  HA  TYR A 181      51.206  96.828 118.301  1.00 20.00              
ATOM   2943  CB  TYR A 181      53.020  96.064 118.905  1.00 20.00              
ATOM   2944 2HB  TYR A 181      52.536  95.217 118.419  1.00 20.00              
ATOM   2945 3HB  TYR A 181      53.964  96.280 118.405  1.00 20.00              
ATOM   2946  CG  TYR A 181      53.362  95.622 120.301  1.00 20.00              
ATOM   2947  CD1 TYR A 181      54.100  96.383 121.255  1.00 20.00              
ATOM   2948  HD1 TYR A 181      54.446  97.369 120.945  1.00 20.00              
ATOM   2949  CD2 TYR A 181      52.946  94.344 120.793  1.00 20.00              
ATOM   2950  HD2 TYR A 181      52.373  93.690 120.134  1.00 20.00              
ATOM   2951  CE1 TYR A 181      54.428  95.963 122.588  1.00 20.00              
ATOM   2952  HE1 TYR A 181      55.000  96.612 123.251  1.00 20.00              
ATOM   2953  CE2 TYR A 181      53.257  93.883 122.131  1.00 20.00              
ATOM   2954  HE2 TYR A 181      52.923  92.902 122.468  1.00 20.00              
ATOM   2955  CZ  TYR A 181      54.010  94.737 123.007  1.00 20.00              
ATOM   2956  OH  TYR A 181      54.354  94.361 124.331  1.00 20.00              
ATOM   2957  HH  TYR A 181      54.032  93.488 124.569  1.00 20.00              
ATOM   2958  O   ARG A 182      48.926  96.057 122.085  1.00 20.00              
ATOM   2959  C   ARG A 182      49.241  97.227 122.502  1.00 20.00              
ATOM   2960  N   ARG A 182      50.451  97.628 120.367  1.00 20.00              
ATOM   2961  H   ARG A 182      49.995  97.020 119.964  1.00 20.00              
ATOM   2962  CA  ARG A 182      49.906  98.257 121.534  1.00 20.00              
ATOM   2963  HA  ARG A 182      50.696  98.772 122.082  1.00 20.00              
ATOM   2964  CB  ARG A 182      48.853  99.186 121.124  1.00 20.00              
ATOM   2965 2HB  ARG A 182      48.635  99.836 121.972  1.00 20.00              
ATOM   2966 3HB  ARG A 182      49.240  99.784 120.299  1.00 20.00              
ATOM   2967  CG  ARG A 182      47.539  98.563 120.670  1.00 20.00              
ATOM   2968 2HG  ARG A 182      47.696  98.033 119.730  1.00 20.00              
ATOM   2969 3HG  ARG A 182      47.189  97.862 121.427  1.00 20.00              
ATOM   2970  CD  ARG A 182      46.482  99.658 120.464  1.00 20.00              
ATOM   2971 2HD  ARG A 182      46.548 100.362 121.295  1.00 20.00              
ATOM   2972 3HD  ARG A 182      46.699 100.176 119.530  1.00 20.00              
ATOM   2973  NE  ARG A 182      45.045  99.162 120.394  1.00 20.00              
ATOM   2974  HE  ARG A 182      44.883  98.194 120.632  1.00 20.00              
ATOM   2975  CZ  ARG A 182      43.955  99.901 120.039  1.00 20.00              
ATOM   2976  NH1 ARG A 182      44.007 101.209 119.694  1.00 20.00              
ATOM   2977 1HH1 ARG A 182      43.158 101.695 119.443  1.00 20.00              
ATOM   2978 2HH1 ARG A 182      44.894 101.693 119.690  1.00 20.00              
ATOM   2979  NH2 ARG A 182      42.705  99.334 120.015  1.00 20.00              
ATOM   2980 1HH2 ARG A 182      42.590  98.361 120.261  1.00 20.00              
ATOM   2981 2HH2 ARG A 182      41.906  99.892 119.750  1.00 20.00              
ATOM   2982  O   GLY A 183      48.237  98.297 126.479  1.00 20.00              
ATOM   2983  C   GLY A 183      47.842  97.425 125.724  1.00 20.00              
ATOM   2984  N   GLY A 183      49.188  97.583 123.776  1.00 20.00              
ATOM   2985  H   GLY A 183      49.457  98.362 124.022  1.00 20.00              
ATOM   2986  CA  GLY A 183      48.671  96.643 124.756  1.00 20.00              
ATOM   2987 1HA  GLY A 183      48.053  95.888 124.267  1.00 20.00              
ATOM   2988 2HA  GLY A 183      49.491  96.155 125.282  1.00 20.00              
ATOM   2989  O   TRP A 184      44.969  95.377 127.438  1.00 20.00              
ATOM   2990  C   TRP A 184      45.148  96.584 127.845  1.00 20.00              
ATOM   2991  N   TRP A 184      46.591  96.964 125.884  1.00 20.00              
ATOM   2992  H   TRP A 184      46.322  96.280 125.438  1.00 20.00              
ATOM   2993  CA  TRP A 184      45.663  97.647 126.844  1.00 20.00              
ATOM   2994  HA  TRP A 184      46.205  98.452 127.339  1.00 20.00              
ATOM   2995  CB  TRP A 184      44.413  98.386 126.199  1.00 20.00              
ATOM   2996 2HB  TRP A 184      43.778  98.760 127.003  1.00 20.00              
ATOM   2997 3HB  TRP A 184      44.774  99.225 125.604  1.00 20.00              
ATOM   2998  CG  TRP A 184      43.496  97.600 125.286  1.00 20.00              
ATOM   2999  CD1 TRP A 184      43.778  97.168 123.974  1.00 20.00              
ATOM   3000  HD1 TRP A 184      44.748  97.407 123.539  1.00 20.00              
ATOM   3001  CD2 TRP A 184      42.127  97.134 125.588  1.00 20.00              
ATOM   3002  NE1 TRP A 184      42.655  96.462 123.459  1.00 20.00              
ATOM   3003  HE1 TRP A 184      42.606  96.051 122.538  1.00 20.00              
ATOM   3004  CE2 TRP A 184      41.624  96.417 124.411  1.00 20.00              
ATOM   3005  CE3 TRP A 184      41.245  97.207 126.668  1.00 20.00              
ATOM   3006  HE3 TRP A 184      41.514  97.715 127.594  1.00 20.00              
ATOM   3007  CZ2 TRP A 184      40.332  95.823 124.335  1.00 20.00              
ATOM   3008  HZ2 TRP A 184      40.058  95.312 123.412  1.00 20.00              
ATOM   3009  CZ3 TRP A 184      39.921  96.587 126.564  1.00 20.00              
ATOM   3010  HZ3 TRP A 184      39.265  96.668 127.431  1.00 20.00              
ATOM   3011  CH2 TRP A 184      39.464  95.903 125.416  1.00 20.00              
ATOM   3012  HH2 TRP A 184      38.469  95.459 125.389  1.00 20.00              
ATOM   3013  O   LYS A 185      41.753  96.111 129.106  1.00 20.00              
ATOM   3014  C   LYS A 185      42.623  95.653 129.919  1.00 20.00              
ATOM   3015  N   LYS A 185      44.653  96.987 128.972  1.00 20.00              
ATOM   3016  H   LYS A 185      44.665  97.833 129.130  1.00 20.00              
ATOM   3017  CA  LYS A 185      44.105  96.097 130.008  1.00 20.00              
ATOM   3018  HA  LYS A 185      44.643  95.159 129.867  1.00 20.00              
ATOM   3019  CB  LYS A 185      44.318  96.716 131.390  1.00 20.00              
ATOM   3020 2HB  LYS A 185      44.307  95.897 132.110  1.00 20.00              
ATOM   3021 3HB  LYS A 185      45.305  97.180 131.382  1.00 20.00              
ATOM   3022  CG  LYS A 185      43.305  97.804 131.918  1.00 20.00              
ATOM   3023 2HG  LYS A 185      42.908  98.372 131.077  1.00 20.00              
ATOM   3024 3HG  LYS A 185      42.485  97.316 132.445  1.00 20.00              
ATOM   3025  CD  LYS A 185      44.047  98.759 132.884  1.00 20.00              
ATOM   3026 2HD  LYS A 185      43.349  99.517 133.241  1.00 20.00              
ATOM   3027 3HD  LYS A 185      44.425  98.186 133.731  1.00 20.00              
ATOM   3028  CE  LYS A 185      45.241  99.463 132.176  1.00 20.00              
ATOM   3029 2HE  LYS A 185      45.636  98.771 131.432  1.00 20.00              
ATOM   3030 3HE  LYS A 185      44.849 100.349 131.675  1.00 20.00              
ATOM   3031  NZ  LYS A 185      46.420  99.915 133.054  1.00 20.00              
ATOM   3032 1HZ  LYS A 185      46.821  99.112 133.519  1.00 20.00              
ATOM   3033 2HZ  LYS A 185      47.122 100.354 132.475  1.00 20.00              
ATOM   3034 3HZ  LYS A 185      46.092 100.574 133.745  1.00 20.00              
ATOM   3035  O   HIS A 186      41.721  92.632 132.247  1.00 20.00              
ATOM   3036  C   HIS A 186      40.724  93.243 131.809  1.00 20.00              
ATOM   3037  N   HIS A 186      42.238  94.663 130.684  1.00 20.00              
ATOM   3038  H   HIS A 186      42.817  94.292 131.201  1.00 20.00              
ATOM   3039  CA  HIS A 186      40.902  94.173 130.698  1.00 20.00              
ATOM   3040  HA  HIS A 186      40.189  94.984 130.851  1.00 20.00              
ATOM   3041  CB  HIS A 186      40.494  93.572 129.364  1.00 20.00              
ATOM   3042 2HB  HIS A 186      40.663  94.326 128.595  1.00 20.00              
ATOM   3043 3HB  HIS A 186      41.137  92.712 129.177  1.00 20.00              
ATOM   3044  CG  HIS A 186      39.067  93.059 129.105  1.00 20.00              
ATOM   3045  ND1 HIS A 186      38.392  92.336 130.062  1.00 20.00              
ATOM   3046  HD1 HIS A 186      38.754  92.089 130.973  1.00 20.00              
ATOM   3047  CD2 HIS A 186      38.197  93.118 128.114  1.00 20.00              
ATOM   3048  HD2 HIS A 186      38.269  93.588 127.133  1.00 20.00              
ATOM   3049  CE1 HIS A 186      37.188  92.012 129.598  1.00 20.00              
ATOM   3050  HE1 HIS A 186      36.524  91.434 130.240  1.00 20.00              
ATOM   3051  NE2 HIS A 186      36.991  92.450 128.420  1.00 20.00              
ATOM   3052  HE2 HIS A 186      36.168  92.344 127.842  1.00 20.00              
ATOM   3053  O   TRP A 187      37.031  91.867 132.203  1.00 20.00              
ATOM   3054  C   TRP A 187      38.016  91.231 132.670  1.00 20.00              
ATOM   3055  N   TRP A 187      39.552  93.116 132.261  1.00 20.00              
ATOM   3056  H   TRP A 187      38.962  93.650 131.933  1.00 20.00              
ATOM   3057  CA  TRP A 187      39.074  92.176 133.272  1.00 20.00              
ATOM   3058  HA  TRP A 187      39.875  91.548 133.662  1.00 20.00              
ATOM   3059  CB  TRP A 187      38.477  92.949 134.409  1.00 20.00              
ATOM   3060 2HB  TRP A 187      39.274  93.436 134.971  1.00 20.00              
ATOM   3061 3HB  TRP A 187      37.796  93.704 134.014  1.00 20.00              
ATOM   3062  CG  TRP A 187      37.690  92.142 135.399  1.00 20.00              
ATOM   3063  CD1 TRP A 187      38.167  91.319 136.424  1.00 20.00              
ATOM   3064  HD1 TRP A 187      39.242  91.212 136.567  1.00 20.00              
ATOM   3065  CD2 TRP A 187      36.230  92.101 135.435  1.00 20.00              
ATOM   3066  NE1 TRP A 187      37.080  90.776 137.084  1.00 20.00              
ATOM   3067  HE1 TRP A 187      37.139  90.143 137.869  1.00 20.00              
ATOM   3068  CE2 TRP A 187      35.921  91.216 136.526  1.00 20.00              
ATOM   3069  CE3 TRP A 187      35.176  92.710 134.671  1.00 20.00              
ATOM   3070  HE3 TRP A 187      35.389  93.383 133.839  1.00 20.00              
ATOM   3071  CZ2 TRP A 187      34.545  90.961 136.829  1.00 20.00              
ATOM   3072  HZ2 TRP A 187      34.329  90.289 137.659  1.00 20.00              
ATOM   3073  CZ3 TRP A 187      33.807  92.434 134.999  1.00 20.00              
ATOM   3074  HZ3 TRP A 187      33.012  92.899 134.415  1.00 20.00              
ATOM   3075  CH2 TRP A 187      33.515  91.556 136.081  1.00 20.00              
ATOM   3076  HH2 TRP A 187      32.474  91.349 136.327  1.00 20.00              
ATOM   3077  O   VAL A 188      37.157  87.387 134.025  1.00 20.00              
ATOM   3078  C   VAL A 188      36.737  88.152 133.157  1.00 20.00              
ATOM   3079  N   VAL A 188      38.343  90.011 132.413  1.00 20.00              
ATOM   3080  H   VAL A 188      39.187  89.847 132.441  1.00 20.00              
ATOM   3081  CA  VAL A 188      37.527  88.902 132.094  1.00 20.00              
ATOM   3082  HA  VAL A 188      36.860  89.704 131.775  1.00 20.00              
ATOM   3083  CB  VAL A 188      37.710  88.105 130.842  1.00 20.00              
ATOM   3084  HB  VAL A 188      38.433  87.407 131.266  1.00 20.00              
ATOM   3085  CG1 VAL A 188      36.574  87.306 130.299  1.00 20.00              
ATOM   3086 1HG1 VAL A 188      35.739  87.969 130.071  1.00 20.00              
ATOM   3087 2HG1 VAL A 188      36.890  86.795 129.389  1.00 20.00              
ATOM   3088 3HG1 VAL A 188      36.261  86.569 131.039  1.00 20.00              
ATOM   3089  CG2 VAL A 188      38.265  88.893 129.635  1.00 20.00              
ATOM   3090 1HG2 VAL A 188      39.242  89.305 129.887  1.00 20.00              
ATOM   3091 2HG2 VAL A 188      38.361  88.227 128.778  1.00 20.00              
ATOM   3092 3HG2 VAL A 188      37.581  89.707 129.387  1.00 20.00              
ATOM   3093  O   TYR A 189      33.519  87.241 131.881  1.00 20.00              
ATOM   3094  C   TYR A 189      33.761  86.929 133.039  1.00 20.00              
ATOM   3095  N   TYR A 189      35.452  88.583 133.295  1.00 20.00              
ATOM   3096  H   TYR A 189      35.235  89.321 132.911  1.00 20.00              
ATOM   3097  CA  TYR A 189      34.432  87.878 134.036  1.00 20.00              
ATOM   3098  HA  TYR A 189      34.802  87.297 134.881  1.00 20.00              
ATOM   3099  CB  TYR A 189      33.469  88.835 134.653  1.00 20.00              
ATOM   3100 2HB  TYR A 189      33.087  88.354 135.554  1.00 20.00              
ATOM   3101 3HB  TYR A 189      34.044  89.719 134.930  1.00 20.00              
ATOM   3102  CG  TYR A 189      32.239  89.340 133.874  1.00 20.00              
ATOM   3103  CD1 TYR A 189      32.489  89.908 132.573  1.00 20.00              
ATOM   3104  HD1 TYR A 189      33.495  89.977 132.160  1.00 20.00              
ATOM   3105  CD2 TYR A 189      31.008  89.212 134.473  1.00 20.00              
ATOM   3106  HD2 TYR A 189      30.902  88.769 135.463  1.00 20.00              
ATOM   3107  CE1 TYR A 189      31.331  90.381 131.846  1.00 20.00              
ATOM   3108  HE1 TYR A 189      31.431  90.826 130.855  1.00 20.00              
ATOM   3109  CE2 TYR A 189      29.883  89.679 133.750  1.00 20.00              
ATOM   3110  HE2 TYR A 189      28.879  89.607 134.169  1.00 20.00              
ATOM   3111  CZ  TYR A 189      30.100  90.251 132.448  1.00 20.00              
ATOM   3112  OH  TYR A 189      28.851  90.670 131.862  1.00 20.00              
ATOM   3113  HH  TYR A 189      28.095  90.500 132.428  1.00 20.00              
ATOM   3114  O   TYR A 190      30.677  84.499 133.805  1.00 20.00              
ATOM   3115  C   TYR A 190      31.120  84.587 132.658  1.00 20.00              
ATOM   3116  N   TYR A 190      33.291  85.742 133.565  1.00 20.00              
ATOM   3117  H   TYR A 190      33.380  85.535 134.395  1.00 20.00              
ATOM   3118  CA  TYR A 190      32.627  84.864 132.600  1.00 20.00              
ATOM   3119  HA  TYR A 190      32.768  85.557 131.770  1.00 20.00              
ATOM   3120  CB  TYR A 190      33.256  83.547 132.324  1.00 20.00              
ATOM   3121 2HB  TYR A 190      32.921  82.844 133.087  1.00 20.00              
ATOM   3122 3HB  TYR A 190      32.918  83.207 131.345  1.00 20.00              
ATOM   3123  CG  TYR A 190      34.786  83.558 132.324  1.00 20.00              
ATOM   3124  CD1 TYR A 190      35.621  84.049 133.289  1.00 20.00              
ATOM   3125  HD1 TYR A 190      35.192  84.498 134.184  1.00 20.00              
ATOM   3126  CD2 TYR A 190      35.278  82.954 131.119  1.00 20.00              
ATOM   3127  HD2 TYR A 190      34.599  82.566 130.359  1.00 20.00              
ATOM   3128  CE1 TYR A 190      37.037  83.989 133.151  1.00 20.00              
ATOM   3129  HE1 TYR A 190      37.706  84.380 133.919  1.00 20.00              
ATOM   3130  CE2 TYR A 190      36.675  82.884 130.963  1.00 20.00              
ATOM   3131  HE2 TYR A 190      37.103  82.436 130.066  1.00 20.00              
ATOM   3132  CZ  TYR A 190      37.526  83.401 131.977  1.00 20.00              
ATOM   3133  OH  TYR A 190      38.855  83.273 131.704  1.00 20.00              
ATOM   3134  HH  TYR A 190      39.025  82.848 130.860  1.00 20.00              
ATOM   3135  O   THR A 191      27.702  82.513 132.788  1.00 20.00              
ATOM   3136  C   THR A 191      28.780  82.588 132.160  1.00 20.00              
ATOM   3137  N   THR A 191      30.512  84.214 131.507  1.00 20.00              
ATOM   3138  H   THR A 191      30.971  84.178 130.780  1.00 20.00              
ATOM   3139  CA  THR A 191      29.128  83.879 131.474  1.00 20.00              
ATOM   3140  HA  THR A 191      28.710  84.702 132.055  1.00 20.00              
ATOM   3141  CB  THR A 191      28.379  83.986 130.174  1.00 20.00              
ATOM   3142  HB  THR A 191      28.392  82.973 129.771  1.00 20.00              
ATOM   3143  OG1 THR A 191      29.074  84.902 129.276  1.00 20.00              
ATOM   3144  HG1 THR A 191      28.591  84.967 128.448  1.00 20.00              
ATOM   3145  CG2 THR A 191      26.848  84.248 130.236  1.00 20.00              
ATOM   3146 1HG2 THR A 191      26.667  85.262 130.590  1.00 20.00              
ATOM   3147 2HG2 THR A 191      26.418  84.128 129.241  1.00 20.00              
ATOM   3148 3HG2 THR A 191      26.385  83.536 130.920  1.00 20.00              
ATOM   3149  O   CYS A 192      28.081  80.470 135.026  1.00 20.00              
ATOM   3150  C   CYS A 192      29.210  80.944 134.707  1.00 20.00              
ATOM   3151  N   CYS A 192      29.901  81.952 132.567  1.00 20.00              
ATOM   3152  H   CYS A 192      30.665  82.283 132.351  1.00 20.00              
ATOM   3153  CA  CYS A 192      29.872  80.698 133.378  1.00 20.00              
ATOM   3154  HA  CYS A 192      29.315  79.901 132.884  1.00 20.00              
ATOM   3155  CB  CYS A 192      31.309  80.238 133.607  1.00 20.00              
ATOM   3156 2HB  CYS A 192      31.266  79.253 134.071  1.00 20.00              
ATOM   3157 3HB  CYS A 192      31.786  80.158 132.630  1.00 20.00              
ATOM   3158  SG  CYS A 192      32.576  81.176 134.654  1.00 20.00              
ATOM   3159  O   CYS A 193      30.234  84.196 136.398  1.00 20.00              
ATOM   3160  C   CYS A 193      29.671  83.352 137.154  1.00 20.00              
ATOM   3161  N   CYS A 193      29.866  81.733 135.509  1.00 20.00              
ATOM   3162  H   CYS A 193      30.342  82.315 135.091  1.00 20.00              
ATOM   3163  CA  CYS A 193      29.971  81.844 136.940  1.00 20.00              
ATOM   3164  HA  CYS A 193      29.335  81.139 137.475  1.00 20.00              
ATOM   3165  CB  CYS A 193      31.320  81.575 137.498  1.00 20.00              
ATOM   3166 2HB  CYS A 193      31.858  82.518 137.604  1.00 20.00              
ATOM   3167 3HB  CYS A 193      31.216  81.105 138.476  1.00 20.00              
ATOM   3168  SG  CYS A 193      32.435  80.470 136.532  1.00 20.00              
ATOM   3169  O   PRO A 194      29.176  87.119 139.123  1.00 20.00              
ATOM   3170  C   PRO A 194      29.387  85.924 139.033  1.00 20.00              
ATOM   3171  N   PRO A 194      28.744  83.640 138.014  1.00 20.00              
ATOM   3172  CA  PRO A 194      28.308  84.996 138.411  1.00 20.00              
ATOM   3173  HA  PRO A 194      27.996  85.449 137.469  1.00 20.00              
ATOM   3174  CB  PRO A 194      27.085  84.715 139.289  1.00 20.00              
ATOM   3175 2HB  PRO A 194      27.013  85.432 140.106  1.00 20.00              
ATOM   3176 3HB  PRO A 194      26.165  84.738 138.705  1.00 20.00              
ATOM   3177  CG  PRO A 194      27.356  83.292 139.828  1.00 20.00              
ATOM   3178 2HG  PRO A 194      28.095  83.298 140.630  1.00 20.00              
ATOM   3179 3HG  PRO A 194      26.438  82.822 140.183  1.00 20.00              
ATOM   3180  CD  PRO A 194      27.907  82.517 138.609  1.00 20.00              
ATOM   3181 2HD  PRO A 194      28.535  81.666 138.875  1.00 20.00              
ATOM   3182 3HD  PRO A 194      27.136  82.196 137.909  1.00 20.00              
ATOM   3183  O   ASP A 195      32.350  87.113 137.805  1.00 20.00              
ATOM   3184  C   ASP A 195      32.623  86.756 138.956  1.00 20.00              
ATOM   3185  N   ASP A 195      30.535  85.281 139.176  1.00 20.00              
ATOM   3186  H   ASP A 195      30.541  84.472 138.884  1.00 20.00              
ATOM   3187  CA  ASP A 195      31.765  85.732 139.746  1.00 20.00              
ATOM   3188  HA  ASP A 195      31.402  86.377 140.546  1.00 20.00              
ATOM   3189  CB  ASP A 195      32.602  84.648 140.467  1.00 20.00              
ATOM   3190 2HB  ASP A 195      32.486  84.843 141.533  1.00 20.00              
ATOM   3191 3HB  ASP A 195      32.131  83.696 140.219  1.00 20.00              
ATOM   3192  CG  ASP A 195      34.063  84.446 140.248  1.00 20.00              
ATOM   3193  OD1 ASP A 195      34.686  84.750 139.173  1.00 20.00              
ATOM   3194  OD2 ASP A 195      34.851  83.946 141.114  1.00 20.00              
ATOM   3195  O   THR A 196      36.776  87.708 139.939  1.00 20.00              
ATOM   3196  C   THR A 196      35.970  87.701 138.989  1.00 20.00              
ATOM   3197  N   THR A 196      33.601  87.398 139.630  1.00 20.00              
ATOM   3198  H   THR A 196      33.627  87.224 140.472  1.00 20.00              
ATOM   3199  CA  THR A 196      34.590  88.308 139.184  1.00 20.00              
ATOM   3200  HA  THR A 196      34.353  88.730 138.207  1.00 20.00              
ATOM   3201  CB  THR A 196      34.680  89.352 140.337  1.00 20.00              
ATOM   3202  HB  THR A 196      34.908  88.964 141.329  1.00 20.00              
ATOM   3203  OG1 THR A 196      33.349  89.958 140.350  1.00 20.00              
ATOM   3204  HG1 THR A 196      33.308  90.625 141.040  1.00 20.00              
ATOM   3205  CG2 THR A 196      35.808  90.294 140.011  1.00 20.00              
ATOM   3206 1HG2 THR A 196      35.652  90.721 139.021  1.00 20.00              
ATOM   3207 2HG2 THR A 196      35.839  91.094 140.751  1.00 20.00              
ATOM   3208 3HG2 THR A 196      36.753  89.749 140.026  1.00 20.00              
ATOM   3209  O   PRO A 197      38.717  88.713 137.139  1.00 20.00              
ATOM   3210  C   PRO A 197      38.761  87.471 136.999  1.00 20.00              
ATOM   3211  N   PRO A 197      36.325  87.103 137.862  1.00 20.00              
ATOM   3212  CA  PRO A 197      37.639  86.563 137.519  1.00 20.00              
ATOM   3213  HA  PRO A 197      37.805  86.156 138.517  1.00 20.00              
ATOM   3214  CB  PRO A 197      37.422  85.551 136.377  1.00 20.00              
ATOM   3215 2HB  PRO A 197      37.712  85.960 135.410  1.00 20.00              
ATOM   3216 3HB  PRO A 197      37.957  84.618 136.552  1.00 20.00              
ATOM   3217  CG  PRO A 197      35.912  85.360 136.477  1.00 20.00              
ATOM   3218 2HG  PRO A 197      35.477  84.965 135.558  1.00 20.00              
ATOM   3219 3HG  PRO A 197      35.632  84.721 137.314  1.00 20.00              
ATOM   3220  CD  PRO A 197      35.465  86.773 136.713  1.00 20.00              
ATOM   3221 2HD  PRO A 197      35.673  87.440 135.876  1.00 20.00              
ATOM   3222 3HD  PRO A 197      34.412  86.853 136.988  1.00 20.00              
ATOM   3223  O   TYR A 198      40.282  88.582 134.875  1.00 20.00              
ATOM   3224  C   TYR A 198      41.147  88.697 135.736  1.00 20.00              
ATOM   3225  N   TYR A 198      39.931  86.951 137.133  1.00 20.00              
ATOM   3226  H   TYR A 198      39.980  86.134 137.398  1.00 20.00              
ATOM   3227  CA  TYR A 198      41.145  87.642 136.872  1.00 20.00              
ATOM   3228  HA  TYR A 198      41.375  88.242 137.754  1.00 20.00              
ATOM   3229  CB  TYR A 198      42.203  86.597 136.544  1.00 20.00              
ATOM   3230 2HB  TYR A 198      43.166  87.108 136.542  1.00 20.00              
ATOM   3231 3HB  TYR A 198      42.184  85.859 137.346  1.00 20.00              
ATOM   3232  CG  TYR A 198      42.103  85.846 135.254  1.00 20.00              
ATOM   3233  CD1 TYR A 198      40.866  85.663 134.486  1.00 20.00              
ATOM   3234  HD1 TYR A 198      39.913  86.077 134.817  1.00 20.00              
ATOM   3235  CD2 TYR A 198      43.231  85.241 134.668  1.00 20.00              
ATOM   3236  HD2 TYR A 198      44.174  85.351 135.202  1.00 20.00              
ATOM   3237  CE1 TYR A 198      40.982  84.921 133.293  1.00 20.00              
ATOM   3238  HE1 TYR A 198      40.065  84.784 132.720  1.00 20.00              
ATOM   3239  CE2 TYR A 198      43.273  84.494 133.440  1.00 20.00              
ATOM   3240  HE2 TYR A 198      44.201  84.062 133.068  1.00 20.00              
ATOM   3241  CZ  TYR A 198      42.109  84.355 132.771  1.00 20.00              
ATOM   3242  OH  TYR A 198      42.004  83.638 131.538  1.00 20.00              
ATOM   3243  HH  TYR A 198      42.842  83.273 131.244  1.00 20.00              
ATOM   3244  O   LEU A 199      44.263  88.857 133.956  1.00 20.00              
ATOM   3245  C   LEU A 199      43.654  89.955 133.749  1.00 20.00              
ATOM   3246  N   LEU A 199      42.357  89.187 135.640  1.00 20.00              
ATOM   3247  H   LEU A 199      43.003  88.804 136.060  1.00 20.00              
ATOM   3248  CA  LEU A 199      42.633  90.386 134.826  1.00 20.00              
ATOM   3249  HA  LEU A 199      41.744  90.804 134.355  1.00 20.00              
ATOM   3250  CB  LEU A 199      43.202  91.522 135.682  1.00 20.00              
ATOM   3251 2HB  LEU A 199      44.200  91.223 136.003  1.00 20.00              
ATOM   3252 3HB  LEU A 199      43.274  92.406 135.048  1.00 20.00              
ATOM   3253  CG  LEU A 199      42.388  91.927 136.972  1.00 20.00              
ATOM   3254  HG  LEU A 199      42.350  91.119 137.704  1.00 20.00              
ATOM   3255  CD1 LEU A 199      43.091  93.156 137.671  1.00 20.00              
ATOM   3256 1HD1 LEU A 199      43.121  93.999 136.980  1.00 20.00              
ATOM   3257 2HD1 LEU A 199      42.530  93.437 138.562  1.00 20.00              
ATOM   3258 3HD1 LEU A 199      44.107  92.882 137.953  1.00 20.00              
ATOM   3259  CD2 LEU A 199      40.983  92.271 136.513  1.00 20.00              
ATOM   3260 1HD2 LEU A 199      40.536  91.402 136.030  1.00 20.00              
ATOM   3261 2HD2 LEU A 199      40.380  92.559 137.373  1.00 20.00              
ATOM   3262 3HD2 LEU A 199      41.025  93.099 135.806  1.00 20.00              
ATOM   3263  O   ASP A 200      44.542  92.514 130.547  1.00 20.00              
ATOM   3264  C   ASP A 200      45.195  91.545 130.675  1.00 20.00              
ATOM   3265  N   ASP A 200      43.721  90.682 132.684  1.00 20.00              
ATOM   3266  H   ASP A 200      43.200  91.363 132.617  1.00 20.00              
ATOM   3267  CA  ASP A 200      44.669  90.391 131.562  1.00 20.00              
ATOM   3268  HA  ASP A 200      45.594  90.008 131.992  1.00 20.00              
ATOM   3269  CB  ASP A 200      43.888  89.495 130.655  1.00 20.00              
ATOM   3270 2HB  ASP A 200      44.091  89.798 129.628  1.00 20.00              
ATOM   3271 3HB  ASP A 200      44.238  88.474 130.808  1.00 20.00              
ATOM   3272  CG  ASP A 200      42.372  89.509 130.857  1.00 20.00              
ATOM   3273  OD1 ASP A 200      41.878  89.316 132.011  1.00 20.00              
ATOM   3274  OD2 ASP A 200      41.625  89.713 129.868  1.00 20.00              
ATOM   3275  O   ILE A 201      47.639  90.477 127.644  1.00 20.00              
ATOM   3276  C   ILE A 201      47.161  91.594 127.946  1.00 20.00              
ATOM   3277  N   ILE A 201      46.482  91.573 130.321  1.00 20.00              
ATOM   3278  H   ILE A 201      46.952  91.074 130.841  1.00 20.00              
ATOM   3279  CA  ILE A 201      47.288  92.213 129.327  1.00 20.00              
ATOM   3280  HA  ILE A 201      46.919  93.239 129.316  1.00 20.00              
ATOM   3281  CB  ILE A 201      48.799  92.216 129.657  1.00 20.00              
ATOM   3282  HB  ILE A 201      49.057  91.224 130.029  1.00 20.00              
ATOM   3283  CG1 ILE A 201      49.206  93.244 130.747  1.00 20.00              
ATOM   3284 2HG1 ILE A 201      48.629  94.159 130.615  1.00 20.00              
ATOM   3285 3HG1 ILE A 201      49.003  92.826 131.734  1.00 20.00              
ATOM   3286  CG2 ILE A 201      49.509  92.622 128.399  1.00 20.00              
ATOM   3287 1HG2 ILE A 201      49.175  93.614 128.098  1.00 20.00              
ATOM   3288 2HG2 ILE A 201      50.585  92.639 128.578  1.00 20.00              
ATOM   3289 3HG2 ILE A 201      49.285  91.907 127.608  1.00 20.00              
ATOM   3290  CD1 ILE A 201      50.643  93.552 130.634  1.00 20.00              
ATOM   3291 1HD1 ILE A 201      50.848  93.972 129.649  1.00 20.00              
ATOM   3292 2HD1 ILE A 201      50.922  94.274 131.402  1.00 20.00              
ATOM   3293 3HD1 ILE A 201      51.222  92.638 130.767  1.00 20.00              
ATOM   3294  O   THR A 202      47.252  93.770 124.479  1.00 20.00              
ATOM   3295  C   THR A 202      47.394  92.604 124.670  1.00 20.00              
ATOM   3296  N   THR A 202      46.565  92.342 127.050  1.00 20.00              
ATOM   3297  H   THR A 202      46.260  93.113 127.279  1.00 20.00              
ATOM   3298  CA  THR A 202      46.407  91.875 125.630  1.00 20.00              
ATOM   3299  HA  THR A 202      46.620  90.807 125.602  1.00 20.00              
ATOM   3300  CB  THR A 202      44.943  92.080 125.078  1.00 20.00              
ATOM   3301  HB  THR A 202      44.935  91.968 123.994  1.00 20.00              
ATOM   3302  OG1 THR A 202      44.496  93.389 125.426  1.00 20.00              
ATOM   3303  HG1 THR A 202      43.606  93.522 125.094  1.00 20.00              
ATOM   3304  CG2 THR A 202      44.049  91.072 125.666  1.00 20.00              
ATOM   3305 1HG2 THR A 202      44.048  91.175 126.751  1.00 20.00              
ATOM   3306 2HG2 THR A 202      43.037  91.218 125.288  1.00 20.00              
ATOM   3307 3HG2 THR A 202      44.397  90.076 125.396  1.00 20.00              
ATOM   3308  O   TYR A 203      47.890  91.462 121.411  1.00 20.00              
ATOM   3309  C   TYR A 203      48.735  92.330 121.712  1.00 20.00              
ATOM   3310  N   TYR A 203      48.320  91.888 124.111  1.00 20.00              
ATOM   3311  H   TYR A 203      48.345  91.059 124.337  1.00 20.00              
ATOM   3312  CA  TYR A 203      49.343  92.329 123.126  1.00 20.00              
ATOM   3313  HA  TYR A 203      49.731  93.311 123.397  1.00 20.00              
ATOM   3314  CB  TYR A 203      50.455  91.293 123.043  1.00 20.00              
ATOM   3315 2HB  TYR A 203      50.006  90.330 122.798  1.00 20.00              
ATOM   3316 3HB  TYR A 203      51.138  91.589 122.246  1.00 20.00              
ATOM   3317  CG  TYR A 203      51.273  91.127 124.344  1.00 20.00              
ATOM   3318  CD1 TYR A 203      50.822  91.623 125.619  1.00 20.00              
ATOM   3319  HD1 TYR A 203      49.866  92.142 125.692  1.00 20.00              
ATOM   3320  CD2 TYR A 203      52.524  90.466 124.317  1.00 20.00              
ATOM   3321  HD2 TYR A 203      52.907  90.075 123.374  1.00 20.00              
ATOM   3322  CE1 TYR A 203      51.602  91.443 126.755  1.00 20.00              
ATOM   3323  HE1 TYR A 203      51.242  91.825 127.711  1.00 20.00              
ATOM   3324  CE2 TYR A 203      53.287  90.306 125.507  1.00 20.00              
ATOM   3325  HE2 TYR A 203      54.249  89.794 125.476  1.00 20.00              
ATOM   3326  CZ  TYR A 203      52.799  90.806 126.710  1.00 20.00              
ATOM   3327  OH  TYR A 203      53.526  90.667 127.904  1.00 20.00              
ATOM   3328  HH  TYR A 203      54.359  90.205 127.784  1.00 20.00              
ATOM   3329  O   HIS A 204      50.603  94.565 118.849  1.00 20.00              
ATOM   3330  C   HIS A 204      49.960  93.535 118.750  1.00 20.00              
ATOM   3331  N   HIS A 204      49.111  93.259 120.901  1.00 20.00              
ATOM   3332  H   HIS A 204      49.611  93.890 121.202  1.00 20.00              
ATOM   3333  CA  HIS A 204      48.737  93.284 119.546  1.00 20.00              
ATOM   3334  HA  HIS A 204      48.296  92.350 119.196  1.00 20.00              
ATOM   3335  CB  HIS A 204      47.703  94.276 119.308  1.00 20.00              
ATOM   3336 2HB  HIS A 204      47.786  95.076 120.044  1.00 20.00              
ATOM   3337 3HB  HIS A 204      47.817  94.691 118.307  1.00 20.00              
ATOM   3338  CG  HIS A 204      46.345  93.762 119.397  1.00 20.00              
ATOM   3339  ND1 HIS A 204      45.510  93.811 118.342  1.00 20.00              
ATOM   3340  HD1 HIS A 204      45.762  94.196 117.443  1.00 20.00              
ATOM   3341  CD2 HIS A 204      45.676  93.207 120.367  1.00 20.00              
ATOM   3342  HD2 HIS A 204      45.933  92.962 121.397  1.00 20.00              
ATOM   3343  CE1 HIS A 204      44.292  93.283 118.626  1.00 20.00              
ATOM   3344  HE1 HIS A 204      43.479  93.230 117.901  1.00 20.00              
ATOM   3345  NE2 HIS A 204      44.430  92.913 119.909  1.00 20.00              
ATOM   3346  HE2 HIS A 204      43.705  92.474 120.460  1.00 20.00              
ATOM   3347  O   PHE A 205      50.669  92.171 114.967  1.00 20.00              
ATOM   3348  C   PHE A 205      51.084  93.004 115.677  1.00 20.00              
ATOM   3349  N   PHE A 205      50.399  92.598 117.900  1.00 20.00              
ATOM   3350  H   PHE A 205      49.917  91.889 117.830  1.00 20.00              
ATOM   3351  CA  PHE A 205      51.590  92.667 117.116  1.00 20.00              
ATOM   3352  HA  PHE A 205      52.307  93.387 117.509  1.00 20.00              
ATOM   3353  CB  PHE A 205      52.350  91.402 117.065  1.00 20.00              
ATOM   3354 2HB  PHE A 205      51.682  90.581 116.803  1.00 20.00              
ATOM   3355 3HB  PHE A 205      53.141  91.478 116.319  1.00 20.00              
ATOM   3356  CG  PHE A 205      52.999  91.038 118.351  1.00 20.00              
ATOM   3357  CD1 PHE A 205      52.302  91.013 119.546  1.00 20.00              
ATOM   3358  HD1 PHE A 205      51.242  91.266 119.554  1.00 20.00              
ATOM   3359  CD2 PHE A 205      54.319  90.723 118.340  1.00 20.00              
ATOM   3360  HD2 PHE A 205      54.877  90.741 117.403  1.00 20.00              
ATOM   3361  CE1 PHE A 205      52.913  90.680 120.703  1.00 20.00              
ATOM   3362  HE1 PHE A 205      52.339  90.669 121.630  1.00 20.00              
ATOM   3363  CE2 PHE A 205      54.951  90.381 119.514  1.00 20.00              
ATOM   3364  HE2 PHE A 205      56.011  90.127 119.505  1.00 20.00              
ATOM   3365  CZ  PHE A 205      54.236  90.358 120.729  1.00 20.00              
ATOM   3366  HZ  PHE A 205      54.729  90.089 121.663  1.00 20.00              
ATOM   3367  O   ILE A 206      53.131  95.634 113.268  1.00 20.00              
ATOM   3368  C   ILE A 206      52.416  94.648 113.048  1.00 20.00              
ATOM   3369  N   ILE A 206      51.445  94.134 115.262  1.00 20.00              
ATOM   3370  H   ILE A 206      51.871  94.679 115.771  1.00 20.00              
ATOM   3371  CA  ILE A 206      51.112  94.494 113.873  1.00 20.00              
ATOM   3372  HA  ILE A 206      50.443  93.738 113.461  1.00 20.00              
ATOM   3373  CB  ILE A 206      50.482  95.895 113.837  1.00 20.00              
ATOM   3374  HB  ILE A 206      51.197  96.615 114.237  1.00 20.00              
ATOM   3375  CG1 ILE A 206      49.164  95.802 114.673  1.00 20.00              
ATOM   3376 2HG1 ILE A 206      48.411  96.461 114.241  1.00 20.00              
ATOM   3377 3HG1 ILE A 206      48.798  94.776 114.662  1.00 20.00              
ATOM   3378  CG2 ILE A 206      50.136  96.382 112.391  1.00 20.00              
ATOM   3379 1HG2 ILE A 206      49.426  95.692 111.935  1.00 20.00              
ATOM   3380 2HG2 ILE A 206      49.695  97.378 112.439  1.00 20.00              
ATOM   3381 3HG2 ILE A 206      51.045  96.416 111.791  1.00 20.00              
ATOM   3382  CD1 ILE A 206      49.453  96.234 116.134  1.00 20.00              
ATOM   3383 1HD1 ILE A 206      49.820  97.260 116.144  1.00 20.00              
ATOM   3384 2HD1 ILE A 206      48.535  96.170 116.720  1.00 20.00              
ATOM   3385 3HD1 ILE A 206      50.206  95.575 116.566  1.00 20.00              
ATOM   3386  O   MET A 207      53.827  91.599 110.347  1.00 20.00              
ATOM   3387  C   MET A 207      53.915  92.818 110.191  1.00 20.00              
ATOM   3388  N   MET A 207      52.790  93.575 112.301  1.00 20.00              
ATOM   3389  H   MET A 207      52.322  92.854 112.298  1.00 20.00              
ATOM   3390  CA  MET A 207      54.005  93.681 111.507  1.00 20.00              
ATOM   3391  HA  MET A 207      54.165  94.728 111.247  1.00 20.00              
ATOM   3392  CB  MET A 207      55.204  93.137 112.278  1.00 20.00              
ATOM   3393 2HB  MET A 207      56.131  93.432 111.785  1.00 20.00              
ATOM   3394 3HB  MET A 207      55.198  93.520 113.299  1.00 20.00              
ATOM   3395  CG  MET A 207      55.071  91.573 112.286  1.00 20.00              
ATOM   3396 2HG  MET A 207      54.908  91.226 111.265  1.00 20.00              
ATOM   3397 3HG  MET A 207      55.994  91.142 112.673  1.00 20.00              
ATOM   3398  SD  MET A 207      53.673  90.997 113.330  1.00 20.00              
ATOM   3399  CE  MET A 207      52.369  90.637 112.141  1.00 20.00              
ATOM   3400 1HE  MET A 207      52.710  89.868 111.448  1.00 20.00              
ATOM   3401 2HE  MET A 207      51.483  90.283 112.668  1.00 20.00              
ATOM   3402 3HE  MET A 207      52.124  91.543 111.586  1.00 20.00              
ATOM   3403  O   GLN A 208      56.869  92.883 107.723  1.00 20.00              
ATOM   3404  C   GLN A 208      55.811  92.405 107.328  1.00 20.00              
ATOM   3405  N   GLN A 208      54.429  93.495 109.139  1.00 20.00              
ATOM   3406  H   GLN A 208      54.766  94.266 109.316  1.00 20.00              
ATOM   3407  CA  GLN A 208      54.484  93.082 107.739  1.00 20.00              
ATOM   3408  HA  GLN A 208      53.709  92.342 107.537  1.00 20.00              
ATOM   3409  CB  GLN A 208      54.327  94.338 106.893  1.00 20.00              
ATOM   3410 2HB  GLN A 208      54.045  94.036 105.883  1.00 20.00              
ATOM   3411 3HB  GLN A 208      53.531  94.945 107.326  1.00 20.00              
ATOM   3412  CG  GLN A 208      55.563  95.181 106.803  1.00 20.00              
ATOM   3413 2HG  GLN A 208      55.896  95.433 107.809  1.00 20.00              
ATOM   3414 3HG  GLN A 208      56.343  94.615 106.293  1.00 20.00              
ATOM   3415  CD  GLN A 208      55.335  96.494 106.027  1.00 20.00              
ATOM   3416  OE1 GLN A 208      54.342  96.831 105.440  1.00 20.00              
ATOM   3417  NE2 GLN A 208      56.343  97.425 105.962  1.00 20.00              
ATOM   3418 1HE2 GLN A 208      56.198  98.287 105.455  1.00 20.00              
ATOM   3419 2HE2 GLN A 208      57.224  97.245 106.421  1.00 20.00              
ATOM   3420  O   ARG A 209      58.429  92.294 104.518  1.00 20.00              
ATOM   3421  C   ARG A 209      58.143  91.213 104.835  1.00 20.00              
ATOM   3422  N   ARG A 209      55.856  91.685 106.133  1.00 20.00              
ATOM   3423  H   ARG A 209      55.181  91.657 105.600  1.00 20.00              
ATOM   3424  CA  ARG A 209      57.130  90.896 105.874  1.00 20.00              
ATOM   3425  HA  ARG A 209      57.686  91.447 106.633  1.00 20.00              
ATOM   3426  CB  ARG A 209      57.034  89.369 106.190  1.00 20.00              
ATOM   3427 2HB  ARG A 209      56.333  89.253 107.017  1.00 20.00              
ATOM   3428 3HB  ARG A 209      56.632  88.879 105.302  1.00 20.00              
ATOM   3429  CG  ARG A 209      58.300  88.642 106.569  1.00 20.00              
ATOM   3430 2HG  ARG A 209      58.382  87.784 105.902  1.00 20.00              
ATOM   3431 3HG  ARG A 209      59.126  89.329 106.381  1.00 20.00              
ATOM   3432  CD  ARG A 209      58.482  88.119 107.970  1.00 20.00              
ATOM   3433 2HD  ARG A 209      59.020  88.879 108.537  1.00 20.00              
ATOM   3434 3HD  ARG A 209      57.490  87.979 108.401  1.00 20.00              
ATOM   3435  NE  ARG A 209      59.195  86.878 108.160  1.00 20.00              
ATOM   3436  HE  ARG A 209      59.480  86.430 107.301  1.00 20.00              
ATOM   3437  CZ  ARG A 209      59.560  86.188 109.312  1.00 20.00              
ATOM   3438  NH1 ARG A 209      59.232  86.693 110.540  1.00 20.00              
ATOM   3439 1HH1 ARG A 209      59.498  86.192 111.376  1.00 20.00              
ATOM   3440 2HH1 ARG A 209      58.726  87.564 110.604  1.00 20.00              
ATOM   3441  NH2 ARG A 209      60.220  85.043 109.432  1.00 20.00              
ATOM   3442 1HH2 ARG A 209      60.529  84.552 108.605  1.00 20.00              
ATOM   3443 2HH2 ARG A 209      60.410  84.667 110.350  1.00 20.00              
ATOM   3444  O   ILE A 210      60.914  91.664 102.599  1.00 20.00              
ATOM   3445  C   ILE A 210      60.967  90.569 103.236  1.00 20.00              
ATOM   3446  N   ILE A 210      59.017  90.161 104.523  1.00 20.00              
ATOM   3447  H   ILE A 210      59.181  89.645 105.192  1.00 20.00              
ATOM   3448  CA  ILE A 210      59.715  89.753 103.288  1.00 20.00              
ATOM   3449  HA  ILE A 210      59.983  88.698 103.235  1.00 20.00              
ATOM   3450  CB  ILE A 210      58.765  89.989 102.074  1.00 20.00              
ATOM   3451  HB  ILE A 210      58.801  90.993 101.650  1.00 20.00              
ATOM   3452  CG1 ILE A 210      57.315  89.637 102.620  1.00 20.00              
ATOM   3453 2HG1 ILE A 210      57.337  88.614 102.993  1.00 20.00              
ATOM   3454 3HG1 ILE A 210      57.092  90.319 103.441  1.00 20.00              
ATOM   3455  CG2 ILE A 210      59.162  88.952 101.060  1.00 20.00              
ATOM   3456 1HG2 ILE A 210      59.030  87.958 101.486  1.00 20.00              
ATOM   3457 2HG2 ILE A 210      58.537  89.052 100.173  1.00 20.00              
ATOM   3458 3HG2 ILE A 210      60.208  89.093 100.785  1.00 20.00              
ATOM   3459  CD1 ILE A 210      56.193  89.739 101.618  1.00 20.00              
ATOM   3460 1HD1 ILE A 210      56.380  89.054 100.792  1.00 20.00              
ATOM   3461 2HD1 ILE A 210      55.251  89.478 102.100  1.00 20.00              
ATOM   3462 3HD1 ILE A 210      56.136  90.760 101.239  1.00 20.00              
ATOM   3463  O   PRO A 211      62.809  88.973 101.207  1.00 20.00              
ATOM   3464  C   PRO A 211      63.351  90.024 101.596  1.00 20.00              
ATOM   3465  N   PRO A 211      62.126  89.985 103.641  1.00 20.00              
ATOM   3466  CA  PRO A 211      63.382  90.445 103.125  1.00 20.00              
ATOM   3467  HA  PRO A 211      63.539  91.511 103.293  1.00 20.00              
ATOM   3468  CB  PRO A 211      64.411  89.756 104.083  1.00 20.00              
ATOM   3469 2HB  PRO A 211      65.410  89.694 103.651  1.00 20.00              
ATOM   3470 3HB  PRO A 211      64.466  90.240 105.058  1.00 20.00              
ATOM   3471  CG  PRO A 211      63.723  88.401 104.147  1.00 20.00              
ATOM   3472 2HG  PRO A 211      63.731  87.883 103.188  1.00 20.00              
ATOM   3473 3HG  PRO A 211      64.158  87.757 104.911  1.00 20.00              
ATOM   3474  CD  PRO A 211      62.375  88.784 104.509  1.00 20.00              
ATOM   3475 2HD  PRO A 211      61.643  88.009 104.280  1.00 20.00              
ATOM   3476 3HD  PRO A 211      62.290  89.066 105.558  1.00 20.00              
ATOM   3477  O   LEU A 212      64.483  90.965  97.287  1.00 20.00              
ATOM   3478  C   LEU A 212      64.599  90.563  98.435  1.00 20.00              
ATOM   3479  N   LEU A 212      63.595  91.151 100.820  1.00 20.00              
ATOM   3480  H   LEU A 212      63.727  91.874 101.267  1.00 20.00              
ATOM   3481  CA  LEU A 212      63.662  91.300  99.406  1.00 20.00              
ATOM   3482  HA  LEU A 212      62.830  90.605  99.301  1.00 20.00              
ATOM   3483  CB  LEU A 212      63.434  92.692  98.901  1.00 20.00              
ATOM   3484 2HB  LEU A 212      64.425  93.146  98.897  1.00 20.00              
ATOM   3485 3HB  LEU A 212      63.092  92.558  97.875  1.00 20.00              
ATOM   3486  CG  LEU A 212      62.510  93.786  99.476  1.00 20.00              
ATOM   3487  HG  LEU A 212      62.735  93.861 100.540  1.00 20.00              
ATOM   3488  CD1 LEU A 212      62.757  95.114  98.899  1.00 20.00              
ATOM   3489 1HD1 LEU A 212      62.595  95.078  97.822  1.00 20.00              
ATOM   3490 2HD1 LEU A 212      62.075  95.838  99.345  1.00 20.00              
ATOM   3491 3HD1 LEU A 212      63.786  95.412  99.102  1.00 20.00              
ATOM   3492  CD2 LEU A 212      61.032  93.387  99.278  1.00 20.00              
ATOM   3493 1HD2 LEU A 212      60.837  92.447  99.794  1.00 20.00              
ATOM   3494 2HD2 LEU A 212      60.387  94.165  99.687  1.00 20.00              
ATOM   3495 3HD2 LEU A 212      60.826  93.268  98.215  1.00 20.00              
ATOM   3496  O   TYR A 213      65.773  87.208  96.199  1.00 20.00              
ATOM   3497  C   TYR A 213      65.552  87.679  97.361  1.00 20.00              
ATOM   3498  N   TYR A 213      65.512  89.564  98.878  1.00 20.00              
ATOM   3499  H   TYR A 213      65.516  89.444  99.730  1.00 20.00              
ATOM   3500  CA  TYR A 213      66.363  88.706  98.109  1.00 20.00              
ATOM   3501  HA  TYR A 213      66.883  89.304  97.360  1.00 20.00              
ATOM   3502  CB  TYR A 213      67.511  88.092  98.891  1.00 20.00              
ATOM   3503 2HB  TYR A 213      68.345  87.912  98.213  1.00 20.00              
ATOM   3504 3HB  TYR A 213      67.820  88.787  99.672  1.00 20.00              
ATOM   3505  CG  TYR A 213      67.108  86.784  99.531  1.00 20.00              
ATOM   3506  CD1 TYR A 213      66.459  86.915 100.761  1.00 20.00              
ATOM   3507  HD1 TYR A 213      66.265  87.889 101.211  1.00 20.00              
ATOM   3508  CD2 TYR A 213      67.379  85.616  98.917  1.00 20.00              
ATOM   3509  HD2 TYR A 213      67.890  85.599  97.954  1.00 20.00              
ATOM   3510  CE1 TYR A 213      66.084  85.757 101.365  1.00 20.00              
ATOM   3511  HE1 TYR A 213      65.572  85.765 102.328  1.00 20.00              
ATOM   3512  CE2 TYR A 213      66.992  84.430  99.538  1.00 20.00              
ATOM   3513  HE2 TYR A 213      67.176  83.448  99.102  1.00 20.00              
ATOM   3514  CZ  TYR A 213      66.361  84.602 100.741  1.00 20.00              
ATOM   3515  OH  TYR A 213      65.965  83.391 101.374  1.00 20.00              
ATOM   3516  HH  TYR A 213      66.198  82.609 100.868  1.00 20.00              
ATOM   3517  O   PHE A 214      63.076  85.973  95.073  1.00 20.00              
ATOM   3518  C   PHE A 214      62.974  86.527  96.171  1.00 20.00              
ATOM   3519  N   PHE A 214      64.663  87.019  98.031  1.00 20.00              
ATOM   3520  H   PHE A 214      64.629  87.139  98.882  1.00 20.00              
ATOM   3521  CA  PHE A 214      63.727  86.100  97.440  1.00 20.00              
ATOM   3522  HA  PHE A 214      64.318  85.277  97.038  1.00 20.00              
ATOM   3523  CB  PHE A 214      62.765  85.612  98.507  1.00 20.00              
ATOM   3524 2HB  PHE A 214      63.270  84.918  99.180  1.00 20.00              
ATOM   3525 3HB  PHE A 214      62.377  86.455  99.078  1.00 20.00              
ATOM   3526  CG  PHE A 214      61.614  84.908  97.935  1.00 20.00              
ATOM   3527  CD1 PHE A 214      61.711  84.131  96.839  1.00 20.00              
ATOM   3528  HD1 PHE A 214      62.656  83.984  96.316  1.00 20.00              
ATOM   3529  CD2 PHE A 214      60.413  85.123  98.639  1.00 20.00              
ATOM   3530  HD2 PHE A 214      60.402  85.765  99.521  1.00 20.00              
ATOM   3531  CE1 PHE A 214      60.537  83.530  96.417  1.00 20.00              
ATOM   3532  HE1 PHE A 214      60.565  82.891  95.534  1.00 20.00              
ATOM   3533  CE2 PHE A 214      59.239  84.514  98.204  1.00 20.00              
ATOM   3534  HE2 PHE A 214      58.286  84.651  98.716  1.00 20.00              
ATOM   3535  CZ  PHE A 214      59.370  83.700  97.048  1.00 20.00              
ATOM   3536  HZ  PHE A 214      58.485  83.196  96.660  1.00 20.00              
ATOM   3537  O   VAL A 215      61.668  87.925  93.082  1.00 20.00              
ATOM   3538  C   VAL A 215      62.281  88.463  94.077  1.00 20.00              
ATOM   3539  N   VAL A 215      61.976  87.406  96.279  1.00 20.00              
ATOM   3540  H   VAL A 215      61.549  87.355  97.024  1.00 20.00              
ATOM   3541  CA  VAL A 215      61.471  88.434  95.382  1.00 20.00              
ATOM   3542  HA  VAL A 215      60.451  88.192  95.080  1.00 20.00              
ATOM   3543  CB  VAL A 215      61.232  89.834  96.052  1.00 20.00              
ATOM   3544  HB  VAL A 215      62.275  90.125  96.173  1.00 20.00              
ATOM   3545  CG1 VAL A 215      60.692  90.958  95.147  1.00 20.00              
ATOM   3546 1HG1 VAL A 215      59.726  90.661  94.735  1.00 20.00              
ATOM   3547 2HG1 VAL A 215      60.572  91.869  95.732  1.00 20.00              
ATOM   3548 3HG1 VAL A 215      61.394  91.139  94.332  1.00 20.00              
ATOM   3549  CG2 VAL A 215      60.787  89.873  97.513  1.00 20.00              
ATOM   3550 1HG2 VAL A 215      61.542  89.391  98.137  1.00 20.00              
ATOM   3551 2HG2 VAL A 215      60.664  90.910  97.829  1.00 20.00              
ATOM   3552 3HG2 VAL A 215      59.838  89.347  97.620  1.00 20.00              
ATOM   3553  O   VAL A 216      64.365  87.564  90.870  1.00 20.00              
ATOM   3554  C   VAL A 216      64.462  87.586  92.128  1.00 20.00              
ATOM   3555  N   VAL A 216      63.417  89.042  93.938  1.00 20.00              
ATOM   3556  H   VAL A 216      63.685  89.525  94.597  1.00 20.00              
ATOM   3557  CA  VAL A 216      64.317  88.967  92.768  1.00 20.00              
ATOM   3558  HA  VAL A 216      63.811  89.499  91.962  1.00 20.00              
ATOM   3559  CB  VAL A 216      65.631  89.778  92.919  1.00 20.00              
ATOM   3560  HB  VAL A 216      66.181  89.221  93.678  1.00 20.00              
ATOM   3561  CG1 VAL A 216      66.368  89.882  91.572  1.00 20.00              
ATOM   3562 1HG1 VAL A 216      65.729  90.382  90.845  1.00 20.00              
ATOM   3563 2HG1 VAL A 216      67.286  90.455  91.702  1.00 20.00              
ATOM   3564 3HG1 VAL A 216      66.612  88.882  91.213  1.00 20.00              
ATOM   3565  CG2 VAL A 216      65.457  91.211  93.383  1.00 20.00              
ATOM   3566 1HG2 VAL A 216      64.974  91.221  94.361  1.00 20.00              
ATOM   3567 2HG2 VAL A 216      66.434  91.690  93.457  1.00 20.00              
ATOM   3568 3HG2 VAL A 216      64.839  91.753  92.667  1.00 20.00              
ATOM   3569  O   ASN A 217      64.414  84.529  90.129  1.00 20.00              
ATOM   3570  C   ASN A 217      64.216  84.946  91.233  1.00 20.00              
ATOM   3571  N   ASN A 217      65.320  86.594  92.682  1.00 20.00              
ATOM   3572  H   ASN A 217      65.712  86.755  93.431  1.00 20.00              
ATOM   3573  CA  ASN A 217      65.474  85.271  92.026  1.00 20.00              
ATOM   3574  HA  ASN A 217      66.337  85.166  91.368  1.00 20.00              
ATOM   3575  CB  ASN A 217      65.435  84.299  93.262  1.00 20.00              
ATOM   3576 2HB  ASN A 217      66.056  84.668  94.078  1.00 20.00              
ATOM   3577 3HB  ASN A 217      64.415  84.154  93.620  1.00 20.00              
ATOM   3578  CG  ASN A 217      66.000  82.988  92.708  1.00 20.00              
ATOM   3579  OD1 ASN A 217      67.086  82.952  92.172  1.00 20.00              
ATOM   3580  ND2 ASN A 217      65.158  81.967  92.902  1.00 20.00              
ATOM   3581 1HD2 ASN A 217      65.409  81.042  92.584  1.00 20.00              
ATOM   3582 2HD2 ASN A 217      64.275  82.127  93.366  1.00 20.00              
ATOM   3583  O   VAL A 218      61.087  84.535  88.885  1.00 20.00              
ATOM   3584  C   VAL A 218      61.382  85.018  90.028  1.00 20.00              
ATOM   3585  N   VAL A 218      63.117  84.722  91.857  1.00 20.00              
ATOM   3586  H   VAL A 218      63.084  84.893  92.699  1.00 20.00              
ATOM   3587  CA  VAL A 218      61.903  84.182  91.200  1.00 20.00              
ATOM   3588  HA  VAL A 218      62.159  83.219  90.761  1.00 20.00              
ATOM   3589  CB  VAL A 218      60.781  84.007  92.232  1.00 20.00              
ATOM   3590  HB  VAL A 218      61.161  83.540  93.140  1.00 20.00              
ATOM   3591  CG1 VAL A 218      60.191  85.349  92.482  1.00 20.00              
ATOM   3592 1HG1 VAL A 218      59.793  85.752  91.551  1.00 20.00              
ATOM   3593 2HG1 VAL A 218      59.387  85.262  93.214  1.00 20.00              
ATOM   3594 3HG1 VAL A 218      60.961  86.018  92.867  1.00 20.00              
ATOM   3595  CG2 VAL A 218      59.692  83.204  91.586  1.00 20.00              
ATOM   3596 1HG2 VAL A 218      60.086  82.233  91.286  1.00 20.00              
ATOM   3597 2HG2 VAL A 218      58.876  83.061  92.296  1.00 20.00              
ATOM   3598 3HG2 VAL A 218      59.321  83.734  90.708  1.00 20.00              
ATOM   3599  O   ILE A 219      61.147  87.279  86.755  1.00 20.00              
ATOM   3600  C   ILE A 219      61.718  87.309  87.871  1.00 20.00              
ATOM   3601  N   ILE A 219      61.082  86.329  90.188  1.00 20.00              
ATOM   3602  H   ILE A 219      61.101  86.687  90.970  1.00 20.00              
ATOM   3603  CA  ILE A 219      60.730  87.118  89.039  1.00 20.00              
ATOM   3604  HA  ILE A 219      59.949  86.465  88.649  1.00 20.00              
ATOM   3605  CB  ILE A 219      60.212  88.589  89.410  1.00 20.00              
ATOM   3606  HB  ILE A 219      60.918  88.905  90.178  1.00 20.00              
ATOM   3607  CG1 ILE A 219      58.831  88.632  90.075  1.00 20.00              
ATOM   3608 2HG1 ILE A 219      58.199  87.907  89.563  1.00 20.00              
ATOM   3609 3HG1 ILE A 219      58.960  88.331  91.115  1.00 20.00              
ATOM   3610  CG2 ILE A 219      60.337  89.607  88.279  1.00 20.00              
ATOM   3611 1HG2 ILE A 219      59.752  89.272  87.422  1.00 20.00              
ATOM   3612 2HG2 ILE A 219      59.964  90.574  88.617  1.00 20.00              
ATOM   3613 3HG2 ILE A 219      61.383  89.702  87.989  1.00 20.00              
ATOM   3614  CD1 ILE A 219      58.071  89.992  90.076  1.00 20.00              
ATOM   3615 1HD1 ILE A 219      57.904  90.317  89.048  1.00 20.00              
ATOM   3616 2HD1 ILE A 219      57.111  89.873  90.580  1.00 20.00              
ATOM   3617 3HD1 ILE A 219      58.665  90.741  90.601  1.00 20.00              
ATOM   3618  O   ILE A 220      64.101  86.683  84.650  1.00 20.00              
ATOM   3619  C   ILE A 220      63.799  86.281  85.751  1.00 20.00              
ATOM   3620  N   ILE A 220      63.001  87.117  88.050  1.00 20.00              
ATOM   3621  H   ILE A 220      63.355  86.882  88.798  1.00 20.00              
ATOM   3622  CA  ILE A 220      63.748  87.350  86.830  1.00 20.00              
ATOM   3623  HA  ILE A 220      63.229  88.159  86.314  1.00 20.00              
ATOM   3624  CB  ILE A 220      65.238  87.647  87.289  1.00 20.00              
ATOM   3625  HB  ILE A 220      65.717  86.861  87.873  1.00 20.00              
ATOM   3626  CG1 ILE A 220      65.140  88.919  88.195  1.00 20.00              
ATOM   3627 2HG1 ILE A 220      64.675  89.697  87.589  1.00 20.00              
ATOM   3628 3HG1 ILE A 220      64.479  88.661  89.023  1.00 20.00              
ATOM   3629  CG2 ILE A 220      66.104  87.779  86.039  1.00 20.00              
ATOM   3630 1HG2 ILE A 220      65.732  88.598  85.423  1.00 20.00              
ATOM   3631 2HG2 ILE A 220      67.135  87.984  86.331  1.00 20.00              
ATOM   3632 3HG2 ILE A 220      66.067  86.850  85.471  1.00 20.00              
ATOM   3633  CD1 ILE A 220      66.342  89.518  88.790  1.00 20.00              
ATOM   3634 1HD1 ILE A 220      67.027  89.823  87.999  1.00 20.00              
ATOM   3635 2HD1 ILE A 220      66.059  90.389  89.381  1.00 20.00              
ATOM   3636 3HD1 ILE A 220      66.832  88.787  89.434  1.00 20.00              
ATOM   3637  O   PRO A 221      61.803  83.473  83.487  1.00 20.00              
ATOM   3638  C   PRO A 221      62.162  84.217  84.436  1.00 20.00              
ATOM   3639  N   PRO A 221      63.633  84.990  86.185  1.00 20.00              
ATOM   3640  CA  PRO A 221      63.484  83.978  85.194  1.00 20.00              
ATOM   3641  HA  PRO A 221      64.408  84.009  84.617  1.00 20.00              
ATOM   3642  CB  PRO A 221      63.425  82.709  85.958  1.00 20.00              
ATOM   3643 2HB  PRO A 221      62.737  82.015  85.472  1.00 20.00              
ATOM   3644 3HB  PRO A 221      64.416  82.260  86.012  1.00 20.00              
ATOM   3645  CG  PRO A 221      62.920  83.024  87.384  1.00 20.00              
ATOM   3646 2HG  PRO A 221      61.831  83.050  87.452  1.00 20.00              
ATOM   3647 3HG  PRO A 221      63.313  82.328  88.126  1.00 20.00              
ATOM   3648  CD  PRO A 221      63.508  84.407  87.571  1.00 20.00              
ATOM   3649 2HD  PRO A 221      62.859  85.050  88.166  1.00 20.00              
ATOM   3650 3HD  PRO A 221      64.498  84.368  88.028  1.00 20.00              
ATOM   3651  O   CYS A 222      59.874  85.693  82.346  1.00 20.00              
ATOM   3652  C   CYS A 222      60.120  86.034  83.460  1.00 20.00              
ATOM   3653  N   CYS A 222      61.223  84.862  85.105  1.00 20.00              
ATOM   3654  H   CYS A 222      61.380  85.183  85.887  1.00 20.00              
ATOM   3655  CA  CYS A 222      59.961  85.012  84.504  1.00 20.00              
ATOM   3656  HA  CYS A 222      59.507  84.181  83.963  1.00 20.00              
ATOM   3657  CB  CYS A 222      58.990  85.252  85.617  1.00 20.00              
ATOM   3658 2HB  CYS A 222      59.388  86.004  86.299  1.00 20.00              
ATOM   3659 3HB  CYS A 222      58.038  85.596  85.213  1.00 20.00              
ATOM   3660  SG  CYS A 222      58.651  83.893  86.548  1.00 20.00              
ATOM   3661  HG  CYS A 222      57.803  84.498  87.374  1.00 20.00              
ATOM   3662  O   LEU A 223      62.382  87.776  80.390  1.00 20.00              
ATOM   3663  C   LEU A 223      62.218  87.329  81.505  1.00 20.00              
ATOM   3664  N   LEU A 223      60.952  87.035  83.590  1.00 20.00              
ATOM   3665  H   LEU A 223      61.338  87.130  84.353  1.00 20.00              
ATOM   3666  CA  LEU A 223      61.284  88.008  82.546  1.00 20.00              
ATOM   3667  HA  LEU A 223      60.325  88.347  82.151  1.00 20.00              
ATOM   3668  CB  LEU A 223      62.018  89.295  82.962  1.00 20.00              
ATOM   3669 2HB  LEU A 223      62.771  89.027  83.704  1.00 20.00              
ATOM   3670 3HB  LEU A 223      62.509  89.702  82.078  1.00 20.00              
ATOM   3671  CG  LEU A 223      61.142  90.390  83.558  1.00 20.00              
ATOM   3672  HG  LEU A 223      61.129  89.958  84.559  1.00 20.00              
ATOM   3673  CD1 LEU A 223      61.776  91.747  83.572  1.00 20.00              
ATOM   3674 1HD1 LEU A 223      62.013  92.049  82.552  1.00 20.00              
ATOM   3675 2HD1 LEU A 223      61.085  92.466  84.011  1.00 20.00              
ATOM   3676 3HD1 LEU A 223      62.692  91.715  84.163  1.00 20.00              
ATOM   3677  CD2 LEU A 223      59.649  90.438  83.366  1.00 20.00              
ATOM   3678 1HD2 LEU A 223      59.200  89.531  83.775  1.00 20.00              
ATOM   3679 2HD2 LEU A 223      59.244  91.308  83.882  1.00 20.00              
ATOM   3680 3HD2 LEU A 223      59.420  90.509  82.302  1.00 20.00              
ATOM   3681  O   LEU A 224      63.425  85.221  78.983  1.00 20.00              
ATOM   3682  C   LEU A 224      63.217  84.976  80.151  1.00 20.00              
ATOM   3683  N   LEU A 224      63.054  86.485  82.002  1.00 20.00              
ATOM   3684  H   LEU A 224      63.036  86.343  82.850  1.00 20.00              
ATOM   3685  CA  LEU A 224      64.054  85.744  81.181  1.00 20.00              
ATOM   3686  HA  LEU A 224      64.827  86.384  80.756  1.00 20.00              
ATOM   3687  CB  LEU A 224      64.703  84.620  82.036  1.00 20.00              
ATOM   3688 2HB  LEU A 224      65.772  84.835  82.082  1.00 20.00              
ATOM   3689 3HB  LEU A 224      64.274  84.694  83.036  1.00 20.00              
ATOM   3690  CG  LEU A 224      64.562  83.128  81.593  1.00 20.00              
ATOM   3691  HG  LEU A 224      63.504  82.973  81.375  1.00 20.00              
ATOM   3692  CD1 LEU A 224      65.339  82.890  80.312  1.00 20.00              
ATOM   3693 1HD1 LEU A 224      66.393  83.115  80.479  1.00 20.00              
ATOM   3694 2HD1 LEU A 224      65.234  81.847  80.012  1.00 20.00              
ATOM   3695 3HD1 LEU A 224      64.950  83.535  79.525  1.00 20.00              
ATOM   3696  CD2 LEU A 224      64.756  82.075  82.675  1.00 20.00              
ATOM   3697 1HD2 LEU A 224      64.017  82.223  83.463  1.00 20.00              
ATOM   3698 2HD2 LEU A 224      64.632  81.082  82.244  1.00 20.00              
ATOM   3699 3HD2 LEU A 224      65.758  82.167  83.095  1.00 20.00              
ATOM   3700  O   PHE A 225      60.315  83.665  77.910  1.00 20.00              
ATOM   3701  C   PHE A 225      60.546  84.143  79.058  1.00 20.00              
ATOM   3702  N   PHE A 225      62.204  84.280  80.584  1.00 20.00              
ATOM   3703  H   PHE A 225      61.972  84.478  81.387  1.00 20.00              
ATOM   3704  CA  PHE A 225      61.386  83.255  79.948  1.00 20.00              
ATOM   3705  HA  PHE A 225      61.910  82.442  79.445  1.00 20.00              
ATOM   3706  CB  PHE A 225      60.503  82.505  80.931  1.00 20.00              
ATOM   3707 2HB  PHE A 225      60.557  81.436  80.722  1.00 20.00              
ATOM   3708 3HB  PHE A 225      60.853  82.695  81.946  1.00 20.00              
ATOM   3709  CG  PHE A 225      59.017  82.876  80.909  1.00 20.00              
ATOM   3710  CD1 PHE A 225      58.184  82.793  79.774  1.00 20.00              
ATOM   3711  HD1 PHE A 225      58.642  82.437  78.851  1.00 20.00              
ATOM   3712  CD2 PHE A 225      58.278  83.355  82.027  1.00 20.00              
ATOM   3713  HD2 PHE A 225      58.822  83.461  82.966  1.00 20.00              
ATOM   3714  CE1 PHE A 225      56.806  83.129  79.719  1.00 20.00              
ATOM   3715  HE1 PHE A 225      56.234  83.034  78.796  1.00 20.00              
ATOM   3716  CE2 PHE A 225      56.932  83.701  82.042  1.00 20.00              
ATOM   3717  HE2 PHE A 225      56.445  84.060  82.948  1.00 20.00              
ATOM   3718  CZ  PHE A 225      56.239  83.567  80.850  1.00 20.00              
ATOM   3719  HZ  PHE A 225      55.181  83.832  80.831  1.00 20.00              
ATOM   3720  O   SER A 226      59.762  85.785  76.218  1.00 20.00              
ATOM   3721  C   SER A 226      60.201  86.382  77.196  1.00 20.00              
ATOM   3722  N   SER A 226      60.236  85.350  79.404  1.00 20.00              
ATOM   3723  H   SER A 226      60.442  85.579  80.206  1.00 20.00              
ATOM   3724  CA  SER A 226      59.576  86.371  78.592  1.00 20.00              
ATOM   3725  HA  SER A 226      58.508  86.154  78.549  1.00 20.00              
ATOM   3726  CB  SER A 226      59.728  87.831  79.171  1.00 20.00              
ATOM   3727 2HB  SER A 226      60.762  88.165  79.079  1.00 20.00              
ATOM   3728 3HB  SER A 226      59.075  88.518  78.632  1.00 20.00              
ATOM   3729  OG  SER A 226      59.348  87.776  80.562  1.00 20.00              
ATOM   3730  HG  SER A 226      59.429  88.651  80.950  1.00 20.00              
ATOM   3731  O   PHE A 227      62.551  85.364  74.076  1.00 20.00              
ATOM   3732  C   PHE A 227      62.347  85.401  75.284  1.00 20.00              
ATOM   3733  N   PHE A 227      61.501  86.642  77.231  1.00 20.00              
ATOM   3734  H   PHE A 227      61.875  86.781  77.993  1.00 20.00              
ATOM   3735  CA  PHE A 227      62.323  86.703  76.019  1.00 20.00              
ATOM   3736  HA  PHE A 227      61.922  87.462  75.345  1.00 20.00              
ATOM   3737  CB  PHE A 227      63.745  87.020  76.389  1.00 20.00              
ATOM   3738 2HB  PHE A 227      63.789  87.697  77.243  1.00 20.00              
ATOM   3739 3HB  PHE A 227      64.303  86.112  76.617  1.00 20.00              
ATOM   3740  CG  PHE A 227      64.403  87.702  75.204  1.00 20.00              
ATOM   3741  CD1 PHE A 227      63.658  87.951  73.993  1.00 20.00              
ATOM   3742  HD1 PHE A 227      62.611  87.657  73.901  1.00 20.00              
ATOM   3743  CD2 PHE A 227      65.761  88.085  75.321  1.00 20.00              
ATOM   3744  HD2 PHE A 227      66.328  87.900  76.233  1.00 20.00              
ATOM   3745  CE1 PHE A 227      64.361  88.616  72.887  1.00 20.00              
ATOM   3746  HE1 PHE A 227      63.830  88.820  71.957  1.00 20.00              
ATOM   3747  CE2 PHE A 227      66.374  88.747  74.154  1.00 20.00              
ATOM   3748  HE2 PHE A 227      67.419  89.059  74.201  1.00 20.00              
ATOM   3749  CZ  PHE A 227      65.647  88.976  73.007  1.00 20.00              
ATOM   3750  HZ  PHE A 227      66.136  89.468  72.166  1.00 20.00              
ATOM   3751  O   LEU A 228      61.068  82.431  73.350  1.00 20.00              
ATOM   3752  C   LEU A 228      61.144  82.908  74.464  1.00 20.00              
ATOM   3753  N   LEU A 228      62.332  84.316  75.975  1.00 20.00              
ATOM   3754  H   LEU A 228      62.271  84.334  76.832  1.00 20.00              
ATOM   3755  CA  LEU A 228      62.422  83.041  75.242  1.00 20.00              
ATOM   3756  HA  LEU A 228      63.295  83.050  74.589  1.00 20.00              
ATOM   3757  CB  LEU A 228      62.743  81.783  76.047  1.00 20.00              
ATOM   3758 2HB  LEU A 228      62.376  81.972  77.056  1.00 20.00              
ATOM   3759 3HB  LEU A 228      62.160  80.981  75.593  1.00 20.00              
ATOM   3760  CG  LEU A 228      64.204  81.208  76.220  1.00 20.00              
ATOM   3761  HG  LEU A 228      64.747  81.644  77.059  1.00 20.00              
ATOM   3762  CD1 LEU A 228      64.001  79.778  76.382  1.00 20.00              
ATOM   3763 1HD1 LEU A 228      63.504  79.379  75.497  1.00 20.00              
ATOM   3764 2HD1 LEU A 228      64.966  79.285  76.510  1.00 20.00              
ATOM   3765 3HD1 LEU A 228      63.381  79.596  77.259  1.00 20.00              
ATOM   3766  CD2 LEU A 228      65.006  81.497  74.987  1.00 20.00              
ATOM   3767 1HD2 LEU A 228      65.057  82.574  74.830  1.00 20.00              
ATOM   3768 2HD2 LEU A 228      66.015  81.099  75.107  1.00 20.00              
ATOM   3769 3HD2 LEU A 228      64.531  81.026  74.126  1.00 20.00              
ATOM   3770  O   THR A 229      58.164  83.567  72.465  1.00 20.00              
ATOM   3771  C   THR A 229      58.769  83.966  73.459  1.00 20.00              
ATOM   3772  N   THR A 229      60.084  83.031  75.145  1.00 20.00              
ATOM   3773  H   THR A 229      60.191  83.134  75.992  1.00 20.00              
ATOM   3774  CA  THR A 229      58.744  83.012  74.691  1.00 20.00              
ATOM   3775  HA  THR A 229      58.340  82.056  74.355  1.00 20.00              
ATOM   3776  CB  THR A 229      57.646  83.151  75.794  1.00 20.00              
ATOM   3777  HB  THR A 229      57.605  84.186  76.133  1.00 20.00              
ATOM   3778  OG1 THR A 229      58.026  82.138  76.796  1.00 20.00              
ATOM   3779  HG1 THR A 229      57.397  82.153  77.521  1.00 20.00              
ATOM   3780  CG2 THR A 229      56.240  82.778  75.323  1.00 20.00              
ATOM   3781 1HG2 THR A 229      56.256  81.778  74.885  1.00 20.00              
ATOM   3782 2HG2 THR A 229      55.556  82.791  76.171  1.00 20.00              
ATOM   3783 3HG2 THR A 229      55.905  83.497  74.575  1.00 20.00              
ATOM   3784  O   VAL A 230      59.584  85.836  70.348  1.00 20.00              
ATOM   3785  C   VAL A 230      60.094  85.678  71.462  1.00 20.00              
ATOM   3786  N   VAL A 230      59.274  85.205  73.668  1.00 20.00              
ATOM   3787  H   VAL A 230      59.468  85.402  74.482  1.00 20.00              
ATOM   3788  CA  VAL A 230      59.522  86.217  72.707  1.00 20.00              
ATOM   3789  HA  VAL A 230      58.582  86.683  72.410  1.00 20.00              
ATOM   3790  CB  VAL A 230      60.409  87.343  73.300  1.00 20.00              
ATOM   3791  HB  VAL A 230      61.156  87.042  74.034  1.00 20.00              
ATOM   3792  CG1 VAL A 230      61.162  87.872  72.122  1.00 20.00              
ATOM   3793 1HG1 VAL A 230      60.458  88.252  71.381  1.00 20.00              
ATOM   3794 2HG1 VAL A 230      61.822  88.679  72.443  1.00 20.00              
ATOM   3795 3HG1 VAL A 230      61.757  87.070  71.681  1.00 20.00              
ATOM   3796  CG2 VAL A 230      59.628  88.244  74.145  1.00 20.00              
ATOM   3797 1HG2 VAL A 230      59.188  87.681  74.968  1.00 20.00              
ATOM   3798 2HG2 VAL A 230      60.279  89.023  74.545  1.00 20.00              
ATOM   3799 3HG2 VAL A 230      58.835  88.704  73.554  1.00 20.00              
ATOM   3800  O   LEU A 231      60.771  82.737  68.846  1.00 20.00              
ATOM   3801  C   LEU A 231      60.579  83.191  69.943  1.00 20.00              
ATOM   3802  N   LEU A 231      61.123  84.931  71.554  1.00 20.00              
ATOM   3803  H   LEU A 231      61.522  84.871  72.314  1.00 20.00              
ATOM   3804  CA  LEU A 231      61.667  84.155  70.401  1.00 20.00              
ATOM   3805  HA  LEU A 231      61.957  84.789  69.563  1.00 20.00              
ATOM   3806  CB  LEU A 231      62.920  83.410  70.785  1.00 20.00              
ATOM   3807 2HB  LEU A 231      62.794  82.975  71.776  1.00 20.00              
ATOM   3808 3HB  LEU A 231      63.107  82.616  70.062  1.00 20.00              
ATOM   3809  CG  LEU A 231      64.153  84.416  70.799  1.00 20.00              
ATOM   3810  HG  LEU A 231      63.943  85.303  71.398  1.00 20.00              
ATOM   3811  CD1 LEU A 231      65.315  83.744  71.514  1.00 20.00              
ATOM   3812 1HD1 LEU A 231      65.587  82.828  70.987  1.00 20.00              
ATOM   3813 2HD1 LEU A 231      66.171  84.420  71.533  1.00 20.00              
ATOM   3814 3HD1 LEU A 231      65.021  83.500  72.535  1.00 20.00              
ATOM   3815  CD2 LEU A 231      64.385  85.119  69.502  1.00 20.00              
ATOM   3816 1HD2 LEU A 231      63.500  85.702  69.242  1.00 20.00              
ATOM   3817 2HD2 LEU A 231      65.243  85.785  69.598  1.00 20.00              
ATOM   3818 3HD2 LEU A 231      64.580  84.385  68.721  1.00 20.00              
ATOM   3819  O   VAL A 232      57.396  81.146  68.985  1.00 20.00              
ATOM   3820  C   VAL A 232      58.149  81.960  69.622  1.00 20.00              
ATOM   3821  N   VAL A 232      60.073  82.498  70.957  1.00 20.00              
ATOM   3822  H   VAL A 232      60.301  82.661  71.771  1.00 20.00              
ATOM   3823  CA  VAL A 232      59.107  81.437  70.629  1.00 20.00              
ATOM   3824  HA  VAL A 232      59.538  80.549  70.167  1.00 20.00              
ATOM   3825  CB  VAL A 232      58.438  80.888  71.982  1.00 20.00              
ATOM   3826  HB  VAL A 232      58.495  81.766  72.627  1.00 20.00              
ATOM   3827  CG1 VAL A 232      56.924  80.415  71.884  1.00 20.00              
ATOM   3828 1HG1 VAL A 232      56.843  79.602  71.162  1.00 20.00              
ATOM   3829 2HG1 VAL A 232      56.587  80.067  72.861  1.00 20.00              
ATOM   3830 3HG1 VAL A 232      56.301  81.250  71.562  1.00 20.00              
ATOM   3831  CG2 VAL A 232      59.182  79.663  72.517  1.00 20.00              
ATOM   3832 1HG2 VAL A 232      60.218  79.929  72.727  1.00 20.00              
ATOM   3833 2HG2 VAL A 232      58.702  79.318  73.433  1.00 20.00              
ATOM   3834 3HG2 VAL A 232      59.155  78.868  71.772  1.00 20.00              
ATOM   3835  O   PHE A 233      56.847  84.033  66.294  1.00 20.00              
ATOM   3836  C   PHE A 233      57.587  84.082  67.312  1.00 20.00              
ATOM   3837  N   PHE A 233      57.939  83.337  69.587  1.00 20.00              
ATOM   3838  H   PHE A 233      58.379  83.895  70.072  1.00 20.00              
ATOM   3839  CA  PHE A 233      56.893  83.743  68.667  1.00 20.00              
ATOM   3840  HA  PHE A 233      56.136  82.959  68.614  1.00 20.00              
ATOM   3841  CB  PHE A 233      56.208  85.019  69.045  1.00 20.00              
ATOM   3842 2HB  PHE A 233      56.927  85.838  68.995  1.00 20.00              
ATOM   3843 3HB  PHE A 233      55.394  85.208  68.344  1.00 20.00              
ATOM   3844  CG  PHE A 233      55.609  85.077  70.398  1.00 20.00              
ATOM   3845  CD1 PHE A 233      56.337  85.214  71.534  1.00 20.00              
ATOM   3846  HD1 PHE A 233      57.421  85.284  71.436  1.00 20.00              
ATOM   3847  CD2 PHE A 233      54.213  84.983  70.490  1.00 20.00              
ATOM   3848  HD2 PHE A 233      53.615  84.872  69.585  1.00 20.00              
ATOM   3849  CE1 PHE A 233      55.786  85.272  72.848  1.00 20.00              
ATOM   3850  HE1 PHE A 233      56.409  85.384  73.735  1.00 20.00              
ATOM   3851  CE2 PHE A 233      53.572  85.031  71.765  1.00 20.00              
ATOM   3852  HE2 PHE A 233      52.486  84.957  71.837  1.00 20.00              
ATOM   3853  CZ  PHE A 233      54.348  85.174  72.920  1.00 20.00              
ATOM   3854  HZ  PHE A 233      53.857  85.211  73.893  1.00 20.00              
ATOM   3855  O   TYR A 234      60.580  84.502  64.375  1.00 20.00              
ATOM   3856  C   TYR A 234      60.418  84.290  65.558  1.00 20.00              
ATOM   3857  N   TYR A 234      58.669  84.881  67.431  1.00 20.00              
ATOM   3858  H   TYR A 234      58.821  85.181  68.223  1.00 20.00              
ATOM   3859  CA  TYR A 234      59.590  85.296  66.438  1.00 20.00              
ATOM   3860  HA  TYR A 234      58.796  85.632  65.769  1.00 20.00              
ATOM   3861  CB  TYR A 234      60.547  86.414  66.811  1.00 20.00              
ATOM   3862 2HB  TYR A 234      60.815  86.326  67.864  1.00 20.00              
ATOM   3863 3HB  TYR A 234      61.447  86.341  66.200  1.00 20.00              
ATOM   3864  CG  TYR A 234      59.897  87.717  66.575  1.00 20.00              
ATOM   3865  CD1 TYR A 234      59.410  88.215  65.358  1.00 20.00              
ATOM   3866  HD1 TYR A 234      59.533  87.554  64.500  1.00 20.00              
ATOM   3867  CD2 TYR A 234      59.719  88.586  67.615  1.00 20.00              
ATOM   3868  HD2 TYR A 234      60.058  88.309  68.613  1.00 20.00              
ATOM   3869  CE1 TYR A 234      58.795  89.429  65.093  1.00 20.00              
ATOM   3870  HE1 TYR A 234      58.459  89.695  64.091  1.00 20.00              
ATOM   3871  CE2 TYR A 234      59.081  89.876  67.403  1.00 20.00              
ATOM   3872  HE2 TYR A 234      58.959  90.539  68.260  1.00 20.00              
ATOM   3873  CZ  TYR A 234      58.626  90.302  66.186  1.00 20.00              
ATOM   3874  OH  TYR A 234      58.027  91.551  66.070  1.00 20.00              
ATOM   3875  HH  TYR A 234      57.986  92.025  66.903  1.00 20.00              
ATOM   3876  O   LEU A 235      61.152  81.188  63.454  1.00 20.00              
ATOM   3877  C   LEU A 235      60.563  81.631  64.368  1.00 20.00              
ATOM   3878  N   LEU A 235      61.011  83.357  66.219  1.00 20.00              
ATOM   3879  H   LEU A 235      61.142  83.438  67.065  1.00 20.00              
ATOM   3880  CA  LEU A 235      61.449  82.192  65.531  1.00 20.00              
ATOM   3881  HA  LEU A 235      62.329  82.499  64.965  1.00 20.00              
ATOM   3882  CB  LEU A 235      61.813  81.109  66.517  1.00 20.00              
ATOM   3883 2HB  LEU A 235      62.134  81.591  67.442  1.00 20.00              
ATOM   3884 3HB  LEU A 235      60.919  80.513  66.708  1.00 20.00              
ATOM   3885  CG  LEU A 235      62.907  80.175  66.080  1.00 20.00              
ATOM   3886  HG  LEU A 235      63.396  80.351  65.121  1.00 20.00              
ATOM   3887  CD1 LEU A 235      63.979  80.332  67.140  1.00 20.00              
ATOM   3888 1HD1 LEU A 235      63.571  80.056  68.113  1.00 20.00              
ATOM   3889 2HD1 LEU A 235      64.823  79.683  66.905  1.00 20.00              
ATOM   3890 3HD1 LEU A 235      64.314  81.370  67.167  1.00 20.00              
ATOM   3891  CD2 LEU A 235      62.260  78.870  65.964  1.00 20.00              
ATOM   3892 1HD2 LEU A 235      61.457  78.927  65.227  1.00 20.00              
ATOM   3893 2HD2 LEU A 235      62.993  78.127  65.647  1.00 20.00              
ATOM   3894 3HD2 LEU A 235      61.846  78.581  66.930  1.00 20.00              
ATOM   3895  O   PRO A 236      57.523  80.655  61.691  1.00 20.00              
ATOM   3896  C   PRO A 236      57.758  81.250  62.712  1.00 20.00              
ATOM   3897  N   PRO A 236      59.378  81.118  64.743  1.00 20.00              
ATOM   3898  CA  PRO A 236      58.354  80.480  63.957  1.00 20.00              
ATOM   3899  HA  PRO A 236      58.889  79.567  63.690  1.00 20.00              
ATOM   3900  CB  PRO A 236      57.219  80.344  64.952  1.00 20.00              
ATOM   3901 2HB  PRO A 236      56.260  80.516  64.460  1.00 20.00              
ATOM   3902 3HB  PRO A 236      57.224  79.350  65.401  1.00 20.00              
ATOM   3903  CG  PRO A 236      57.447  81.377  65.997  1.00 20.00              
ATOM   3904 2HG  PRO A 236      57.135  82.370  65.672  1.00 20.00              
ATOM   3905 3HG  PRO A 236      56.942  81.125  66.929  1.00 20.00              
ATOM   3906  CD  PRO A 236      58.960  81.332  66.186  1.00 20.00              
ATOM   3907 2HD  PRO A 236      59.379  82.263  66.570  1.00 20.00              
ATOM   3908 3HD  PRO A 236      59.294  80.500  66.807  1.00 20.00              
ATOM   3909  O   THR A 237      57.595  83.907  59.640  1.00 20.00              
ATOM   3910  C   THR A 237      57.936  83.652  60.792  1.00 20.00              
ATOM   3911  N   THR A 237      57.230  82.455  62.919  1.00 20.00              
ATOM   3912  H   THR A 237      57.094  82.728  63.724  1.00 20.00              
ATOM   3913  CA  THR A 237      56.853  83.304  61.825  1.00 20.00              
ATOM   3914  HA  THR A 237      56.126  82.694  61.286  1.00 20.00              
ATOM   3915  CB  THR A 237      56.202  84.646  62.284  1.00 20.00              
ATOM   3916  HB  THR A 237      55.321  84.474  62.904  1.00 20.00              
ATOM   3917  OG1 THR A 237      55.780  85.365  61.071  1.00 20.00              
ATOM   3918  HG1 THR A 237      55.374  86.199  61.318  1.00 20.00              
ATOM   3919  CG2 THR A 237      57.153  85.448  63.206  1.00 20.00              
ATOM   3920 1HG2 THR A 237      58.060  85.705  62.659  1.00 20.00              
ATOM   3921 2HG2 THR A 237      56.656  86.361  63.535  1.00 20.00              
ATOM   3922 3HG2 THR A 237      57.412  84.843  64.074  1.00 20.00              
ATOM   3923  O   ASP A 238      61.742  82.732  58.982  1.00 20.00              
ATOM   3924  C   ASP A 238      61.089  82.703  60.025  1.00 20.00              
ATOM   3925  N   ASP A 238      59.144  83.812  61.222  1.00 20.00              
ATOM   3926  H   ASP A 238      59.207  83.775  62.079  1.00 20.00              
ATOM   3927  CA  ASP A 238      60.408  84.040  60.569  1.00 20.00              
ATOM   3928  HA  ASP A 238      60.221  84.580  59.641  1.00 20.00              
ATOM   3929  CB  ASP A 238      61.293  85.029  61.231  1.00 20.00              
ATOM   3930 2HB  ASP A 238      60.889  85.238  62.222  1.00 20.00              
ATOM   3931 3HB  ASP A 238      62.286  84.587  61.330  1.00 20.00              
ATOM   3932  CG  ASP A 238      61.441  86.400  60.463  1.00 20.00              
ATOM   3933  OD1 ASP A 238      61.153  86.437  59.200  1.00 20.00              
ATOM   3934  OD2 ASP A 238      61.838  87.453  61.087  1.00 20.00              
ATOM   3935  O   SER A 239      60.853  78.877  61.620  1.00 20.00              
ATOM   3936  C   SER A 239      60.296  79.069  60.511  1.00 20.00              
ATOM   3937  N   SER A 239      60.583  81.491  60.405  1.00 20.00              
ATOM   3938  H   SER A 239      60.106  81.455  61.119  1.00 20.00              
ATOM   3939  CA  SER A 239      60.819  80.204  59.633  1.00 20.00              
ATOM   3940  HA  SER A 239      60.379  80.200  58.636  1.00 20.00              
ATOM   3941  CB  SER A 239      62.341  79.968  59.590  1.00 20.00              
ATOM   3942 2HB  SER A 239      62.845  80.914  59.385  1.00 20.00              
ATOM   3943 3HB  SER A 239      62.671  79.584  60.555  1.00 20.00              
ATOM   3944  OG  SER A 239      62.676  79.033  58.577  1.00 20.00              
ATOM   3945  HG  SER A 239      63.627  78.900  58.567  1.00 20.00              
ATOM   3946  O   GLY A 240      58.991  74.864  60.459  1.00 20.00              
ATOM   3947  C   GLY A 240      59.403  75.981  60.117  1.00 20.00              
ATOM   3948  N   GLY A 240      59.288  78.446  59.996  1.00 20.00              
ATOM   3949  H   GLY A 240      58.916  78.721  59.271  1.00 20.00              
ATOM   3950  CA  GLY A 240      58.805  77.260  60.692  1.00 20.00              
ATOM   3951 1HA  GLY A 240      59.078  77.328  61.744  1.00 20.00              
ATOM   3952 2HA  GLY A 240      57.719  77.208  60.600  1.00 20.00              
ATOM   3953  O   GLU A 241      62.376  72.919  60.854  1.00 20.00              
ATOM   3954  C   GLU A 241      61.926  74.092  60.871  1.00 20.00              
ATOM   3955  N   GLU A 241      60.680  75.976  59.710  1.00 20.00              
ATOM   3956  H   GLU A 241      61.055  76.735  59.553  1.00 20.00              
ATOM   3957  CA  GLU A 241      61.487  74.736  59.539  1.00 20.00              
ATOM   3958  HA  GLU A 241      60.902  73.977  59.018  1.00 20.00              
ATOM   3959  CB  GLU A 241      62.776  75.124  58.766  1.00 20.00              
ATOM   3960 2HB  GLU A 241      62.530  75.760  57.914  1.00 20.00              
ATOM   3961 3HB  GLU A 241      63.468  75.651  59.422  1.00 20.00              
ATOM   3962  CG  GLU A 241      63.409  73.774  58.275  1.00 20.00              
ATOM   3963 2HG  GLU A 241      63.562  73.093  59.113  1.00 20.00              
ATOM   3964 3HG  GLU A 241      62.769  73.296  57.532  1.00 20.00              
ATOM   3965  CD  GLU A 241      64.769  74.185  57.646  1.00 20.00              
ATOM   3966  OE1 GLU A 241      64.817  75.225  56.912  1.00 20.00              
ATOM   3967  OE2 GLU A 241      65.731  73.442  57.920  1.00 20.00              
ATOM   3968  O   LYS A 242      61.448  74.685  65.519  1.00 20.00              
ATOM   3969  C   LYS A 242      61.255  74.489  64.312  1.00 20.00              
ATOM   3970  N   LYS A 242      62.196  74.793  61.988  1.00 20.00              
ATOM   3971  H   LYS A 242      62.265  75.649  61.920  1.00 20.00              
ATOM   3972  CA  LYS A 242      62.380  74.194  63.308  1.00 20.00              
ATOM   3973  HA  LYS A 242      62.367  73.104  63.271  1.00 20.00              
ATOM   3974  CB  LYS A 242      63.686  74.720  63.796  1.00 20.00              
ATOM   3975 2HB  LYS A 242      63.996  74.150  64.672  1.00 20.00              
ATOM   3976 3HB  LYS A 242      64.434  74.611  63.010  1.00 20.00              
ATOM   3977  CG  LYS A 242      63.573  76.161  64.165  1.00 20.00              
ATOM   3978 2HG  LYS A 242      63.023  76.721  63.407  1.00 20.00              
ATOM   3979 3HG  LYS A 242      63.084  76.284  65.132  1.00 20.00              
ATOM   3980  CD  LYS A 242      65.038  76.598  64.224  1.00 20.00              
ATOM   3981 2HD  LYS A 242      65.590  75.989  64.941  1.00 20.00              
ATOM   3982 3HD  LYS A 242      65.502  76.512  63.241  1.00 20.00              
ATOM   3983  CE  LYS A 242      65.008  78.023  64.664  1.00 20.00              
ATOM   3984 2HE  LYS A 242      64.589  78.623  63.857  1.00 20.00              
ATOM   3985 3HE  LYS A 242      64.366  78.097  65.542  1.00 20.00              
ATOM   3986  NZ  LYS A 242      66.337  78.572  65.011  1.00 20.00              
ATOM   3987 1HZ  LYS A 242      66.944  78.522  64.204  1.00 20.00              
ATOM   3988 2HZ  LYS A 242      66.238  79.535  65.298  1.00 20.00              
ATOM   3989 3HZ  LYS A 242      66.737  78.034  65.767  1.00 20.00              
ATOM   3990  O   MET A 243      58.870  73.394  66.973  1.00 20.00              
ATOM   3991  C   MET A 243      58.873  72.936  65.776  1.00 20.00              
ATOM   3992  N   MET A 243      60.061  73.973  63.940  1.00 20.00              
ATOM   3993  H   MET A 243      60.054  73.664  63.137  1.00 20.00              
ATOM   3994  CA  MET A 243      58.830  73.843  64.602  1.00 20.00              
ATOM   3995  HA  MET A 243      58.581  74.839  64.971  1.00 20.00              
ATOM   3996  CB  MET A 243      57.664  73.371  63.661  1.00 20.00              
ATOM   3997 2HB  MET A 243      56.750  73.248  64.243  1.00 20.00              
ATOM   3998 3HB  MET A 243      57.500  74.116  62.882  1.00 20.00              
ATOM   3999  CG  MET A 243      58.058  71.989  62.999  1.00 20.00              
ATOM   4000 2HG  MET A 243      58.536  71.360  63.750  1.00 20.00              
ATOM   4001 3HG  MET A 243      57.152  71.499  62.639  1.00 20.00              
ATOM   4002  SD  MET A 243      59.228  72.200  61.570  1.00 20.00              
ATOM   4003  CE  MET A 243      60.591  71.129  61.892  1.00 20.00              
ATOM   4004 1HE  MET A 243      60.236  70.100  61.962  1.00 20.00              
ATOM   4005 2HE  MET A 243      61.316  71.209  61.083  1.00 20.00              
ATOM   4006 3HE  MET A 243      61.064  71.415  62.832  1.00 20.00              
ATOM   4007  O   THR A 244      61.411  70.278  68.057  1.00 20.00              
ATOM   4008  C   THR A 244      61.006  71.166  67.322  1.00 20.00              
ATOM   4009  N   THR A 244      59.438  71.744  65.513  1.00 20.00              
ATOM   4010  H   THR A 244      59.638  71.571  64.695  1.00 20.00              
ATOM   4011  CA  THR A 244      59.745  70.697  66.535  1.00 20.00              
ATOM   4012  HA  THR A 244      58.909  70.528  67.214  1.00 20.00              
ATOM   4013  CB  THR A 244      60.056  69.366  65.877  1.00 20.00              
ATOM   4014  HB  THR A 244      59.248  68.986  65.251  1.00 20.00              
ATOM   4015  OG1 THR A 244      60.231  68.408  66.893  1.00 20.00              
ATOM   4016  HG1 THR A 244      60.429  67.555  66.498  1.00 20.00              
ATOM   4017  CG2 THR A 244      61.232  69.565  64.950  1.00 20.00              
ATOM   4018 1HG2 THR A 244      62.100  69.889  65.526  1.00 20.00              
ATOM   4019 2HG2 THR A 244      61.460  68.625  64.446  1.00 20.00              
ATOM   4020 3HG2 THR A 244      60.985  70.325  64.208  1.00 20.00              
ATOM   4021  O   LEU A 245      62.751  72.930  69.746  1.00 20.00              
ATOM   4022  C   LEU A 245      62.413  73.300  68.610  1.00 20.00              
ATOM   4023  N   LEU A 245      61.888  71.829  66.652  1.00 20.00              
ATOM   4024  H   LEU A 245      61.896  71.794  65.793  1.00 20.00              
ATOM   4025  CA  LEU A 245      62.880  72.654  67.366  1.00 20.00              
ATOM   4026  HA  LEU A 245      63.564  71.909  67.772  1.00 20.00              
ATOM   4027  CB  LEU A 245      63.895  73.420  66.539  1.00 20.00              
ATOM   4028 2HB  LEU A 245      63.996  72.957  65.556  1.00 20.00              
ATOM   4029 3HB  LEU A 245      63.571  74.456  66.422  1.00 20.00              
ATOM   4030  CG  LEU A 245      65.237  73.378  67.268  1.00 20.00              
ATOM   4031  HG  LEU A 245      65.083  73.722  68.291  1.00 20.00              
ATOM   4032  CD1 LEU A 245      65.781  71.985  67.427  1.00 20.00              
ATOM   4033 1HD1 LEU A 245      65.927  71.537  66.444  1.00 20.00              
ATOM   4034 2HD1 LEU A 245      66.735  72.024  67.953  1.00 20.00              
ATOM   4035 3HD1 LEU A 245      65.076  71.381  67.999  1.00 20.00              
ATOM   4036  CD2 LEU A 245      66.224  74.339  66.575  1.00 20.00              
ATOM   4037 1HD2 LEU A 245      65.825  75.354  66.602  1.00 20.00              
ATOM   4038 2HD2 LEU A 245      67.184  74.312  67.093  1.00 20.00              
ATOM   4039 3HD2 LEU A 245      66.363  74.031  65.538  1.00 20.00              
ATOM   4040  O   SER A 246      59.290  74.650  71.338  1.00 20.00              
ATOM   4041  C   SER A 246      59.849  74.010  70.418  1.00 20.00              
ATOM   4042  N   SER A 246      61.344  73.992  68.462  1.00 20.00              
ATOM   4043  H   SER A 246      60.946  73.956  67.700  1.00 20.00              
ATOM   4044  CA  SER A 246      60.758  74.832  69.490  1.00 20.00              
ATOM   4045  HA  SER A 246      61.563  75.283  70.072  1.00 20.00              
ATOM   4046  CB  SER A 246      59.930  75.928  68.921  1.00 20.00              
ATOM   4047 2HB  SER A 246      60.276  76.122  67.905  1.00 20.00              
ATOM   4048 3HB  SER A 246      58.893  75.593  68.894  1.00 20.00              
ATOM   4049  OG  SER A 246      59.982  77.121  69.632  1.00 20.00              
ATOM   4050  HG  SER A 246      59.424  77.774  69.202  1.00 20.00              
ATOM   4051  O   ILE A 247      59.072  71.319  72.903  1.00 20.00              
ATOM   4052  C   ILE A 247      59.604  71.555  71.820  1.00 20.00              
ATOM   4053  N   ILE A 247      59.293  72.881  69.848  1.00 20.00              
ATOM   4054  H   ILE A 247      59.254  72.829  68.990  1.00 20.00              
ATOM   4055  CA  ILE A 247      58.771  71.779  70.633  1.00 20.00              
ATOM   4056  HA  ILE A 247      57.760  72.126  70.848  1.00 20.00              
ATOM   4057  CB  ILE A 247      58.499  70.341  69.944  1.00 20.00              
ATOM   4058  HB  ILE A 247      58.401  70.503  68.871  1.00 20.00              
ATOM   4059  CG1 ILE A 247      57.214  69.745  70.611  1.00 20.00              
ATOM   4060 2HG1 ILE A 247      56.351  70.353  70.336  1.00 20.00              
ATOM   4061 3HG1 ILE A 247      57.067  68.724  70.259  1.00 20.00              
ATOM   4062  CG2 ILE A 247      59.642  69.331  70.145  1.00 20.00              
ATOM   4063 1HG2 ILE A 247      59.790  69.155  71.211  1.00 20.00              
ATOM   4064 2HG2 ILE A 247      59.388  68.391  69.655  1.00 20.00              
ATOM   4065 3HG2 ILE A 247      60.561  69.729  69.712  1.00 20.00              
ATOM   4066  CD1 ILE A 247      57.372  69.736  72.268  1.00 20.00              
ATOM   4067 1HD1 ILE A 247      57.517  70.757  72.626  1.00 20.00              
ATOM   4068 2HD1 ILE A 247      56.470  69.318  72.717  1.00 20.00              
ATOM   4069 3HD1 ILE A 247      58.232  69.127  72.549  1.00 20.00              
ATOM   4070  O   SER A 248      61.783  71.987  74.914  1.00 20.00              
ATOM   4071  C   SER A 248      61.593  72.394  73.835  1.00 20.00              
ATOM   4072  N   SER A 248      60.920  71.626  71.521  1.00 20.00              
ATOM   4073  H   SER A 248      61.187  71.747  70.712  1.00 20.00              
ATOM   4074  CA  SER A 248      61.870  71.490  72.611  1.00 20.00              
ATOM   4075  HA  SER A 248      61.749  70.594  73.222  1.00 20.00              
ATOM   4076  CB  SER A 248      63.277  71.169  72.089  1.00 20.00              
ATOM   4077 2HB  SER A 248      63.726  70.388  72.704  1.00 20.00              
ATOM   4078 3HB  SER A 248      63.213  70.825  71.056  1.00 20.00              
ATOM   4079  OG  SER A 248      64.088  72.349  72.149  1.00 20.00              
ATOM   4080  HG  SER A 248      64.969  72.150  71.822  1.00 20.00              
ATOM   4081  O   VAL A 249      60.223  74.738  76.240  1.00 20.00              
ATOM   4082  C   VAL A 249      60.234  74.438  75.039  1.00 20.00              
ATOM   4083  N   VAL A 249      62.173  73.569  73.729  1.00 20.00              
ATOM   4084  H   VAL A 249      62.938  73.655  73.345  1.00 20.00              
ATOM   4085  CA  VAL A 249      61.481  74.685  74.267  1.00 20.00              
ATOM   4086  HA  VAL A 249      62.365  74.807  74.892  1.00 20.00              
ATOM   4087  CB  VAL A 249      61.432  76.093  73.663  1.00 20.00              
ATOM   4088  HB  VAL A 249      61.294  76.155  72.584  1.00 20.00              
ATOM   4089  CG1 VAL A 249      60.256  76.806  74.349  1.00 20.00              
ATOM   4090 1HG1 VAL A 249      60.431  76.844  75.424  1.00 20.00              
ATOM   4091 2HG1 VAL A 249      60.168  77.821  73.958  1.00 20.00              
ATOM   4092 3HG1 VAL A 249      59.333  76.260  74.150  1.00 20.00              
ATOM   4093  CG2 VAL A 249      62.733  76.674  74.080  1.00 20.00              
ATOM   4094 1HG2 VAL A 249      63.547  76.070  73.677  1.00 20.00              
ATOM   4095 2HG2 VAL A 249      62.815  77.693  73.702  1.00 20.00              
ATOM   4096 3HG2 VAL A 249      62.794  76.685  75.168  1.00 20.00              
ATOM   4097  O   LEU A 250      57.435  73.419  77.383  1.00 20.00              
ATOM   4098  C   LEU A 250      58.011  73.248  76.262  1.00 20.00              
ATOM   4099  N   LEU A 250      59.127  74.164  74.374  1.00 20.00              
ATOM   4100  H   LEU A 250      59.127  73.938  73.544  1.00 20.00              
ATOM   4101  CA  LEU A 250      57.952  74.270  75.129  1.00 20.00              
ATOM   4102  HA  LEU A 250      57.767  75.217  75.637  1.00 20.00              
ATOM   4103  CB  LEU A 250      56.815  74.068  74.147  1.00 20.00              
ATOM   4104 2HB  LEU A 250      57.052  73.210  73.516  1.00 20.00              
ATOM   4105 3HB  LEU A 250      55.903  73.864  74.710  1.00 20.00              
ATOM   4106  CG  LEU A 250      56.571  75.252  73.265  1.00 20.00              
ATOM   4107  HG  LEU A 250      57.536  75.692  73.007  1.00 20.00              
ATOM   4108  CD1 LEU A 250      56.360  75.023  71.795  1.00 20.00              
ATOM   4109 1HD1 LEU A 250      55.488  74.384  71.648  1.00 20.00              
ATOM   4110 2HD1 LEU A 250      56.197  75.980  71.298  1.00 20.00              
ATOM   4111 3HD1 LEU A 250      57.240  74.539  71.372  1.00 20.00              
ATOM   4112  CD2 LEU A 250      55.953  76.395  74.002  1.00 20.00              
ATOM   4113 1HD2 LEU A 250      56.616  76.708  74.810  1.00 20.00              
ATOM   4114 2HD2 LEU A 250      55.797  77.229  73.317  1.00 20.00              
ATOM   4115 3HD2 LEU A 250      54.995  76.084  74.419  1.00 20.00              
ATOM   4116  O   LEU A 251      59.402  71.715  79.344  1.00 20.00              
ATOM   4117  C   LEU A 251      59.662  71.739  78.114  1.00 20.00              
ATOM   4118  N   LEU A 251      58.691  72.158  75.928  1.00 20.00              
ATOM   4119  H   LEU A 251      59.058  72.056  75.157  1.00 20.00              
ATOM   4120  CA  LEU A 251      58.762  71.145  76.980  1.00 20.00              
ATOM   4121  HA  LEU A 251      57.756  70.873  77.301  1.00 20.00              
ATOM   4122  CB  LEU A 251      59.469  69.840  76.547  1.00 20.00              
ATOM   4123 2HB  LEU A 251      60.456  70.088  76.154  1.00 20.00              
ATOM   4124 3HB  LEU A 251      59.578  69.192  77.418  1.00 20.00              
ATOM   4125  CG  LEU A 251      58.685  69.087  75.471  1.00 20.00              
ATOM   4126  HG  LEU A 251      58.662  69.689  74.563  1.00 20.00              
ATOM   4127  CD1 LEU A 251      59.323  67.875  74.925  1.00 20.00              
ATOM   4128 1HD1 LEU A 251      59.491  67.158  75.729  1.00 20.00              
ATOM   4129 2HD1 LEU A 251      58.672  67.430  74.172  1.00 20.00              
ATOM   4130 3HD1 LEU A 251      60.277  68.140  74.470  1.00 20.00              
ATOM   4131  CD2 LEU A 251      57.283  68.900  76.000  1.00 20.00              
ATOM   4132 1HD2 LEU A 251      56.835  69.875  76.195  1.00 20.00              
ATOM   4133 2HD2 LEU A 251      56.683  68.365  75.263  1.00 20.00              
ATOM   4134 3HD2 LEU A 251      57.318  68.325  76.926  1.00 20.00              
ATOM   4135  O   SER A 252      61.703  73.730  80.718  1.00 20.00              
ATOM   4136  C   SER A 252      61.400  73.711  79.496  1.00 20.00              
ATOM   4137  N   SER A 252      60.880  72.123  77.721  1.00 20.00              
ATOM   4138  H   SER A 252      61.078  72.184  76.885  1.00 20.00              
ATOM   4139  CA  SER A 252      61.876  72.438  78.761  1.00 20.00              
ATOM   4140  HA  SER A 252      62.013  71.561  79.393  1.00 20.00              
ATOM   4141  CB  SER A 252      63.253  72.897  78.178  1.00 20.00              
ATOM   4142 2HB  SER A 252      63.950  73.096  78.994  1.00 20.00              
ATOM   4143 3HB  SER A 252      63.660  72.113  77.537  1.00 20.00              
ATOM   4144  OG  SER A 252      63.055  74.094  77.411  1.00 20.00              
ATOM   4145  HG  SER A 252      63.895  74.384  77.048  1.00 20.00              
ATOM   4146  O   LEU A 253      58.813  76.489  81.628  1.00 20.00              
ATOM   4147  C   LEU A 253      58.909  75.613  80.764  1.00 20.00              
ATOM   4148  N   LEU A 253      60.435  74.483  79.034  1.00 20.00              
ATOM   4149  H   LEU A 253      60.066  74.267  78.287  1.00 20.00              
ATOM   4150  CA  LEU A 253      59.962  75.720  79.728  1.00 20.00              
ATOM   4151  HA  LEU A 253      60.815  75.863  80.391  1.00 20.00              
ATOM   4152  CB  LEU A 253      59.978  77.058  78.919  1.00 20.00              
ATOM   4153 2HB  LEU A 253      59.981  77.870  79.647  1.00 20.00              
ATOM   4154 3HB  LEU A 253      60.909  77.075  78.352  1.00 20.00              
ATOM   4155  CG  LEU A 253      58.835  77.357  77.918  1.00 20.00              
ATOM   4156  HG  LEU A 253      58.455  76.468  77.414  1.00 20.00              
ATOM   4157  CD1 LEU A 253      57.567  78.032  78.612  1.00 20.00              
ATOM   4158 1HD1 LEU A 253      57.864  78.976  79.070  1.00 20.00              
ATOM   4159 2HD1 LEU A 253      56.798  78.219  77.863  1.00 20.00              
ATOM   4160 3HD1 LEU A 253      57.173  77.364  79.378  1.00 20.00              
ATOM   4161  CD2 LEU A 253      59.519  78.411  77.077  1.00 20.00              
ATOM   4162 1HD2 LEU A 253      60.416  77.989  76.622  1.00 20.00              
ATOM   4163 2HD2 LEU A 253      58.840  78.750  76.294  1.00 20.00              
ATOM   4164 3HD2 LEU A 253      59.796  79.257  77.707  1.00 20.00              
ATOM   4165  O   THR A 254      56.947  74.328  83.489  1.00 20.00              
ATOM   4166  C   THR A 254      57.320  74.020  82.381  1.00 20.00              
ATOM   4167  N   THR A 254      57.817  74.933  80.308  1.00 20.00              
ATOM   4168  H   THR A 254      57.788  74.574  79.527  1.00 20.00              
ATOM   4169  CA  THR A 254      56.698  74.861  81.247  1.00 20.00              
ATOM   4170  HA  THR A 254      56.292  75.814  81.586  1.00 20.00              
ATOM   4171  CB  THR A 254      55.463  74.220  80.668  1.00 20.00              
ATOM   4172  HB  THR A 254      55.742  73.646  79.784  1.00 20.00              
ATOM   4173  OG1 THR A 254      54.489  75.173  80.294  1.00 20.00              
ATOM   4174  HG1 THR A 254      53.722  74.721  79.932  1.00 20.00              
ATOM   4175  CG2 THR A 254      54.815  73.345  81.858  1.00 20.00              
ATOM   4176 1HG2 THR A 254      54.567  73.997  82.695  1.00 20.00              
ATOM   4177 2HG2 THR A 254      53.908  72.855  81.498  1.00 20.00              
ATOM   4178 3HG2 THR A 254      55.530  72.590  82.185  1.00 20.00              
ATOM   4179  O   VAL A 255      59.536  72.896  85.445  1.00 20.00              
ATOM   4180  C   VAL A 255      59.408  73.205  84.284  1.00 20.00              
ATOM   4181  N   VAL A 255      58.209  73.045  82.169  1.00 20.00              
ATOM   4182  H   VAL A 255      58.479  72.859  81.374  1.00 20.00              
ATOM   4183  CA  VAL A 255      58.709  72.306  83.314  1.00 20.00              
ATOM   4184  HA  VAL A 255      57.856  71.851  83.819  1.00 20.00              
ATOM   4185  CB  VAL A 255      59.691  71.107  82.914  1.00 20.00              
ATOM   4186  HB  VAL A 255      59.663  70.791  81.871  1.00 20.00              
ATOM   4187  CG1 VAL A 255      61.081  71.530  83.183  1.00 20.00              
ATOM   4188 1HG1 VAL A 255      61.191  71.763  84.242  1.00 20.00              
ATOM   4189 2HG1 VAL A 255      61.765  70.725  82.916  1.00 20.00              
ATOM   4190 3HG1 VAL A 255      61.313  72.416  82.590  1.00 20.00              
ATOM   4191  CG2 VAL A 255      59.243  70.038  83.865  1.00 20.00              
ATOM   4192 1HG2 VAL A 255      58.190  69.814  83.691  1.00 20.00              
ATOM   4193 2HG2 VAL A 255      59.837  69.137  83.707  1.00 20.00              
ATOM   4194 3HG2 VAL A 255      59.376  70.384  84.890  1.00 20.00              
ATOM   4195  O   PHE A 256      59.993  76.043  86.483  1.00 20.00              
ATOM   4196  C   PHE A 256      59.665  75.821  85.315  1.00 20.00              
ATOM   4197  N   PHE A 256      60.216  74.065  83.707  1.00 20.00              
ATOM   4198  H   PHE A 256      60.421  73.980  82.875  1.00 20.00              
ATOM   4199  CA  PHE A 256      60.759  75.161  84.492  1.00 20.00              
ATOM   4200  HA  PHE A 256      61.491  74.695  85.153  1.00 20.00              
ATOM   4201  CB  PHE A 256      61.680  76.176  83.834  1.00 20.00              
ATOM   4202 2HB  PHE A 256      61.110  76.799  83.145  1.00 20.00              
ATOM   4203 3HB  PHE A 256      62.142  76.805  84.596  1.00 20.00              
ATOM   4204  CG  PHE A 256      62.809  75.552  83.035  1.00 20.00              
ATOM   4205  CD1 PHE A 256      62.966  74.160  82.971  1.00 20.00              
ATOM   4206  HD1 PHE A 256      62.255  73.532  83.510  1.00 20.00              
ATOM   4207  CD2 PHE A 256      63.717  76.394  82.345  1.00 20.00              
ATOM   4208  HD2 PHE A 256      63.628  77.481  82.370  1.00 20.00              
ATOM   4209  CE1 PHE A 256      63.985  73.540  82.252  1.00 20.00              
ATOM   4210  HE1 PHE A 256      64.086  72.455  82.216  1.00 20.00              
ATOM   4211  CE2 PHE A 256      64.727  75.757  81.635  1.00 20.00              
ATOM   4212  HE2 PHE A 256      65.449  76.363  81.089  1.00 20.00              
ATOM   4213  CZ  PHE A 256      64.847  74.363  81.597  1.00 20.00              
ATOM   4214  HZ  PHE A 256      65.661  73.922  81.022  1.00 20.00              
ATOM   4215  O   LEU A 257      56.554  76.640  87.717  1.00 20.00              
ATOM   4216  C   LEU A 257      57.023  76.185  86.628  1.00 20.00              
ATOM   4217  N   LEU A 257      58.624  76.385  84.735  1.00 20.00              
ATOM   4218  H   LEU A 257      58.559  76.361  83.878  1.00 20.00              
ATOM   4219  CA  LEU A 257      57.631  77.038  85.510  1.00 20.00              
ATOM   4220  HA  LEU A 257      58.210  77.894  85.860  1.00 20.00              
ATOM   4221  CB  LEU A 257      56.306  77.510  84.780  1.00 20.00              
ATOM   4222 2HB  LEU A 257      56.036  76.752  84.045  1.00 20.00              
ATOM   4223 3HB  LEU A 257      55.516  77.589  85.527  1.00 20.00              
ATOM   4224  CG  LEU A 257      56.416  78.873  84.048  1.00 20.00              
ATOM   4225  HG  LEU A 257      56.587  78.845  82.972  1.00 20.00              
ATOM   4226  CD1 LEU A 257      55.058  79.400  84.492  1.00 20.00              
ATOM   4227 1HD1 LEU A 257      55.025  79.448  85.580  1.00 20.00              
ATOM   4228 2HD1 LEU A 257      54.901  80.398  84.080  1.00 20.00              
ATOM   4229 3HD1 LEU A 257      54.273  78.733  84.135  1.00 20.00              
ATOM   4230  CD2 LEU A 257      57.682  79.738  84.290  1.00 20.00              
ATOM   4231 1HD2 LEU A 257      58.568  79.182  83.981  1.00 20.00              
ATOM   4232 2HD2 LEU A 257      57.611  80.659  83.710  1.00 20.00              
ATOM   4233 3HD2 LEU A 257      57.759  79.982  85.350  1.00 20.00              
ATOM   4234  O   LEU A 258      56.874  73.663  89.563  1.00 20.00              
ATOM   4235  C   LEU A 258      57.429  73.770  88.483  1.00 20.00              
ATOM   4236  N   LEU A 258      56.742  74.954  86.402  1.00 20.00              
ATOM   4237  H   LEU A 258      56.669  74.761  85.567  1.00 20.00              
ATOM   4238  CA  LEU A 258      56.525  73.839  87.280  1.00 20.00              
ATOM   4239  HA  LEU A 258      55.538  73.930  87.733  1.00 20.00              
ATOM   4240  CB  LEU A 258      56.618  72.571  86.473  1.00 20.00              
ATOM   4241 2HB  LEU A 258      57.637  72.521  86.089  1.00 20.00              
ATOM   4242 3HB  LEU A 258      56.452  71.747  87.169  1.00 20.00              
ATOM   4243  CG  LEU A 258      55.706  72.332  85.303  1.00 20.00              
ATOM   4244  HG  LEU A 258      55.967  73.028  84.504  1.00 20.00              
ATOM   4245  CD1 LEU A 258      55.959  70.901  84.870  1.00 20.00              
ATOM   4246 1HD1 LEU A 258      55.729  70.226  85.695  1.00 20.00              
ATOM   4247 2HD1 LEU A 258      55.324  70.661  84.017  1.00 20.00              
ATOM   4248 3HD1 LEU A 258      57.005  70.786  84.588  1.00 20.00              
ATOM   4249  CD2 LEU A 258      54.305  72.849  85.319  1.00 20.00              
ATOM   4250 1HD2 LEU A 258      54.319  73.935  85.419  1.00 20.00              
ATOM   4251 2HD2 LEU A 258      53.806  72.578  84.388  1.00 20.00              
ATOM   4252 3HD2 LEU A 258      53.766  72.414  86.160  1.00 20.00              
ATOM   4253  O   VAL A 259      59.868  74.616  91.359  1.00 20.00              
ATOM   4254  C   VAL A 259      59.759  74.801  90.166  1.00 20.00              
ATOM   4255  N   VAL A 259      58.732  73.682  88.342  1.00 20.00              
ATOM   4256  H   VAL A 259      58.987  73.670  87.520  1.00 20.00              
ATOM   4257  CA  VAL A 259      59.799  73.603  89.256  1.00 20.00              
ATOM   4258  HA  VAL A 259      59.655  72.715  89.874  1.00 20.00              
ATOM   4259  CB  VAL A 259      61.213  73.120  88.764  1.00 20.00              
ATOM   4260  HB  VAL A 259      61.749  73.992  88.387  1.00 20.00              
ATOM   4261  CG1 VAL A 259      62.092  72.584  89.869  1.00 20.00              
ATOM   4262 1HG1 VAL A 259      61.604  71.730  90.340  1.00 20.00              
ATOM   4263 2HG1 VAL A 259      63.050  72.271  89.454  1.00 20.00              
ATOM   4264 3HG1 VAL A 259      62.257  73.364  90.613  1.00 20.00              
ATOM   4265  CG2 VAL A 259      61.036  72.132  87.665  1.00 20.00              
ATOM   4266 1HG2 VAL A 259      60.501  72.600  86.839  1.00 20.00              
ATOM   4267 2HG2 VAL A 259      62.013  71.794  87.320  1.00 20.00              
ATOM   4268 3HG2 VAL A 259      60.465  71.279  88.031  1.00 20.00              
ATOM   4269  O   ILE A 260      58.283  77.993  92.533  1.00 20.00              
ATOM   4270  C   ILE A 260      58.330  77.047  91.699  1.00 20.00              
ATOM   4271  N   ILE A 260      59.374  76.037  89.738  1.00 20.00              
ATOM   4272  H   ILE A 260      59.166  76.121  88.907  1.00 20.00              
ATOM   4273  CA  ILE A 260      59.286  77.211  90.556  1.00 20.00              
ATOM   4274  HA  ILE A 260      60.249  77.398  91.031  1.00 20.00              
ATOM   4275  CB  ILE A 260      58.980  78.455  89.676  1.00 20.00              
ATOM   4276  HB  ILE A 260      59.305  78.277  88.651  1.00 20.00              
ATOM   4277  CG1 ILE A 260      59.701  79.695  90.352  1.00 20.00              
ATOM   4278 2HG1 ILE A 260      59.044  80.557  90.239  1.00 20.00              
ATOM   4279 3HG1 ILE A 260      59.822  79.466  91.411  1.00 20.00              
ATOM   4280  CG2 ILE A 260      57.486  78.757  89.731  1.00 20.00              
ATOM   4281 1HG2 ILE A 260      57.193  78.959  90.761  1.00 20.00              
ATOM   4282 2HG2 ILE A 260      57.268  79.629  89.115  1.00 20.00              
ATOM   4283 3HG2 ILE A 260      56.926  77.898  89.357  1.00 20.00              
ATOM   4284  CD1 ILE A 260      61.142  80.113  89.786  1.00 20.00              
ATOM   4285 1HD1 ILE A 260      61.057  80.370  88.730  1.00 20.00              
ATOM   4286 2HD1 ILE A 260      61.515  80.974  90.341  1.00 20.00              
ATOM   4287 3HD1 ILE A 260      61.834  79.279  89.902  1.00 20.00              
ATOM   4288  O   VAL A 261      55.154  74.870  93.886  1.00 20.00              
ATOM   4289  C   VAL A 261      56.123  74.972  93.093  1.00 20.00              
ATOM   4290  N   VAL A 261      57.167  76.416  91.273  1.00 20.00              
ATOM   4291  H   VAL A 261      57.159  76.236  90.432  1.00 20.00              
ATOM   4292  CA  VAL A 261      55.946  75.997  92.006  1.00 20.00              
ATOM   4293  HA  VAL A 261      55.586  76.873  92.544  1.00 20.00              
ATOM   4294  CB  VAL A 261      54.912  75.485  91.016  1.00 20.00              
ATOM   4295  HB  VAL A 261      55.458  74.949  90.239  1.00 20.00              
ATOM   4296  CG1 VAL A 261      53.889  74.637  91.856  1.00 20.00              
ATOM   4297 1HG1 VAL A 261      53.428  75.271  92.614  1.00 20.00              
ATOM   4298 2HG1 VAL A 261      53.118  74.241  91.196  1.00 20.00              
ATOM   4299 3HG1 VAL A 261      54.411  73.813  92.342  1.00 20.00              
ATOM   4300  CG2 VAL A 261      54.084  76.560  90.319  1.00 20.00              
ATOM   4301 1HG2 VAL A 261      54.744  77.223  89.759  1.00 20.00              
ATOM   4302 2HG2 VAL A 261      53.378  76.090  89.635  1.00 20.00              
ATOM   4303 3HG2 VAL A 261      53.537  77.138  91.063  1.00 20.00              
ATOM   4304  O   GLU A 262      58.018  73.391  96.401  1.00 20.00              
ATOM   4305  C   GLU A 262      58.052  73.862  95.338  1.00 20.00              
ATOM   4306  N   GLU A 262      57.123  74.159  93.030  1.00 20.00              
ATOM   4307  H   GLU A 262      57.604  74.181  92.318  1.00 20.00              
ATOM   4308  CA  GLU A 262      57.501  73.221  94.048  1.00 20.00              
ATOM   4309  HA  GLU A 262      56.557  72.701  94.215  1.00 20.00              
ATOM   4310  CB  GLU A 262      58.615  72.187  93.681  1.00 20.00              
ATOM   4311 2HB  GLU A 262      59.447  72.731  93.234  1.00 20.00              
ATOM   4312 3HB  GLU A 262      58.947  71.708  94.602  1.00 20.00              
ATOM   4313  CG  GLU A 262      58.193  71.095  92.709  1.00 20.00              
ATOM   4314 2HG  GLU A 262      57.687  70.304  93.262  1.00 20.00              
ATOM   4315 3HG  GLU A 262      57.507  71.519  91.975  1.00 20.00              
ATOM   4316  CD  GLU A 262      59.429  70.482  91.957  1.00 20.00              
ATOM   4317  OE1 GLU A 262      60.254  71.181  91.316  1.00 20.00              
ATOM   4318  OE2 GLU A 262      59.627  69.213  91.982  1.00 20.00              
ATOM   4319  O   LEU A 263      59.066  76.633  97.830  1.00 20.00              
ATOM   4320  C   LEU A 263      58.907  76.654  96.635  1.00 20.00              
ATOM   4321  N   LEU A 263      58.851  74.878  94.917  1.00 20.00              
ATOM   4322  H   LEU A 263      58.840  75.042  94.072  1.00 20.00              
ATOM   4323  CA  LEU A 263      59.714  75.714  95.715  1.00 20.00              
ATOM   4324  HA  LEU A 263      60.297  75.031  96.335  1.00 20.00              
ATOM   4325  CB  LEU A 263      60.764  76.487  94.976  1.00 20.00              
ATOM   4326 2HB  LEU A 263      60.315  77.368  94.517  1.00 20.00              
ATOM   4327 3HB  LEU A 263      61.546  76.797  95.669  1.00 20.00              
ATOM   4328  CG  LEU A 263      61.386  75.570  93.858  1.00 20.00              
ATOM   4329  HG  LEU A 263      60.679  75.364  93.054  1.00 20.00              
ATOM   4330  CD1 LEU A 263      62.541  76.211  93.203  1.00 20.00              
ATOM   4331 1HD1 LEU A 263      63.312  76.416  93.944  1.00 20.00              
ATOM   4332 2HD1 LEU A 263      62.941  75.546  92.438  1.00 20.00              
ATOM   4333 3HD1 LEU A 263      62.224  77.146  92.740  1.00 20.00              
ATOM   4334  CD2 LEU A 263      61.824  74.299  94.625  1.00 20.00              
ATOM   4335 1HD2 LEU A 263      60.954  73.841  95.097  1.00 20.00              
ATOM   4336 2HD2 LEU A 263      62.273  73.591  93.929  1.00 20.00              
ATOM   4337 3HD2 LEU A 263      62.552  74.568  95.390  1.00 20.00              
ATOM   4338  O   ILE A 264      55.448  78.316  98.477  1.00 20.00              
ATOM   4339  C   ILE A 264      55.766  77.698  97.463  1.00 20.00              
ATOM   4340  N   ILE A 264      57.938  77.264  96.007  1.00 20.00              
ATOM   4341  H   ILE A 264      57.802  77.129  95.169  1.00 20.00              
ATOM   4342  CA  ILE A 264      57.061  78.212  96.785  1.00 20.00              
ATOM   4343  HA  ILE A 264      57.681  78.448  97.651  1.00 20.00              
ATOM   4344  CB  ILE A 264      56.739  79.420  95.951  1.00 20.00              
ATOM   4345  HB  ILE A 264      56.580  80.301  96.572  1.00 20.00              
ATOM   4346  CG1 ILE A 264      55.442  79.141  95.132  1.00 20.00              
ATOM   4347 2HG1 ILE A 264      55.653  78.464  94.303  1.00 20.00              
ATOM   4348 3HG1 ILE A 264      54.675  78.703  95.771  1.00 20.00              
ATOM   4349  CG2 ILE A 264      57.930  79.641  94.987  1.00 20.00              
ATOM   4350 1HG2 ILE A 264      58.055  78.761  94.356  1.00 20.00              
ATOM   4351 2HG2 ILE A 264      57.735  80.512  94.362  1.00 20.00              
ATOM   4352 3HG2 ILE A 264      58.839  79.805  95.565  1.00 20.00              
ATOM   4353  CD1 ILE A 264      55.009  80.431  94.633  1.00 20.00              
ATOM   4354 1HD1 ILE A 264      55.791  80.860  94.005  1.00 20.00              
ATOM   4355 2HD1 ILE A 264      54.098  80.308  94.046  1.00 20.00              
ATOM   4356 3HD1 ILE A 264      54.813  81.099  95.472  1.00 20.00              
ATOM   4357  O   PRO A 265      54.038  74.797 100.112  1.00 20.00              
ATOM   4358  C   PRO A 265      54.844  75.128  99.239  1.00 20.00              
ATOM   4359  N   PRO A 265      55.315  76.388  97.211  1.00 20.00              
ATOM   4360  CA  PRO A 265      54.305  75.730  97.982  1.00 20.00              
ATOM   4361  HA  PRO A 265      53.568  76.527  98.083  1.00 20.00              
ATOM   4362  CB  PRO A 265      53.776  74.555  97.084  1.00 20.00              
ATOM   4363 2HB  PRO A 265      53.248  73.785  97.647  1.00 20.00              
ATOM   4364 3HB  PRO A 265      53.152  74.891  96.255  1.00 20.00              
ATOM   4365  CG  PRO A 265      55.074  74.149  96.672  1.00 20.00              
ATOM   4366 2HG  PRO A 265      55.528  73.507  97.428  1.00 20.00              
ATOM   4367 3HG  PRO A 265      55.010  73.607  95.727  1.00 20.00              
ATOM   4368  CD  PRO A 265      55.977  75.365  96.469  1.00 20.00              
ATOM   4369 2HD  PRO A 265      56.979  75.215  96.871  1.00 20.00              
ATOM   4370 3HD  PRO A 265      56.047  75.662  95.422  1.00 20.00              
ATOM   4371  O   SER A 266      56.968  74.820 102.534  1.00 20.00              
ATOM   4372  C   SER A 266      56.892  75.069 101.340  1.00 20.00              
ATOM   4373  N   SER A 266      56.081  74.581  99.163  1.00 20.00              
ATOM   4374  H   SER A 266      56.512  74.618  98.420  1.00 20.00              
ATOM   4375  CA  SER A 266      56.673  73.957 100.269  1.00 20.00              
ATOM   4376  HA  SER A 266      56.061  73.124 100.617  1.00 20.00              
ATOM   4377  CB  SER A 266      58.104  73.401  99.954  1.00 20.00              
ATOM   4378 2HB  SER A 266      58.704  73.490 100.860  1.00 20.00              
ATOM   4379 3HB  SER A 266      58.004  72.350  99.688  1.00 20.00              
ATOM   4380  OG  SER A 266      58.813  74.066  98.884  1.00 20.00              
ATOM   4381  HG  SER A 266      59.673  73.656  98.768  1.00 20.00              
ATOM   4382  O   THR A 267      55.979  77.865 103.183  1.00 20.00              
ATOM   4383  C   THR A 267      56.174  77.759 101.967  1.00 20.00              
ATOM   4384  N   THR A 267      57.511  76.166 100.836  1.00 20.00              
ATOM   4385  H   THR A 267      57.851  76.124 100.047  1.00 20.00              
ATOM   4386  CA  THR A 267      57.618  77.386 101.562  1.00 20.00              
ATOM   4387  HA  THR A 267      58.315  77.168 102.371  1.00 20.00              
ATOM   4388  CB  THR A 267      58.530  78.572 101.225  1.00 20.00              
ATOM   4389  HB  THR A 267      59.428  78.477 101.835  1.00 20.00              
ATOM   4390  OG1 THR A 267      58.979  78.591  99.853  1.00 20.00              
ATOM   4391  HG1 THR A 267      59.543  79.356  99.711  1.00 20.00              
ATOM   4392  CG2 THR A 267      57.777  79.837 101.521  1.00 20.00              
ATOM   4393 1HG2 THR A 267      58.431  80.694 101.365  1.00 20.00              
ATOM   4394 2HG2 THR A 267      56.915  79.911 100.858  1.00 20.00              
ATOM   4395 3HG2 THR A 267      57.437  79.824 102.557  1.00 20.00              
ATOM   4396  O   SER A 268      52.812  77.146 103.733  1.00 20.00              
ATOM   4397  C   SER A 268      53.544  76.976 102.805  1.00 20.00              
ATOM   4398  N   SER A 268      55.171  77.501 101.177  1.00 20.00              
ATOM   4399  H   SER A 268      55.345  77.179 100.399  1.00 20.00              
ATOM   4400  CA  SER A 268      53.737  77.728 101.536  1.00 20.00              
ATOM   4401  HA  SER A 268      53.443  78.767 101.688  1.00 20.00              
ATOM   4402  CB  SER A 268      52.783  77.287 100.383  1.00 20.00              
ATOM   4403 2HB  SER A 268      52.419  78.175  99.867  1.00 20.00              
ATOM   4404 3HB  SER A 268      53.340  76.663  99.684  1.00 20.00              
ATOM   4405  OG  SER A 268      51.641  76.531 100.880  1.00 20.00              
ATOM   4406  HG  SER A 268      51.080  76.279 100.144  1.00 20.00              
ATOM   4407  O   SER A 269      53.780  74.461 105.814  1.00 20.00              
ATOM   4408  C   SER A 269      54.349  74.856 104.823  1.00 20.00              
ATOM   4409  N   SER A 269      53.905  75.649 102.585  1.00 20.00              
ATOM   4410  H   SER A 269      54.311  75.435 101.858  1.00 20.00              
ATOM   4411  CA  SER A 269      53.618  74.670 103.548  1.00 20.00              
ATOM   4412  HA  SER A 269      52.590  74.842 103.869  1.00 20.00              
ATOM   4413  CB  SER A 269      53.343  73.287 103.077  1.00 20.00              
ATOM   4414 2HB  SER A 269      54.143  73.000 102.394  1.00 20.00              
ATOM   4415 3HB  SER A 269      53.353  72.629 103.945  1.00 20.00              
ATOM   4416  OG  SER A 269      52.119  73.103 102.409  1.00 20.00              
ATOM   4417  HG  SER A 269      52.034  72.184 102.145  1.00 20.00              
ATOM   4418  O   ALA A 270      57.505  77.880 106.852  1.00 20.00              
ATOM   4419  C   ALA A 270      56.520  77.480 106.142  1.00 20.00              
ATOM   4420  N   ALA A 270      55.267  75.760 104.819  1.00 20.00              
ATOM   4421  H   ALA A 270      55.131  76.322 104.182  1.00 20.00              
ATOM   4422  CA  ALA A 270      56.479  76.128 105.569  1.00 20.00              
ATOM   4423  HA  ALA A 270      56.385  75.383 106.359  1.00 20.00              
ATOM   4424  CB  ALA A 270      57.846  75.936 104.913  1.00 20.00              
ATOM   4425 1HB  ALA A 270      57.900  76.532 104.002  1.00 20.00              
ATOM   4426 2HB  ALA A 270      58.628  76.255 105.602  1.00 20.00              
ATOM   4427 3HB  ALA A 270      57.987  74.883 104.667  1.00 20.00              
ATOM   4428  O   VAL A 271      53.875  80.126 103.994  1.00 20.00              
ATOM   4429  C   VAL A 271      53.894  79.854 105.230  1.00 20.00              
ATOM   4430  N   VAL A 271      55.413  78.128 105.829  1.00 20.00              
ATOM   4431  H   VAL A 271      54.749  77.669 105.534  1.00 20.00              
ATOM   4432  CA  VAL A 271      55.240  79.605 105.954  1.00 20.00              
ATOM   4433  HA  VAL A 271      55.270  79.926 106.995  1.00 20.00              
ATOM   4434  CB  VAL A 271      56.336  80.516 105.430  1.00 20.00              
ATOM   4435  HB  VAL A 271      56.031  81.479 105.839  1.00 20.00              
ATOM   4436  CG1 VAL A 271      57.704  80.387 106.061  1.00 20.00              
ATOM   4437 1HG1 VAL A 271      58.077  79.374 105.917  1.00 20.00              
ATOM   4438 2HG1 VAL A 271      58.389  81.095 105.593  1.00 20.00              
ATOM   4439 3HG1 VAL A 271      57.635  80.601 107.128  1.00 20.00              
ATOM   4440  CG2 VAL A 271      56.313  80.750 103.956  1.00 20.00              
ATOM   4441 1HG2 VAL A 271      55.365  81.209 103.675  1.00 20.00              
ATOM   4442 2HG2 VAL A 271      57.133  81.413 103.680  1.00 20.00              
ATOM   4443 3HG2 VAL A 271      56.423  79.798 103.434  1.00 20.00              
ATOM   4444  O   PRO A 272      51.102  82.966 105.957  1.00 20.00              
ATOM   4445  C   PRO A 272      51.329  82.033 105.144  1.00 20.00              
ATOM   4446  N   PRO A 272      52.793  80.037 105.972  1.00 20.00              
ATOM   4447  CA  PRO A 272      51.484  80.571 105.530  1.00 20.00              
ATOM   4448  HA  PRO A 272      51.450  80.002 104.600  1.00 20.00              
ATOM   4449  CB  PRO A 272      50.413  80.069 106.486  1.00 20.00              
ATOM   4450 2HB  PRO A 272      49.624  80.805 106.641  1.00 20.00              
ATOM   4451 3HB  PRO A 272      49.971  79.130 106.153  1.00 20.00              
ATOM   4452  CG  PRO A 272      51.226  79.889 107.683  1.00 20.00              
ATOM   4453 2HG  PRO A 272      51.529  80.836 108.131  1.00 20.00              
ATOM   4454 3HG  PRO A 272      50.724  79.277 108.433  1.00 20.00              
ATOM   4455  CD  PRO A 272      52.506  79.109 107.068  1.00 20.00              
ATOM   4456 2HD  PRO A 272      53.352  79.042 107.752  1.00 20.00              
ATOM   4457 3HD  PRO A 272      52.270  78.116 106.685  1.00 20.00              
ATOM   4458  O   LEU A 273      49.039  82.672 102.308  1.00 20.00              
ATOM   4459  C   LEU A 273      49.527  83.719 102.566  1.00 20.00              
ATOM   4460  N   LEU A 273      50.928  82.270 103.819  1.00 20.00              
ATOM   4461  H   LEU A 273      50.648  81.603 103.352  1.00 20.00              
ATOM   4462  CA  LEU A 273      50.949  83.547 103.207  1.00 20.00              
ATOM   4463  HA  LEU A 273      51.183  84.350 103.906  1.00 20.00              
ATOM   4464  CB  LEU A 273      52.025  83.663 102.107  1.00 20.00              
ATOM   4465 2HB  LEU A 273      52.240  84.731 102.070  1.00 20.00              
ATOM   4466 3HB  LEU A 273      52.880  83.135 102.528  1.00 20.00              
ATOM   4467  CG  LEU A 273      52.035  83.246 100.640  1.00 20.00              
ATOM   4468  HG  LEU A 273      51.414  83.971 100.116  1.00 20.00              
ATOM   4469  CD1 LEU A 273      53.378  83.309 100.017  1.00 20.00              
ATOM   4470 1HD1 LEU A 273      54.058  82.644 100.549  1.00 20.00              
ATOM   4471 2HD1 LEU A 273      53.310  82.999  98.974  1.00 20.00              
ATOM   4472 3HD1 LEU A 273      53.756  84.330 100.067  1.00 20.00              
ATOM   4473  CD2 LEU A 273      51.480  81.924 100.486  1.00 20.00              
ATOM   4474 1HD2 LEU A 273      50.452  81.917 100.849  1.00 20.00              
ATOM   4475 2HD2 LEU A 273      51.495  81.643  99.433  1.00 20.00              
ATOM   4476 3HD2 LEU A 273      52.071  81.211 101.061  1.00 20.00              
ATOM   4477  O   ILE A 274      47.761  84.720 100.269  1.00 20.00              
ATOM   4478  C   ILE A 274      47.009  84.358 101.235  1.00 20.00              
ATOM   4479  N   ILE A 274      48.896  84.910 102.679  1.00 20.00              
ATOM   4480  H   ILE A 274      49.311  85.657 102.773  1.00 20.00              
ATOM   4481  CA  ILE A 274      47.409  84.800 102.622  1.00 20.00              
ATOM   4482  HA  ILE A 274      47.084  84.094 103.387  1.00 20.00              
ATOM   4483  CB  ILE A 274      46.722  86.090 102.902  1.00 20.00              
ATOM   4484  HB  ILE A 274      45.918  85.715 103.535  1.00 20.00              
ATOM   4485  CG1 ILE A 274      46.346  86.715 101.604  1.00 20.00              
ATOM   4486 2HG1 ILE A 274      47.244  86.852 101.003  1.00 20.00              
ATOM   4487 3HG1 ILE A 274      45.656  86.054 101.079  1.00 20.00              
ATOM   4488  CG2 ILE A 274      47.200  87.114 103.842  1.00 20.00              
ATOM   4489 1HG2 ILE A 274      48.185  87.462 103.531  1.00 20.00              
ATOM   4490 2HG2 ILE A 274      46.505  87.953 103.849  1.00 20.00              
ATOM   4491 3HG2 ILE A 274      47.264  86.687 104.843  1.00 20.00              
ATOM   4492  CD1 ILE A 274      45.697  88.028 101.800  1.00 20.00              
ATOM   4493 1HD1 ILE A 274      46.382  88.699 102.318  1.00 20.00              
ATOM   4494 2HD1 ILE A 274      45.436  88.453 100.830  1.00 20.00              
ATOM   4495 3HD1 ILE A 274      44.792  87.901 102.395  1.00 20.00              
ATOM   4496  O   GLY A 275      46.316  82.844  97.473  1.00 20.00              
ATOM   4497  C   GLY A 275      45.876  83.148  98.573  1.00 20.00              
ATOM   4498  N   GLY A 275      46.352  83.226 101.099  1.00 20.00              
ATOM   4499  H   GLY A 275      45.995  82.903 101.811  1.00 20.00              
ATOM   4500  CA  GLY A 275      46.165  82.469  99.887  1.00 20.00              
ATOM   4501 1HA  GLY A 275      47.077  81.892  99.735  1.00 20.00              
ATOM   4502 2HA  GLY A 275      45.331  81.790 100.067  1.00 20.00              
ATOM   4503  O   LYS A 276      45.796  86.206  95.920  1.00 20.00              
ATOM   4504  C   LYS A 276      45.981  85.785  97.029  1.00 20.00              
ATOM   4505  N   LYS A 276      45.196  84.279  98.810  1.00 20.00              
ATOM   4506  H   LYS A 276      45.023  84.539  99.612  1.00 20.00              
ATOM   4507  CA  LYS A 276      44.775  85.029  97.687  1.00 20.00              
ATOM   4508  HA  LYS A 276      44.393  84.459  96.841  1.00 20.00              
ATOM   4509  CB  LYS A 276      43.639  85.915  98.200  1.00 20.00              
ATOM   4510 2HB  LYS A 276      44.043  86.646  98.899  1.00 20.00              
ATOM   4511 3HB  LYS A 276      43.182  86.433  97.356  1.00 20.00              
ATOM   4512  CG  LYS A 276      42.552  85.065  98.924  1.00 20.00              
ATOM   4513 2HG  LYS A 276      41.601  85.596  98.876  1.00 20.00              
ATOM   4514 3HG  LYS A 276      42.458  84.106  98.412  1.00 20.00              
ATOM   4515  CD  LYS A 276      42.896  84.807 100.388  1.00 20.00              
ATOM   4516 2HD  LYS A 276      43.876  84.337 100.468  1.00 20.00              
ATOM   4517 3HD  LYS A 276      42.897  85.744 100.945  1.00 20.00              
ATOM   4518  CE  LYS A 276      41.794  83.852 100.945  1.00 20.00              
ATOM   4519 2HE  LYS A 276      40.825  84.350 100.904  1.00 20.00              
ATOM   4520 3HE  LYS A 276      41.761  82.944 100.343  1.00 20.00              
ATOM   4521  NZ  LYS A 276      42.110  83.507 102.337  1.00 20.00              
ATOM   4522 1HZ  LYS A 276      42.140  84.349 102.895  1.00 20.00              
ATOM   4523 2HZ  LYS A 276      41.398  82.888 102.700  1.00 20.00              
ATOM   4524 3HZ  LYS A 276      43.008  83.046 102.374  1.00 20.00              
ATOM   4525  O   TYR A 277      49.653  85.462  95.099  1.00 20.00              
ATOM   4526  C   TYR A 277      49.016  85.221  96.102  1.00 20.00              
ATOM   4527  N   TYR A 277      47.146  85.777  97.588  1.00 20.00              
ATOM   4528  H   TYR A 277      47.106  85.468  98.391  1.00 20.00              
ATOM   4529  CA  TYR A 277      48.515  86.142  97.169  1.00 20.00              
ATOM   4530  HA  TYR A 277      48.500  87.170  96.808  1.00 20.00              
ATOM   4531  CB  TYR A 277      49.528  86.011  98.332  1.00 20.00              
ATOM   4532 2HB  TYR A 277      49.183  85.209  98.985  1.00 20.00              
ATOM   4533 3HB  TYR A 277      50.493  85.739  97.904  1.00 20.00              
ATOM   4534  CG  TYR A 277      49.741  87.263  99.204  1.00 20.00              
ATOM   4535  CD1 TYR A 277      48.787  87.553 100.271  1.00 20.00              
ATOM   4536  HD1 TYR A 277      47.949  86.872 100.419  1.00 20.00              
ATOM   4537  CD2 TYR A 277      50.732  88.206  99.144  1.00 20.00              
ATOM   4538  HD2 TYR A 277      51.478  88.046  98.365  1.00 20.00              
ATOM   4539  CE1 TYR A 277      48.895  88.627 101.083  1.00 20.00              
ATOM   4540  HE1 TYR A 277      48.169  88.822 101.873  1.00 20.00              
ATOM   4541  CE2 TYR A 277      50.924  89.306  99.906  1.00 20.00              
ATOM   4542  HE2 TYR A 277      51.755  90.001  99.775  1.00 20.00              
ATOM   4543  CZ  TYR A 277      49.947  89.448 100.867  1.00 20.00              
ATOM   4544  OH  TYR A 277      50.237  90.596 101.585  1.00 20.00              
ATOM   4545  HH  TYR A 277      51.030  91.041 101.276  1.00 20.00              
ATOM   4546  O   MET A 278      48.932  82.823  92.927  1.00 20.00              
ATOM   4547  C   MET A 278      48.177  83.009  93.956  1.00 20.00              
ATOM   4548  N   MET A 278      48.642  83.936  96.254  1.00 20.00              
ATOM   4549  H   MET A 278      48.179  83.712  96.944  1.00 20.00              
ATOM   4550  CA  MET A 278      49.003  82.922  95.280  1.00 20.00              
ATOM   4551  HA  MET A 278      50.050  82.958  94.978  1.00 20.00              
ATOM   4552  CB  MET A 278      48.500  81.586  96.007  1.00 20.00              
ATOM   4553 2HB  MET A 278      48.359  81.814  97.064  1.00 20.00              
ATOM   4554 3HB  MET A 278      47.544  81.304  95.565  1.00 20.00              
ATOM   4555  CG  MET A 278      49.447  80.369  95.907  1.00 20.00              
ATOM   4556 2HG  MET A 278      50.469  80.733  95.794  1.00 20.00              
ATOM   4557 3HG  MET A 278      49.367  79.791  96.828  1.00 20.00              
ATOM   4558  SD  MET A 278      49.078  79.272  94.514  1.00 20.00              
ATOM   4559  CE  MET A 278      47.415  78.868  94.965  1.00 20.00              
ATOM   4560 1HE  MET A 278      46.818  79.779  95.004  1.00 20.00              
ATOM   4561 2HE  MET A 278      46.991  78.189  94.225  1.00 20.00              
ATOM   4562 3HE  MET A 278      47.409  78.389  95.944  1.00 20.00              
ATOM   4563  O   LEU A 279      47.032  84.420  90.478  1.00 20.00              
ATOM   4564  C   LEU A 279      47.073  84.547  91.675  1.00 20.00              
ATOM   4565  N   LEU A 279      46.908  83.400  93.966  1.00 20.00              
ATOM   4566  H   LEU A 279      46.450  83.576  94.673  1.00 20.00              
ATOM   4567  CA  LEU A 279      46.398  83.487  92.574  1.00 20.00              
ATOM   4568  HA  LEU A 279      46.553  82.538  92.061  1.00 20.00              
ATOM   4569  CB  LEU A 279      44.941  83.944  92.714  1.00 20.00              
ATOM   4570 2HB  LEU A 279      44.707  83.788  93.767  1.00 20.00              
ATOM   4571 3HB  LEU A 279      44.971  85.013  92.503  1.00 20.00              
ATOM   4572  CG  LEU A 279      43.703  83.445  91.973  1.00 20.00              
ATOM   4573  HG  LEU A 279      42.980  84.241  91.792  1.00 20.00              
ATOM   4574  CD1 LEU A 279      43.999  82.948  90.619  1.00 20.00              
ATOM   4575 1HD1 LEU A 279      44.701  82.117  90.683  1.00 20.00              
ATOM   4576 2HD1 LEU A 279      43.077  82.609  90.146  1.00 20.00              
ATOM   4577 3HD1 LEU A 279      44.438  83.750  90.024  1.00 20.00              
ATOM   4578  CD2 LEU A 279      43.171  82.340  92.894  1.00 20.00              
ATOM   4579 1HD2 LEU A 279      42.932  82.763  93.871  1.00 20.00              
ATOM   4580 2HD2 LEU A 279      42.271  81.904  92.457  1.00 20.00              
ATOM   4581 3HD2 LEU A 279      43.929  81.566  93.010  1.00 20.00              
ATOM   4582  O   PHE A 280      49.392  85.198  89.537  1.00 20.00              
ATOM   4583  C   PHE A 280      49.663  85.333  90.731  1.00 20.00              
ATOM   4584  N   PHE A 280      47.884  85.405  92.328  1.00 20.00              
ATOM   4585  H   PHE A 280      47.882  85.430  93.188  1.00 20.00              
ATOM   4586  CA  PHE A 280      48.802  86.329  91.538  1.00 20.00              
ATOM   4587  HA  PHE A 280      48.205  87.069  91.006  1.00 20.00              
ATOM   4588  CB  PHE A 280      49.821  87.180  92.302  1.00 20.00              
ATOM   4589 2HB  PHE A 280      50.676  86.563  92.575  1.00 20.00              
ATOM   4590 3HB  PHE A 280      50.154  88.001  91.666  1.00 20.00              
ATOM   4591  CG  PHE A 280      49.340  87.781  93.529  1.00 20.00              
ATOM   4592  CD1 PHE A 280      47.951  87.945  93.885  1.00 20.00              
ATOM   4593  HD1 PHE A 280      47.165  87.606  93.210  1.00 20.00              
ATOM   4594  CD2 PHE A 280      50.358  88.229  94.424  1.00 20.00              
ATOM   4595  HD2 PHE A 280      51.412  88.114  94.171  1.00 20.00              
ATOM   4596  CE1 PHE A 280      47.617  88.557  95.133  1.00 20.00              
ATOM   4597  HE1 PHE A 280      46.577  88.695  95.428  1.00 20.00              
ATOM   4598  CE2 PHE A 280      49.980  88.811  95.610  1.00 20.00              
ATOM   4599  HE2 PHE A 280      50.747  89.158  96.303  1.00 20.00              
ATOM   4600  CZ  PHE A 280      48.638  88.965  95.945  1.00 20.00              
ATOM   4601  HZ  PHE A 280      48.389  89.433  96.898  1.00 20.00              
ATOM   4602  O   THR A 281      50.782  82.644  88.521  1.00 20.00              
ATOM   4603  C   THR A 281      50.665  82.713  89.695  1.00 20.00              
ATOM   4604  N   THR A 281      50.499  84.545  91.431  1.00 20.00              
ATOM   4605  H   THR A 281      50.491  84.518  92.291  1.00 20.00              
ATOM   4606  CA  THR A 281      51.383  83.702  90.621  1.00 20.00              
ATOM   4607  HA  THR A 281      51.951  84.344  89.947  1.00 20.00              
ATOM   4608  CB  THR A 281      52.346  82.895  91.577  1.00 20.00              
ATOM   4609  HB  THR A 281      52.883  83.553  92.261  1.00 20.00              
ATOM   4610  OG1 THR A 281      53.257  82.172  90.785  1.00 20.00              
ATOM   4611  HG1 THR A 281      53.851  81.675  91.353  1.00 20.00              
ATOM   4612  CG2 THR A 281      51.479  81.901  92.302  1.00 20.00              
ATOM   4613 1HG2 THR A 281      50.945  81.287  91.577  1.00 20.00              
ATOM   4614 2HG2 THR A 281      52.103  81.264  92.929  1.00 20.00              
ATOM   4615 3HG2 THR A 281      50.761  82.433  92.926  1.00 20.00              
ATOM   4616  O   MET A 282      48.695  81.508  87.182  1.00 20.00              
ATOM   4617  C   MET A 282      48.221  82.134  88.052  1.00 20.00              
ATOM   4618  N   MET A 282      49.425  82.313  90.184  1.00 20.00              
ATOM   4619  H   MET A 282      49.285  82.449  91.022  1.00 20.00              
ATOM   4620  CA  MET A 282      48.359  81.703  89.458  1.00 20.00              
ATOM   4621  HA  MET A 282      48.684  80.662  89.446  1.00 20.00              
ATOM   4622  CB  MET A 282      46.938  81.657  90.141  1.00 20.00              
ATOM   4623 2HB  MET A 282      47.024  82.140  91.114  1.00 20.00              
ATOM   4624 3HB  MET A 282      46.251  82.225  89.513  1.00 20.00              
ATOM   4625  CG  MET A 282      46.319  80.261  90.366  1.00 20.00              
ATOM   4626 2HG  MET A 282      45.234  80.368  90.357  1.00 20.00              
ATOM   4627 3HG  MET A 282      46.626  79.620  89.540  1.00 20.00              
ATOM   4628  SD  MET A 282      46.789  79.404  91.951  1.00 20.00              
ATOM   4629  CE  MET A 282      45.149  78.480  92.640  1.00 20.00              
ATOM   4630 1HE  MET A 282      44.803  77.756  91.903  1.00 20.00              
ATOM   4631 2HE  MET A 282      45.386  77.965  93.571  1.00 20.00              
ATOM   4632 3HE  MET A 282      44.367  79.216  92.821  1.00 20.00              
ATOM   4633  O   ILE A 283      48.451  83.179  84.603  1.00 20.00              
ATOM   4634  C   ILE A 283      48.239  83.784  85.641  1.00 20.00              
ATOM   4635  N   ILE A 283      47.251  82.979  87.755  1.00 20.00              
ATOM   4636  H   ILE A 283      46.759  83.271  88.396  1.00 20.00              
ATOM   4637  CA  ILE A 283      46.959  83.459  86.382  1.00 20.00              
ATOM   4638  HA  ILE A 283      46.457  82.603  85.929  1.00 20.00              
ATOM   4639  CB  ILE A 283      45.856  84.475  86.141  1.00 20.00              
ATOM   4640  HB  ILE A 283      46.185  85.489  86.368  1.00 20.00              
ATOM   4641  CG1 ILE A 283      44.699  84.301  87.070  1.00 20.00              
ATOM   4642 2HG1 ILE A 283      44.186  83.369  86.835  1.00 20.00              
ATOM   4643 3HG1 ILE A 283      45.066  84.264  88.096  1.00 20.00              
ATOM   4644  CG2 ILE A 283      45.500  84.372  84.633  1.00 20.00              
ATOM   4645 1HG2 ILE A 283      45.161  83.361  84.407  1.00 20.00              
ATOM   4646 2HG2 ILE A 283      44.708  85.082  84.396  1.00 20.00              
ATOM   4647 3HG2 ILE A 283      46.383  84.601  84.035  1.00 20.00              
ATOM   4648  CD1 ILE A 283      43.682  85.506  86.925  1.00 20.00              
ATOM   4649 1HD1 ILE A 283      43.308  85.546  85.901  1.00 20.00              
ATOM   4650 2HD1 ILE A 283      42.846  85.361  87.611  1.00 20.00              
ATOM   4651 3HD1 ILE A 283      44.189  86.441  87.164  1.00 20.00              
ATOM   4652  O   PHE A 284      51.324  83.595  83.934  1.00 20.00              
ATOM   4653  C   PHE A 284      51.242  83.843  85.129  1.00 20.00              
ATOM   4654  N   PHE A 284      49.128  84.503  86.349  1.00 20.00              
ATOM   4655  H   PHE A 284      48.971  84.715  87.168  1.00 20.00              
ATOM   4656  CA  PHE A 284      50.357  84.914  85.699  1.00 20.00              
ATOM   4657  HA  PHE A 284      49.944  85.495  84.873  1.00 20.00              
ATOM   4658  CB  PHE A 284      51.314  85.770  86.566  1.00 20.00              
ATOM   4659 2HB  PHE A 284      51.902  85.115  87.210  1.00 20.00              
ATOM   4660 3HB  PHE A 284      51.983  86.336  85.916  1.00 20.00              
ATOM   4661  CG  PHE A 284      50.633  86.796  87.492  1.00 20.00              
ATOM   4662  CD1 PHE A 284      49.257  87.041  87.270  1.00 20.00              
ATOM   4663  HD1 PHE A 284      48.724  86.517  86.476  1.00 20.00              
ATOM   4664  CD2 PHE A 284      51.164  87.506  88.498  1.00 20.00              
ATOM   4665  HD2 PHE A 284      52.223  87.344  88.701  1.00 20.00              
ATOM   4666  CE1 PHE A 284      48.576  87.978  88.094  1.00 20.00              
ATOM   4667  HE1 PHE A 284      47.517  88.137  87.887  1.00 20.00              
ATOM   4668  CE2 PHE A 284      50.508  88.429  89.316  1.00 20.00              
ATOM   4669  HE2 PHE A 284      51.052  88.948  90.107  1.00 20.00              
ATOM   4670  CZ  PHE A 284      49.112  88.689  89.104  1.00 20.00              
ATOM   4671  HZ  PHE A 284      48.539  89.396  89.705  1.00 20.00              
ATOM   4672  O   VAL A 285      52.048  80.617  83.525  1.00 20.00              
ATOM   4673  C   VAL A 285      51.493  80.956  84.652  1.00 20.00              
ATOM   4674  N   VAL A 285      51.586  82.966  85.974  1.00 20.00              
ATOM   4675  H   VAL A 285      51.340  83.067  86.793  1.00 20.00              
ATOM   4676  CA  VAL A 285      52.342  81.787  85.608  1.00 20.00              
ATOM   4677  HA  VAL A 285      53.303  82.035  85.160  1.00 20.00              
ATOM   4678  CB  VAL A 285      52.553  80.919  86.854  1.00 20.00              
ATOM   4679  HB  VAL A 285      52.900  81.683  87.551  1.00 20.00              
ATOM   4680  CG1 VAL A 285      51.354  80.278  87.459  1.00 20.00              
ATOM   4681 1HG1 VAL A 285      50.885  79.619  86.728  1.00 20.00              
ATOM   4682 2HG1 VAL A 285      51.653  79.696  88.331  1.00 20.00              
ATOM   4683 3HG1 VAL A 285      50.644  81.047  87.762  1.00 20.00              
ATOM   4684  CG2 VAL A 285      53.616  79.774  86.646  1.00 20.00              
ATOM   4685 1HG2 VAL A 285      54.579  80.216  86.387  1.00 20.00              
ATOM   4686 2HG2 VAL A 285      53.717  79.198  87.566  1.00 20.00              
ATOM   4687 3HG2 VAL A 285      53.289  79.117  85.841  1.00 20.00              
ATOM   4688  O   ILE A 286      48.728  79.931  81.637  1.00 20.00              
ATOM   4689  C   ILE A 286      49.170  80.682  82.535  1.00 20.00              
ATOM   4690  N   ILE A 286      50.216  80.986  84.769  1.00 20.00              
ATOM   4691  H   ILE A 286      49.855  81.500  85.356  1.00 20.00              
ATOM   4692  CA  ILE A 286      49.393  80.180  83.942  1.00 20.00              
ATOM   4693  HA  ILE A 286      49.925  79.261  83.692  1.00 20.00              
ATOM   4694  CB  ILE A 286      48.131  79.728  84.743  1.00 20.00              
ATOM   4695  HB  ILE A 286      47.522  80.608  84.952  1.00 20.00              
ATOM   4696  CG1 ILE A 286      48.598  79.088  86.059  1.00 20.00              
ATOM   4697 2HG1 ILE A 286      49.412  78.404  85.818  1.00 20.00              
ATOM   4698 3HG1 ILE A 286      48.974  79.889  86.696  1.00 20.00              
ATOM   4699  CG2 ILE A 286      47.143  78.745  83.901  1.00 20.00              
ATOM   4700 1HG2 ILE A 286      47.686  77.844  83.613  1.00 20.00              
ATOM   4701 2HG2 ILE A 286      46.288  78.472  84.519  1.00 20.00              
ATOM   4702 3HG2 ILE A 286      46.794  79.260  83.005  1.00 20.00              
ATOM   4703  CD1 ILE A 286      47.534  78.278  86.898  1.00 20.00              
ATOM   4704 1HD1 ILE A 286      47.150  77.453  86.299  1.00 20.00              
ATOM   4705 2HD1 ILE A 286      48.005  77.884  87.800  1.00 20.00              
ATOM   4706 3HD1 ILE A 286      46.712  78.937  87.176  1.00 20.00              
ATOM   4707  O   SER A 287      50.351  81.876  79.013  1.00 20.00              
ATOM   4708  C   SER A 287      50.407  82.096  80.250  1.00 20.00              
ATOM   4709  N   SER A 287      49.285  82.001  82.449  1.00 20.00              
ATOM   4710  H   SER A 287      49.404  82.517  83.125  1.00 20.00              
ATOM   4711  CA  SER A 287      49.184  82.472  81.072  1.00 20.00              
ATOM   4712  HA  SER A 287      48.284  82.031  80.643  1.00 20.00              
ATOM   4713  CB  SER A 287      49.131  83.954  80.997  1.00 20.00              
ATOM   4714 2HB  SER A 287      48.115  84.303  81.182  1.00 20.00              
ATOM   4715 3HB  SER A 287      49.806  84.392  81.733  1.00 20.00              
ATOM   4716  OG  SER A 287      49.543  84.320  79.673  1.00 20.00              
ATOM   4717  HG  SER A 287      49.521  85.276  79.584  1.00 20.00              
ATOM   4718  O   SER A 288      52.720  79.922  78.527  1.00 20.00              
ATOM   4719  C   SER A 288      52.322  80.244  79.601  1.00 20.00              
ATOM   4720  N   SER A 288      51.564  81.971  80.904  1.00 20.00              
ATOM   4721  H   SER A 288      51.609  82.183  81.737  1.00 20.00              
ATOM   4722  CA  SER A 288      52.729  81.489  80.233  1.00 20.00              
ATOM   4723  HA  SER A 288      53.169  82.164  79.497  1.00 20.00              
ATOM   4724  CB  SER A 288      53.751  81.195  81.261  1.00 20.00              
ATOM   4725 2HB  SER A 288      53.991  82.107  81.808  1.00 20.00              
ATOM   4726 3HB  SER A 288      53.367  80.447  81.955  1.00 20.00              
ATOM   4727  OG  SER A 288      54.918  80.701  80.633  1.00 20.00              
ATOM   4728  HG  SER A 288      55.584  80.510  81.299  1.00 20.00              
ATOM   4729  O   ILE A 289      49.882  77.395  78.093  1.00 20.00              
ATOM   4730  C   ILE A 289      49.842  78.256  78.911  1.00 20.00              
ATOM   4731  N   ILE A 289      51.486  79.510  80.385  1.00 20.00              
ATOM   4732  H   ILE A 289      51.313  79.827  81.166  1.00 20.00              
ATOM   4733  CA  ILE A 289      50.871  78.269  80.037  1.00 20.00              
ATOM   4734  HA  ILE A 289      51.648  77.637  79.606  1.00 20.00              
ATOM   4735  CB  ILE A 289      50.270  77.686  81.345  1.00 20.00              
ATOM   4736  HB  ILE A 289      49.718  78.444  81.901  1.00 20.00              
ATOM   4737  CG1 ILE A 289      51.428  77.318  82.339  1.00 20.00              
ATOM   4738 2HG1 ILE A 289      51.615  78.222  82.921  1.00 20.00              
ATOM   4739 3HG1 ILE A 289      51.023  76.543  82.990  1.00 20.00              
ATOM   4740  CG2 ILE A 289      49.049  76.794  81.167  1.00 20.00              
ATOM   4741 1HG2 ILE A 289      49.310  75.940  80.543  1.00 20.00              
ATOM   4742 2HG2 ILE A 289      48.710  76.442  82.142  1.00 20.00              
ATOM   4743 3HG2 ILE A 289      48.250  77.363  80.690  1.00 20.00              
ATOM   4744  CD1 ILE A 289      52.802  76.816  81.913  1.00 20.00              
ATOM   4745 1HD1 ILE A 289      53.284  77.565  81.283  1.00 20.00              
ATOM   4746 2HD1 ILE A 289      53.415  76.636  82.797  1.00 20.00              
ATOM   4747 3HD1 ILE A 289      52.692  75.887  81.354  1.00 20.00              
ATOM   4748  O   ILE A 290      47.980  79.138  75.673  1.00 20.00              
ATOM   4749  C   ILE A 290      48.373  79.683  76.724  1.00 20.00              
ATOM   4750  N   ILE A 290      48.772  79.004  79.089  1.00 20.00              
ATOM   4751  H   ILE A 290      48.666  79.422  79.833  1.00 20.00              
ATOM   4752  CA  ILE A 290      47.732  79.133  78.007  1.00 20.00              
ATOM   4753  HA  ILE A 290      47.355  78.126  77.824  1.00 20.00              
ATOM   4754  CB  ILE A 290      46.371  79.882  78.393  1.00 20.00              
ATOM   4755  HB  ILE A 290      46.191  80.763  77.776  1.00 20.00              
ATOM   4756  CG1 ILE A 290      46.447  80.354  79.819  1.00 20.00              
ATOM   4757 2HG1 ILE A 290      46.982  79.625  80.429  1.00 20.00              
ATOM   4758 3HG1 ILE A 290      46.959  81.315  79.870  1.00 20.00              
ATOM   4759  CG2 ILE A 290      45.222  78.834  78.189  1.00 20.00              
ATOM   4760 1HG2 ILE A 290      45.394  77.974  78.838  1.00 20.00              
ATOM   4761 2HG2 ILE A 290      44.264  79.291  78.439  1.00 20.00              
ATOM   4762 3HG2 ILE A 290      45.208  78.508  77.149  1.00 20.00              
ATOM   4763  CD1 ILE A 290      44.965  80.503  80.330  1.00 20.00              
ATOM   4764 1HD1 ILE A 290      44.459  79.539  80.269  1.00 20.00              
ATOM   4765 2HD1 ILE A 290      44.969  80.845  81.365  1.00 20.00              
ATOM   4766 3HD1 ILE A 290      44.437  81.230  79.711  1.00 20.00              
ATOM   4767  O   VAL A 291      50.285  79.888  73.697  1.00 20.00              
ATOM   4768  C   VAL A 291      50.798  80.188  74.774  1.00 20.00              
ATOM   4769  N   VAL A 291      49.355  80.556  76.744  1.00 20.00              
ATOM   4770  H   VAL A 291      49.603  80.799  77.531  1.00 20.00              
ATOM   4771  CA  VAL A 291      50.104  81.194  75.639  1.00 20.00              
ATOM   4772  HA  VAL A 291      49.436  81.704  74.944  1.00 20.00              
ATOM   4773  CB  VAL A 291      51.060  82.305  76.207  1.00 20.00              
ATOM   4774  HB  VAL A 291      51.605  81.911  77.064  1.00 20.00              
ATOM   4775  CG1 VAL A 291      52.235  82.672  75.291  1.00 20.00              
ATOM   4776 1HG1 VAL A 291      51.853  83.042  74.339  1.00 20.00              
ATOM   4777 2HG1 VAL A 291      52.839  83.446  75.765  1.00 20.00              
ATOM   4778 3HG1 VAL A 291      52.849  81.788  75.117  1.00 20.00              
ATOM   4779  CG2 VAL A 291      50.198  83.472  76.701  1.00 20.00              
ATOM   4780 1HG2 VAL A 291      49.525  83.121  77.484  1.00 20.00              
ATOM   4781 2HG2 VAL A 291      50.842  84.257  77.099  1.00 20.00              
ATOM   4782 3HG2 VAL A 291      49.613  83.870  75.871  1.00 20.00              
ATOM   4783  O   THR A 292      51.326  77.474  72.860  1.00 20.00              
ATOM   4784  C   THR A 292      51.529  77.275  74.024  1.00 20.00              
ATOM   4785  N   THR A 292      51.672  79.395  75.335  1.00 20.00              
ATOM   4786  H   THR A 292      51.896  79.607  76.138  1.00 20.00              
ATOM   4787  CA  THR A 292      52.328  78.198  74.804  1.00 20.00              
ATOM   4788  HA  THR A 292      53.056  78.609  74.103  1.00 20.00              
ATOM   4789  CB  THR A 292      52.968  77.412  75.845  1.00 20.00              
ATOM   4790  HB  THR A 292      52.879  76.340  75.661  1.00 20.00              
ATOM   4791  OG1 THR A 292      52.277  77.598  77.054  1.00 20.00              
ATOM   4792  HG1 THR A 292      52.696  77.079  77.745  1.00 20.00              
ATOM   4793  CG2 THR A 292      54.471  77.544  75.826  1.00 20.00              
ATOM   4794 1HG2 THR A 292      54.752  78.549  76.145  1.00 20.00              
ATOM   4795 2HG2 THR A 292      54.910  76.811  76.503  1.00 20.00              
ATOM   4796 3HG2 THR A 292      54.838  77.370  74.815  1.00 20.00              
ATOM   4797  O   VAL A 293      48.931  75.345  72.128  1.00 20.00              
ATOM   4798  C   VAL A 293      49.019  76.087  73.121  1.00 20.00              
ATOM   4799  N   VAL A 293      50.960  76.264  74.648  1.00 20.00              
ATOM   4800  H   VAL A 293      51.412  75.933  75.301  1.00 20.00              
ATOM   4801  CA  VAL A 293      49.736  75.643  74.389  1.00 20.00              
ATOM   4802  HA  VAL A 293      50.013  74.632  74.090  1.00 20.00              
ATOM   4803  CB  VAL A 293      48.886  75.229  75.581  1.00 20.00              
ATOM   4804  HB  VAL A 293      49.408  75.368  76.528  1.00 20.00              
ATOM   4805  CG1 VAL A 293      47.648  76.118  75.632  1.00 20.00              
ATOM   4806 1HG1 VAL A 293      47.076  75.999  74.712  1.00 20.00              
ATOM   4807 2HG1 VAL A 293      47.029  75.832  76.484  1.00 20.00              
ATOM   4808 3HG1 VAL A 293      47.952  77.160  75.738  1.00 20.00              
ATOM   4809  CG2 VAL A 293      48.569  73.712  75.459  1.00 20.00              
ATOM   4810 1HG2 VAL A 293      49.501  73.145  75.452  1.00 20.00              
ATOM   4811 2HG2 VAL A 293      47.959  73.398  76.306  1.00 20.00              
ATOM   4812 3HG2 VAL A 293      48.024  73.528  74.533  1.00 20.00              
ATOM   4813  O   VAL A 294      48.676  77.693  69.804  1.00 20.00              
ATOM   4814  C   VAL A 294      48.871  78.119  70.926  1.00 20.00              
ATOM   4815  N   VAL A 294      48.463  77.301  73.181  1.00 20.00              
ATOM   4816  H   VAL A 294      48.452  77.722  73.931  1.00 20.00              
ATOM   4817  CA  VAL A 294      47.853  77.954  71.959  1.00 20.00              
ATOM   4818  HA  VAL A 294      47.085  77.275  71.588  1.00 20.00              
ATOM   4819  CB  VAL A 294      46.931  79.191  72.149  1.00 20.00              
ATOM   4820  HB  VAL A 294      46.422  78.962  73.086  1.00 20.00              
ATOM   4821  CG1 VAL A 294      47.713  80.559  72.243  1.00 20.00              
ATOM   4822 1HG1 VAL A 294      48.281  80.717  71.326  1.00 20.00              
ATOM   4823 2HG1 VAL A 294      47.003  81.376  72.375  1.00 20.00              
ATOM   4824 3HG1 VAL A 294      48.396  80.531  73.091  1.00 20.00              
ATOM   4825  CG2 VAL A 294      45.927  79.391  70.983  1.00 20.00              
ATOM   4826 1HG2 VAL A 294      45.286  78.512  70.899  1.00 20.00              
ATOM   4827 2HG2 VAL A 294      45.313  80.272  71.177  1.00 20.00              
ATOM   4828 3HG2 VAL A 294      46.476  79.531  70.051  1.00 20.00              
ATOM   4829  O   VAL A 295      51.179  78.493  68.285  1.00 20.00              
ATOM   4830  C   VAL A 295      51.311  78.505  69.544  1.00 20.00              
ATOM   4831  N   VAL A 295      49.798  79.042  71.224  1.00 20.00              
ATOM   4832  H   VAL A 295      49.864  79.262  72.053  1.00 20.00              
ATOM   4833  CA  VAL A 295      50.715  79.723  70.293  1.00 20.00              
ATOM   4834  HA  VAL A 295      50.229  80.504  69.706  1.00 20.00              
ATOM   4835  CB  VAL A 295      51.901  80.439  70.935  1.00 20.00              
ATOM   4836  HB  VAL A 295      52.495  79.719  71.499  1.00 20.00              
ATOM   4837  CG1 VAL A 295      52.708  81.118  69.868  1.00 20.00              
ATOM   4838 1HG1 VAL A 295      52.084  81.843  69.345  1.00 20.00              
ATOM   4839 2HG1 VAL A 295      53.556  81.631  70.322  1.00 20.00              
ATOM   4840 3HG1 VAL A 295      53.072  80.374  69.159  1.00 20.00              
ATOM   4841  CG2 VAL A 295      51.356  81.568  71.790  1.00 20.00              
ATOM   4842 1HG2 VAL A 295      50.701  81.157  72.558  1.00 20.00              
ATOM   4843 2HG2 VAL A 295      52.183  82.098  72.263  1.00 20.00              
ATOM   4844 3HG2 VAL A 295      50.792  82.260  71.163  1.00 20.00              
ATOM   4845  O   ILE A 296      51.922  74.755  68.046  1.00 20.00              
ATOM   4846  C   ILE A 296      51.566  75.230  69.091  1.00 20.00              
ATOM   4847  N   ILE A 296      51.736  77.451  70.152  1.00 20.00              
ATOM   4848  H   ILE A 296      51.576  77.410  70.996  1.00 20.00              
ATOM   4849  CA  ILE A 296      52.431  76.357  69.599  1.00 20.00              
ATOM   4850  HA  ILE A 296      52.920  76.903  68.792  1.00 20.00              
ATOM   4851  CB  ILE A 296      53.553  75.677  70.413  1.00 20.00              
ATOM   4852  HB  ILE A 296      53.542  74.588  70.487  1.00 20.00              
ATOM   4853  CG1 ILE A 296      53.379  76.166  71.797  1.00 20.00              
ATOM   4854 2HG1 ILE A 296      52.316  76.171  72.041  1.00 20.00              
ATOM   4855 3HG1 ILE A 296      53.905  75.497  72.479  1.00 20.00              
ATOM   4856  CG2 ILE A 296      54.820  75.987  69.708  1.00 20.00              
ATOM   4857 1HG2 ILE A 296      54.960  77.068  69.671  1.00 20.00              
ATOM   4858 2HG2 ILE A 296      55.655  75.530  70.240  1.00 20.00              
ATOM   4859 3HG2 ILE A 296      54.776  75.593  68.693  1.00 20.00              
ATOM   4860  CD1 ILE A 296      53.920  77.549  71.961  1.00 20.00              
ATOM   4861 1HD1 ILE A 296      53.396  78.227  71.286  1.00 20.00              
ATOM   4862 2HD1 ILE A 296      53.776  77.877  72.991  1.00 20.00              
ATOM   4863 3HD1 ILE A 296      54.985  77.553  71.724  1.00 20.00              
ATOM   4864  O   ASN A 297      48.723  74.327  66.408  1.00 20.00              
ATOM   4865  C   ASN A 297      48.994  75.074  67.300  1.00 20.00              
ATOM   4866  N   ASN A 297      50.251  75.301  69.328  1.00 20.00              
ATOM   4867  H   ASN A 297      49.948  75.875  69.892  1.00 20.00              
ATOM   4868  CA  ASN A 297      49.350  74.437  68.677  1.00 20.00              
ATOM   4869  HA  ASN A 297      49.749  73.443  68.467  1.00 20.00              
ATOM   4870  CB  ASN A 297      48.118  74.157  69.579  1.00 20.00              
ATOM   4871 2HB  ASN A 297      48.333  73.267  70.172  1.00 20.00              
ATOM   4872 3HB  ASN A 297      47.987  75.013  70.242  1.00 20.00              
ATOM   4873  CG  ASN A 297      46.796  73.922  68.896  1.00 20.00              
ATOM   4874  OD1 ASN A 297      46.824  73.212  67.897  1.00 20.00              
ATOM   4875  ND2 ASN A 297      45.633  74.426  69.302  1.00 20.00              
ATOM   4876 1HD2 ASN A 297      44.789  74.220  68.787  1.00 20.00              
ATOM   4877 2HD2 ASN A 297      45.600  75.012  70.125  1.00 20.00              
ATOM   4878  O   THR A 298      49.393  77.432  64.200  1.00 20.00              
ATOM   4879  C   THR A 298      49.585  77.272  65.423  1.00 20.00              
ATOM   4880  N   THR A 298      48.645  76.351  67.530  1.00 20.00              
ATOM   4881  H   THR A 298      48.593  76.656  68.332  1.00 20.00              
ATOM   4882  CA  THR A 298      48.356  77.211  66.381  1.00 20.00              
ATOM   4883  HA  THR A 298      47.490  76.782  65.875  1.00 20.00              
ATOM   4884  CB  THR A 298      47.970  78.619  66.716  1.00 20.00              
ATOM   4885  HB  THR A 298      48.486  78.845  67.649  1.00 20.00              
ATOM   4886  OG1 THR A 298      46.579  78.793  66.998  1.00 20.00              
ATOM   4887  HG1 THR A 298      46.407  79.716  67.203  1.00 20.00              
ATOM   4888  CG2 THR A 298      48.458  79.619  65.626  1.00 20.00              
ATOM   4889 1HG2 THR A 298      47.895  79.457  64.706  1.00 20.00              
ATOM   4890 2HG2 THR A 298      48.301  80.641  65.972  1.00 20.00              
ATOM   4891 3HG2 THR A 298      49.520  79.460  65.435  1.00 20.00              
ATOM   4892  O   HIS A 299      52.117  76.433  63.025  1.00 20.00              
ATOM   4893  C   HIS A 299      51.866  76.197  64.247  1.00 20.00              
ATOM   4894  N   HIS A 299      50.780  77.502  65.920  1.00 20.00              
ATOM   4895  H   HIS A 299      50.815  77.711  66.753  1.00 20.00              
ATOM   4896  CA  HIS A 299      52.075  77.442  65.198  1.00 20.00              
ATOM   4897  HA  HIS A 299      52.457  78.277  64.608  1.00 20.00              
ATOM   4898  CB  HIS A 299      53.016  77.148  66.303  1.00 20.00              
ATOM   4899 2HB  HIS A 299      52.684  77.700  67.182  1.00 20.00              
ATOM   4900 3HB  HIS A 299      52.970  76.078  66.508  1.00 20.00              
ATOM   4901  CG  HIS A 299      54.414  77.445  66.185  1.00 20.00              
ATOM   4902  ND1 HIS A 299      55.237  77.328  65.162  1.00 20.00              
ATOM   4903  HD1 HIS A 299      54.969  76.985  64.250  1.00 20.00              
ATOM   4904  CD2 HIS A 299      55.207  77.942  67.188  1.00 20.00              
ATOM   4905  HD2 HIS A 299      54.979  78.205  68.221  1.00 20.00              
ATOM   4906  CE1 HIS A 299      56.470  77.722  65.491  1.00 20.00              
ATOM   4907  HE1 HIS A 299      57.256  77.679  64.737  1.00 20.00              
ATOM   4908  NE2 HIS A 299      56.524  78.120  66.747  1.00 20.00              
ATOM   4909  HE2 HIS A 299      57.320  78.468  67.263  1.00 20.00              
ATOM   4910  O   HIS A 300      50.118  73.307  61.868  1.00 20.00              
ATOM   4911  C   HIS A 300      49.977  73.977  62.960  1.00 20.00              
ATOM   4912  N   HIS A 300      51.311  75.104  64.837  1.00 20.00              
ATOM   4913  H   HIS A 300      51.087  75.102  65.667  1.00 20.00              
ATOM   4914  CA  HIS A 300      51.110  73.897  63.961  1.00 20.00              
ATOM   4915  HA  HIS A 300      52.010  73.803  63.354  1.00 20.00              
ATOM   4916  CB  HIS A 300      50.884  72.640  64.830  1.00 20.00              
ATOM   4917 2HB  HIS A 300      50.104  72.793  65.577  1.00 20.00              
ATOM   4918 3HB  HIS A 300      50.641  71.763  64.228  1.00 20.00              
ATOM   4919  CG  HIS A 300      52.211  72.419  65.527  1.00 20.00              
ATOM   4920  ND1 HIS A 300      52.419  71.525  66.628  1.00 20.00              
ATOM   4921  HD1 HIS A 300      51.698  70.955  67.048  1.00 20.00              
ATOM   4922  CD2 HIS A 300      53.451  72.975  65.296  1.00 20.00              
ATOM   4923  HD2 HIS A 300      53.808  73.706  64.571  1.00 20.00              
ATOM   4924  CE1 HIS A 300      53.697  71.549  67.024  1.00 20.00              
ATOM   4925  HE1 HIS A 300      54.038  70.928  67.854  1.00 20.00              
ATOM   4926  NE2 HIS A 300      54.355  72.438  66.216  1.00 20.00              
ATOM   4927  HE2 HIS A 300      55.337  72.669  66.276  1.00 20.00              
ATOM   4928  O   ARG A 301      46.007  74.641  61.091  1.00 20.00              
ATOM   4929  C   ARG A 301      47.237  74.338  61.276  1.00 20.00              
ATOM   4930  N   ARG A 301      49.130  74.903  63.094  1.00 20.00              
ATOM   4931  H   ARG A 301      49.374  75.637  63.473  1.00 20.00              
ATOM   4932  CA  ARG A 301      47.711  74.762  62.668  1.00 20.00              
ATOM   4933  HA  ARG A 301      47.487  73.827  63.182  1.00 20.00              
ATOM   4934  CB  ARG A 301      46.877  76.039  63.090  1.00 20.00              
ATOM   4935 2HB  ARG A 301      45.818  75.801  62.981  1.00 20.00              
ATOM   4936 3HB  ARG A 301      47.096  76.252  64.137  1.00 20.00              
ATOM   4937  CG  ARG A 301      47.163  77.325  62.271  1.00 20.00              
ATOM   4938 2HG  ARG A 301      48.241  77.494  62.271  1.00 20.00
[truncated: 2,025,649 more chars]
