# Supplementary material for: NAChRDB: A Web Resource of Structure–Function Annotations to Unravel the Allostery of Nicotinic Acetylcholine Receptors
Source: ACS Omega. 2021 Aug 31;6(36):23023–7. doi: 10.1021/acsomega.1c00817 (PMC8444218; doi:10.1021/acsomega.1c00817)
Supplement: Supplementary file 2 — ao1c00817_si_002.zip [file ao1c00817_si_002.zip › S5.csv]

Residue	AtomName	ChargeClosedConformer	ChargeOpenConformer
SER 1 A	O	-0.689085	-0.724235
SER 1 A	C	0.603795	0.622265
SER 1 A	N	-0.854025	-0.836807
SER 1 A	H1	0.326561	0.305874
SER 1 A	H2	0.402954	0.332046
SER 1 A	H3	0.350237	0.361605
SER 1 A	CA	-0.212751	-0.227911
SER 1 A	HA	0.349723	0.308833
SER 1 A	CB	-0.261367	-0.275585
SER 1 A	2HB	0.211961	0.197196
SER 1 A	3HB	0.215525	0.223552
SER 1 A	OG	-0.718938	-0.72161
SER 1 A	HG	0.466431	0.474762
GLU 2 A	O	-0.785646	-0.778587
GLU 2 A	C	0.781224	0.772536
GLU 2 A	N	-0.654627	-0.660152
GLU 2 A	H	0.390265	0.442778
GLU 2 A	CA	-0.15244	-0.160163
GLU 2 A	HA	0.207216	0.212678
GLU 2 A	CB	-0.528198	-0.524049
GLU 2 A	2HB	0.233366	0.236831
GLU 2 A	3HB	0.275431	0.279539
GLU 2 A	CG	-0.53261	-0.493581
GLU 2 A	2HG	0.40346	0.379091
GLU 2 A	3HG	0.254249	0.284354
GLU 2 A	CD	0.872532	0.942696
GLU 2 A	OE1	-0.608929	-0.638519
GLU 2 A	OE2	-0.606937	-0.641124
HIS 3 A	O	-0.746541	-0.737106
HIS 3 A	C	0.614191	0.647546
HIS 3 A	N	-0.673497	-0.699538
HIS 3 A	H	0.378924	0.385309
HIS 3 A	CA	-0.136589	-0.132278
HIS 3 A	HA	0.207364	0.224375
HIS 3 A	CB	-0.550003	-0.55451
HIS 3 A	2HB	0.25727	0.266646
HIS 3 A	3HB	0.207104	0.199159
HIS 3 A	CG	0.223528	0.263929
HIS 3 A	ND1	-0.565484	-0.566991
HIS 3 A	HD1	0.331385	0.338342
HIS 3 A	CD2	-0.059699	-0.105396
HIS 3 A	HD2	0.161128	0.163151
HIS 3 A	CE1	0.070321	0.060232
HIS 3 A	HE1	0.17501	0.172384
HIS 3 A	NE2	-0.560785	-0.558461
HIS 3 A	HE2	0.31873	0.314691
GLU 4 A	O	-0.687255	-0.697607
GLU 4 A	C	0.737239	0.744543
GLU 4 A	N	-0.653486	-0.687124
GLU 4 A	H	0.445757	0.496204
GLU 4 A	CA	-0.164584	-0.165048
GLU 4 A	HA	0.26996	0.266634
GLU 4 A	CB	-0.549852	-0.538685
GLU 4 A	2HB	0.28485	0.257865
GLU 4 A	3HB	0.219953	0.228517
GLU 4 A	CG	-0.57621	-0.568119
GLU 4 A	2HG	0.229851	0.228035
GLU 4 A	3HG	0.292875	0.300212
GLU 4 A	CD	0.930445	0.935718
GLU 4 A	OE1	-0.694979	-0.665075
GLU 4 A	OE2	-0.617897	-0.634881
THR 5 A	O	-0.710392	-0.688461
THR 5 A	C	0.665587	0.643477
THR 5 A	N	-0.677609	-0.680646
THR 5 A	H	0.406154	0.41472
THR 5 A	CA	-0.112295	-0.114859
THR 5 A	HA	0.278368	0.282638
THR 5 A	CB	-0.028889	-0.060313
THR 5 A	HB	0.205623	0.20566
THR 5 A	OG1	-0.752765	-0.748318
THR 5 A	HG1	0.439908	0.441903
THR 5 A	CG2	-0.685129	-0.658267
THR 5 A	1HG2	0.265858	0.268322
THR 5 A	2HG2	0.217881	0.223247
THR 5 A	3HG2	0.244685	0.247069
ARG 6 A	O	-0.678706	-0.675113
ARG 6 A	C	0.746351	0.738453
ARG 6 A	N	-0.670514	-0.655737
ARG 6 A	H	0.41917	0.422216
ARG 6 A	CA	-0.160728	-0.15122
ARG 6 A	HA	0.272614	0.275985
ARG 6 A	CB	-0.489389	-0.489721
ARG 6 A	2HB	0.278987	0.286143
ARG 6 A	3HB	0.25854	0.250399
ARG 6 A	CG	-0.482183	-0.488798
ARG 6 A	2HG	0.232927	0.230347
ARG 6 A	3HG	0.250914	0.247641
ARG 6 A	CD	-0.331816	-0.320145
ARG 6 A	2HD	0.223996	0.228527
ARG 6 A	3HD	0.206002	0.205759
ARG 6 A	NE	-0.611764	-0.605307
ARG 6 A	HE	0.31512	0.316704
ARG 6 A	CZ	0.671873	0.649043
ARG 6 A	NH1	-0.807955	-0.808559
ARG 6 A	1HH1	0.273155	0.284891
ARG 6 A	2HH1	0.325511	0.331245
ARG 6 A	NH2	-0.807927	-0.804772
ARG 6 A	1HH2	0.304243	0.307364
ARG 6 A	2HH2	0.320739	0.323094
LEU 7 A	O	-0.685166	-0.695042
LEU 7 A	C	0.682221	0.6964
LEU 7 A	N	-0.683056	-0.682093
LEU 7 A	H	0.514106	0.47998
LEU 7 A	CA	-0.124782	-0.13069
LEU 7 A	HA	0.294787	0.301901
LEU 7 A	CB	-0.499401	-0.49263
LEU 7 A	2HB	0.277103	0.269838
LEU 7 A	3HB	0.253565	0.280738
LEU 7 A	CG	-0.202164	-0.202436
LEU 7 A	HG	0.386848	0.374122
LEU 7 A	CD1	-0.662803	-0.678935
LEU 7 A	1HD1	0.23229	0.235874
LEU 7 A	2HD1	0.322683	0.286302
LEU 7 A	3HD1	0.249027	0.247148
LEU 7 A	CD2	-0.616322	-0.63267
LEU 7 A	1HD2	0.23948	0.222511
LEU 7 A	2HD2	0.307216	0.341949
LEU 7 A	3HD2	0.308732	0.304171
VAL 8 A	O	-0.718027	-0.703798
VAL 8 A	C	0.679952	0.62896
VAL 8 A	N	-0.699199	-0.697785
VAL 8 A	H	0.470485	0.470228
VAL 8 A	CA	-0.124997	-0.124269
VAL 8 A	HA	0.249825	0.254799
VAL 8 A	CB	-0.26677	-0.26221
VAL 8 A	HB	0.257097	0.254795
VAL 8 A	CG1	-0.675181	-0.675505
VAL 8 A	1HG1	0.285529	0.280992
VAL 8 A	2HG1	0.226118	0.228913
VAL 8 A	3HG1	0.204036	0.201122
VAL 8 A	CG2	-0.660199	-0.651454
VAL 8 A	1HG2	0.242248	0.237986
VAL 8 A	2HG2	0.230902	0.228054
VAL 8 A	3HG2	0.275122	0.28204
ALA 9 A	O	-0.729371	-0.741662
ALA 9 A	C	0.70239	0.69687
ALA 9 A	N	-0.676199	-0.668412
ALA 9 A	H	0.495393	0.496678
ALA 9 A	CA	-0.149933	-0.131827
ALA 9 A	HA	0.280042	0.293254
ALA 9 A	CB	-0.700079	-0.706091
ALA 9 A	1HB	0.268752	0.262927
ALA 9 A	2HB	0.253827	0.250692
ALA 9 A	3HB	0.246047	0.245852
ASN 10 A	O	-0.652918	-0.648617
ASN 10 A	C	0.731719	0.715451
ASN 10 A	N	-0.689094	-0.681032
ASN 10 A	H	0.459528	0.460036
ASN 10 A	CA	-0.124028	-0.143173
ASN 10 A	HA	0.331042	0.329666
ASN 10 A	CB	-0.578459	-0.581325
ASN 10 A	2HB	0.259526	0.262442
ASN 10 A	3HB	0.273652	0.27037
ASN 10 A	CG	0.691232	0.708597
ASN 10 A	OD1	-0.612055	-0.629081
ASN 10 A	ND2	-0.799581	-0.801786
ASN 10 A	1HD2	0.379027	0.377681
ASN 10 A	2HD2	0.332615	0.331249
LEU 11 A	O	-0.677952	-0.676709
LEU 11 A	C	0.737022	0.717798
LEU 11 A	N	-0.693158	-0.693572
LEU 11 A	H	0.465227	0.464414
LEU 11 A	CA	-0.128054	-0.129367
LEU 11 A	HA	0.289731	0.309609
LEU 11 A	CB	-0.494523	-0.500036
LEU 11 A	2HB	0.249558	0.262998
LEU 11 A	3HB	0.251579	0.257654
LEU 11 A	CG	-0.200115	-0.215536
LEU 11 A	HG	0.355305	0.349615
LEU 11 A	CD1	-0.649553	-0.638173
LEU 11 A	1HD1	0.252962	0.262793
LEU 11 A	2HD1	0.296775	0.294917
LEU 11 A	3HD1	0.213795	0.211314
LEU 11 A	CD2	-0.63435	-0.608919
LEU 11 A	1HD2	0.234623	0.228224
LEU 11 A	2HD2	0.298115	0.297863
LEU 11 A	3HD2	0.257943	0.274686
LEU 12 A	O	-0.666658	-0.622858
LEU 12 A	C	0.822815	0.767902
LEU 12 A	N	-0.699843	-0.693309
LEU 12 A	H	0.449578	0.462614
LEU 12 A	CA	-0.149988	-0.156027
LEU 12 A	HA	0.262156	0.266791
LEU 12 A	CB	-0.478046	-0.485235
LEU 12 A	2HB	0.254	0.250797
LEU 12 A	3HB	0.283335	0.279388
LEU 12 A	CG	-0.230826	-0.230451
LEU 12 A	HG	0.299011	0.304935
LEU 12 A	CD1	-0.647108	-0.644703
LEU 12 A	1HD1	0.242169	0.244647
LEU 12 A	2HD1	0.238327	0.237107
LEU 12 A	3HD1	0.288281	0.311495
LEU 12 A	CD2	-0.681709	-0.687067
LEU 12 A	1HD2	0.231533	0.230773
LEU 12 A	2HD2	0.234716	0.23316
LEU 12 A	3HD2	0.246391	0.251568
GLU 13 A	O	-0.655732	-0.635853
GLU 13 A	C	0.778256	0.74981
GLU 13 A	N	-0.715078	-0.700814
GLU 13 A	H	0.484633	0.485851
GLU 13 A	CA	-0.170645	-0.164887
GLU 13 A	HA	0.250719	0.265197
GLU 13 A	CB	-0.513738	-0.511895
GLU 13 A	2HB	0.310737	0.314931
GLU 13 A	3HB	0.263742	0.261476
GLU 13 A	CG	-0.533859	-0.523442
GLU 13 A	2HG	0.236307	0.236792
GLU 13 A	3HG	0.328687	0.328901
GLU 13 A	CD	0.933226	0.945961
GLU 13 A	OE1	-0.626391	-0.639572
GLU 13 A	OE2	-0.69026	-0.697695
ASN 14 A	O	-0.622002	-0.63203
ASN 14 A	C	0.673185	0.696146
ASN 14 A	N	-0.698341	-0.694779
ASN 14 A	H	0.466	0.472507
ASN 14 A	CA	-0.120529	-0.135342
ASN 14 A	HA	0.318414	0.319185
ASN 14 A	CB	-0.571102	-0.570867
ASN 14 A	2HB	0.24962	0.248034
ASN 14 A	3HB	0.248403	0.253853
ASN 14 A	CG	0.696221	0.699112
ASN 14 A	OD1	-0.614087	-0.625422
ASN 14 A	ND2	-0.791892	-0.802013
ASN 14 A	1HD2	0.384993	0.379296
ASN 14 A	2HD2	0.347182	0.348805
TYR 15 A	O	-0.611509	-0.595314
TYR 15 A	C	0.696141	0.696993
TYR 15 A	N	-0.682581	-0.691564
TYR 15 A	H	0.515211	0.503456
TYR 15 A	CA	-0.152328	-0.138695
TYR 15 A	HA	0.230991	0.221827
TYR 15 A	CB	-0.382867	-0.407947
TYR 15 A	2HB	0.341053	0.297859
TYR 15 A	3HB	0.376146	0.376026
TYR 15 A	CG	0.001148	0.006149
TYR 15 A	CD1	-0.263482	-0.26146
TYR 15 A	HD1	0.203935	0.203209
TYR 15 A	CD2	-0.208759	-0.195801
TYR 15 A	HD2	0.253451	0.264585
TYR 15 A	CE1	-0.162326	-0.152931
TYR 15 A	HE1	0.275339	0.285211
TYR 15 A	CE2	-0.271693	-0.265458
TYR 15 A	HE2	0.297723	0.298714
TYR 15 A	CZ	0.322419	0.318505
TYR 15 A	OH	-0.805336	-0.79947
TYR 15 A	HH	0.43033	0.436669
ASN 16 A	O	-0.62861	-0.618459
ASN 16 A	C	0.582622	0.587534
ASN 16 A	N	-0.664953	-0.66647
ASN 16 A	H	0.404216	0.393314
ASN 16 A	CA	-0.115132	-0.10711
ASN 16 A	HA	0.299942	0.315947
ASN 16 A	CB	-0.593696	-0.612165
ASN 16 A	2HB	0.229182	0.226489
ASN 16 A	3HB	0.206012	0.199579
ASN 16 A	CG	0.696793	0.701577
ASN 16 A	OD1	-0.586262	-0.593985
ASN 16 A	ND2	-0.803841	-0.798376
ASN 16 A	1HD2	0.403296	0.402736
ASN 16 A	2HD2	0.340497	0.3397
LYS 17 A	O	-0.560033	-0.551707
LYS 17 A	C	0.737679	0.761787
LYS 17 A	N	-0.677435	-0.674912
LYS 17 A	H	0.431691	0.421132
LYS 17 A	CA	-0.112755	-0.127926
LYS 17 A	HA	0.367629	0.384782
LYS 17 A	CB	-0.497614	-0.518128
LYS 17 A	2HB	0.246735	0.229736
LYS 17 A	3HB	0.29474	0.266037
LYS 17 A	CG	-0.482178	-0.460506
LYS 17 A	2HG	0.257315	0.258433
LYS 17 A	3HG	0.248958	0.254731
LYS 17 A	CD	-0.479704	-0.480976
LYS 17 A	2HD	0.264099	0.259249
LYS 17 A	3HD	0.23288	0.230565
LYS 17 A	CE	-0.339923	-0.298139
LYS 17 A	2HE	0.230603	0.229783
LYS 17 A	3HE	0.273466	0.27977
LYS 17 A	NZ	-0.825015	-0.819979
LYS 17 A	1HZ	0.332401	0.32692
LYS 17 A	2HZ	0.336174	0.331342
LYS 17 A	3HZ	0.480468	0.408344
VAL 18 A	O	-0.687814	-0.683867
VAL 18 A	C	0.783884	0.760735
VAL 18 A	N	-0.71341	-0.710255
VAL 18 A	H	0.395527	0.399348
VAL 18 A	CA	-0.119504	-0.126851
VAL 18 A	HA	0.28193	0.282033
VAL 18 A	CB	-0.287909	-0.29452
VAL 18 A	HB	0.247373	0.240037
VAL 18 A	CG1	-0.685896	-0.674047
VAL 18 A	1HG1	0.231968	0.232358
VAL 18 A	2HG1	0.215901	0.219233
VAL 18 A	3HG1	0.256797	0.260916
VAL 18 A	CG2	-0.669516	-0.666514
VAL 18 A	1HG2	0.215882	0.210236
VAL 18 A	2HG2	0.225249	0.229095
VAL 18 A	3HG2	0.239414	0.240402
ILE 19 A	O	-0.597303	-0.611301
ILE 19 A	C	0.747762	0.763229
ILE 19 A	N	-0.688406	-0.677525
ILE 19 A	H	0.479412	0.457628
ILE 19 A	CA	-0.127459	-0.114051
ILE 19 A	HA	0.209823	0.222753
ILE 19 A	CB	-0.238111	-0.234443
ILE 19 A	HB	0.344565	0.32598
ILE 19 A	CG1	-0.449962	-0.451523
ILE 19 A	2HG1	0.241026	0.240816
ILE 19 A	3HG1	0.236405	0.237398
ILE 19 A	CG2	-0.676353	-0.661666
ILE 19 A	1HG2	0.229619	0.241628
ILE 19 A	2HG2	0.244577	0.235797
ILE 19 A	3HG2	0.269152	0.288689
ILE 19 A	CD1	-0.719773	-0.716952
ILE 19 A	1HD1	0.242292	0.245328
ILE 19 A	2HD1	0.215485	0.211774
ILE 19 A	3HD1	0.226444	0.218182
ARG 20 A	O	-0.718873	-0.69074
ARG 20 A	C	0.704134	0.701445
ARG 20 A	N	-0.683905	-0.680657
ARG 20 A	H	0.388854	0.399767
ARG 20 A	CA	-0.103671	-0.078793
ARG 20 A	HA	0.243605	0.244548
ARG 20 A	CB	-0.496907	-0.526819
ARG 20 A	2HB	0.256195	0.240857
ARG 20 A	3HB	0.284719	0.26158
ARG 20 A	CG	-0.427951	-0.446337
ARG 20 A	2HG	0.277002	0.271788
ARG 20 A	3HG	0.299312	0.272507
ARG 20 A	CD	-0.324455	-0.320872
ARG 20 A	2HD	0.230447	0.229984
ARG 20 A	3HD	0.25033	0.240767
ARG 20 A	NE	-0.619035	-0.619726
ARG 20 A	HE	0.323894	0.328503
ARG 20 A	CZ	0.667412	0.665781
ARG 20 A	NH1	-0.81155	-0.805789
ARG 20 A	1HH1	0.334328	0.340658
ARG 20 A	2HH1	0.342904	0.348315
ARG 20 A	NH2	-0.810247	-0.811399
ARG 20 A	1HH2	0.300976	0.299956
ARG 20 A	2HH2	0.315529	0.317593
PRO 21 A	O	-0.668382	-0.6747
PRO 21 A	C	0.639708	0.683344
PRO 21 A	N	-0.453071	-0.457567
PRO 21 A	CA	-0.119414	-0.130944
PRO 21 A	HA	0.227809	0.224642
PRO 21 A	CB	-0.387492	-0.410496
PRO 21 A	2HB	0.288241	0.265438
PRO 21 A	3HB	0.312896	0.289205
PRO 21 A	CG	-0.417773	-0.400424
PRO 21 A	2HG	0.230614	0.229075
PRO 21 A	3HG	0.259544	0.295295
PRO 21 A	CD	-0.300917	-0.294693
PRO 21 A	2HD	0.185217	0.189375
PRO 21 A	3HD	0.294676	0.311757
VAL 22 A	O	-0.6749	-0.656414
VAL 22 A	C	0.684739	0.602232
VAL 22 A	N	-0.686467	-0.694435
VAL 22 A	H	0.463066	0.450963
VAL 22 A	CA	-0.112871	-0.119948
VAL 22 A	HA	0.285824	0.27766
VAL 22 A	CB	-0.263915	-0.272185
VAL 22 A	HB	0.297925	0.281597
VAL 22 A	CG1	-0.695866	-0.693983
VAL 22 A	1HG1	0.235099	0.244998
VAL 22 A	2HG1	0.237951	0.237936
VAL 22 A	3HG1	0.258006	0.253773
VAL 22 A	CG2	-0.639161	-0.630207
VAL 22 A	1HG2	0.251283	0.258274
VAL 22 A	2HG2	0.225818	0.242057
VAL 22 A	3HG2	0.306543	0.290832
GLU 23 A	O	-0.648955	-0.644447
GLU 23 A	C	0.794266	0.766827
GLU 23 A	N	-0.685289	-0.670879
GLU 23 A	H	0.405911	0.412222
GLU 23 A	CA	-0.162551	-0.122139
GLU 23 A	HA	0.240649	0.268448
GLU 23 A	CB	-0.453341	-0.466261
GLU 23 A	2HB	0.242049	0.235886
GLU 23 A	3HB	0.329145	0.301073
GLU 23 A	CG	-0.567091	-0.57748
GLU 23 A	2HG	0.255789	0.256701
GLU 23 A	3HG	0.221605	0.215193
GLU 23 A	CD	0.89954	0.884848
GLU 23 A	OE1	-0.634857	-0.639167
GLU 23 A	OE2	-0.706878	-0.696982
HIS 24 A	O	-0.641634	-0.628989
HIS 24 A	C	0.741655	0.736601
HIS 24 A	N	-0.675757	-0.676616
HIS 24 A	H	0.384722	0.402895
HIS 24 A	CA	-0.185098	-0.188278
HIS 24 A	HA	0.204269	0.203332
HIS 24 A	CB	-0.576644	-0.591349
HIS 24 A	2HB	0.27201	0.269365
HIS 24 A	3HB	0.199843	0.198442
HIS 24 A	CG	0.310121	0.3198
HIS 24 A	ND1	-0.577819	-0.587019
HIS 24 A	HD1	0.340501	0.33849
HIS 24 A	CD2	-0.042128	-0.058036
HIS 24 A	HD2	0.166268	0.181182
HIS 24 A	CE1	0.108413	0.095499
HIS 24 A	HE1	0.200333	0.19731
HIS 24 A	NE2	-0.561412	-0.557423
HIS 24 A	HE2	0.363017	0.372716
HIS 25 A	O	-0.612159	-0.618879
HIS 25 A	C	0.802884	0.804755
HIS 25 A	N	-0.686287	-0.678454
HIS 25 A	H	0.386666	0.389439
HIS 25 A	CA	-0.155124	-0.160345
HIS 25 A	HA	0.25634	0.246582
HIS 25 A	CB	-0.571599	-0.565999
HIS 25 A	2HB	0.228091	0.232343
HIS 25 A	3HB	0.233732	0.236707
HIS 25 A	CG	0.317058	0.299729
HIS 25 A	ND1	-0.576428	-0.576918
HIS 25 A	HD1	0.345221	0.344615
HIS 25 A	CD2	-0.006853	-0.038058
HIS 25 A	HD2	0.180079	0.183754
HIS 25 A	CE1	0.093143	0.101104
HIS 25 A	HE1	0.182013	0.183344
HIS 25 A	NE2	-0.565765	-0.561365
HIS 25 A	HE2	0.33424	0.336147
THR 26 A	O	-0.652402	-0.651526
THR 26 A	C	0.583306	0.583296
THR 26 A	N	-0.69156	-0.697581
THR 26 A	H	0.444679	0.4478
THR 26 A	CA	-0.068538	-0.070544
THR 26 A	HA	0.295643	0.30674
THR 26 A	CB	-0.020662	-0.01549
THR 26 A	HB	0.222298	0.221976
THR 26 A	OG1	-0.72034	-0.721701
THR 26 A	HG1	0.437976	0.435511
THR 26 A	CG2	-0.747011	-0.740841
THR 26 A	1HG2	0.266937	0.263153
THR 26 A	2HG2	0.213759	0.214953
THR 26 A	3HG2	0.201426	0.20773
HIS 27 A	O	-0.676925	-0.670898
HIS 27 A	C	0.831205	0.850131
HIS 27 A	N	-0.695721	-0.697084
HIS 27 A	H	0.374499	0.376474
HIS 27 A	CA	-0.151607	-0.155245
HIS 27 A	HA	0.251305	0.239296
HIS 27 A	CB	-0.581158	-0.585676
HIS 27 A	2HB	0.238799	0.234114
HIS 27 A	3HB	0.210892	0.21144
HIS 27 A	CG	0.2928	0.270449
HIS 27 A	ND1	-0.57367	-0.569727
HIS 27 A	HD1	0.378362	0.374076
HIS 27 A	CD2	-0.017655	0.014726
HIS 27 A	HD2	0.167506	0.167853
HIS 27 A	CE1	0.154123	0.135493
HIS 27 A	HE1	0.198402	0.193575
HIS 27 A	NE2	-0.56502	-0.571219
HIS 27 A	HE2	0.351691	0.344542
PHE 28 A	O	-0.617426	-0.6301
PHE 28 A	C	0.697593	0.732422
PHE 28 A	N	-0.643026	-0.645098
PHE 28 A	H	0.473887	0.471189
PHE 28 A	CA	-0.141415	-0.15055
PHE 28 A	HA	0.233061	0.227759
PHE 28 A	CB	-0.478439	-0.502187
PHE 28 A	2HB	0.308352	0.313679
PHE 28 A	3HB	0.270306	0.246901
PHE 28 A	CG	0.093428	0.085079
PHE 28 A	CD1	-0.093598	-0.038271
PHE 28 A	HD1	0.318545	0.313269
PHE 28 A	CD2	-0.165214	-0.150046
PHE 28 A	HD2	0.259525	0.252169
PHE 28 A	CE1	-0.203113	-0.206539
PHE 28 A	HE1	0.205094	0.205349
PHE 28 A	CE2	-0.227752	-0.201884
PHE 28 A	HE2	0.203482	0.200592
PHE 28 A	CZ	-0.202476	-0.180616
PHE 28 A	HZ	0.205165	0.203757
VAL 29 A	O	-0.663903	-0.669976
VAL 29 A	C	0.624229	0.64649
VAL 29 A	N	-0.669701	-0.679115
VAL 29 A	H	0.423237	0.409015
VAL 29 A	CA	-0.116349	-0.110669
VAL 29 A	HA	0.283172	0.280771
VAL 29 A	CB	-0.285712	-0.295852
VAL 29 A	HB	0.256616	0.251596
VAL 29 A	CG1	-0.692629	-0.695247
VAL 29 A	1HG1	0.303142	0.310429
VAL 29 A	2HG1	0.21835	0.219386
VAL 29 A	3HG1	0.216854	0.21916
VAL 29 A	CG2	-0.621613	-0.616697
VAL 29 A	1HG2	0.271498	0.247726
VAL 29 A	2HG2	0.229264	0.244695
VAL 29 A	3HG2	0.269756	0.289054
ASP 30 A	O	-0.672592	-0.66724
ASP 30 A	C	0.794989	0.794847
ASP 30 A	N	-0.66382	-0.672115
ASP 30 A	H	0.40762	0.408991
ASP 30 A	CA	-0.154647	-0.162556
ASP 30 A	HA	0.326418	0.326429
ASP 30 A	CB	-0.607322	-0.6155
ASP 30 A	2HB	0.246944	0.239035
ASP 30 A	3HB	0.238035	0.247438
ASP 30 A	CG	1.001003	0.960858
ASP 30 A	OD1	-0.668994	-0.650253
ASP 30 A	OD2	-0.649827	-0.626265
ILE 31 A	O	-0.655598	-0.667816
ILE 31 A	C	0.737655	0.748697
ILE 31 A	N	-0.699964	-0.703351
ILE 31 A	H	0.520296	0.520191
ILE 31 A	CA	-0.119595	-0.111765
ILE 31 A	HA	0.335025	0.335467
ILE 31 A	CB	-0.239588	-0.242078
ILE 31 A	HB	0.31148	0.314434
ILE 31 A	CG1	-0.433601	-0.437236
ILE 31 A	2HG1	0.257093	0.258686
ILE 31 A	3HG1	0.284047	0.283136
ILE 31 A	CG2	-0.717611	-0.718054
ILE 31 A	1HG2	0.239726	0.237223
ILE 31 A	2HG2	0.223479	0.224743
ILE 31 A	3HG2	0.232082	0.234943
ILE 31 A	CD1	-0.695431	-0.695272
ILE 31 A	1HD1	0.239627	0.24161
ILE 31 A	2HD1	0.226267	0.227287
ILE 31 A	3HD1	0.271858	0.278253
THR 32 A	O	-0.680025	-0.687395
THR 32 A	C	0.617539	0.613828
THR 32 A	N	-0.682203	-0.686688
THR 32 A	H	0.484704	0.505793
THR 32 A	CA	-0.088978	-0.102708
THR 32 A	HA	0.300287	0.304775
THR 32 A	CB	0.018309	0.034544
THR 32 A	HB	0.239507	0.259774
THR 32 A	OG1	-0.705118	-0.721359
THR 32 A	HG1	0.46226	0.46529
THR 32 A	CG2	-0.631882	-0.648702
THR 32 A	1HG2	0.389753	0.374738
THR 32 A	2HG2	0.238967	0.230595
THR 32 A	3HG2	0.299072	0.317013
VAL 33 A	O	-0.695478	-0.682884
VAL 33 A	C	0.721642	0.710951
VAL 33 A	N	-0.688115	-0.694936
VAL 33 A	H	0.481421	0.479831
VAL 33 A	CA	-0.103054	-0.104224
VAL 33 A	HA	0.27946	0.278796
VAL 33 A	CB	-0.265365	-0.263153
VAL 33 A	HB	0.27403	0.274897
VAL 33 A	CG1	-0.71785	-0.716281
VAL 33 A	1HG1	0.216484	0.216896
VAL 33 A	2HG1	0.225999	0.225273
VAL 33 A	3HG1	0.216933	0.218304
VAL 33 A	CG2	-0.6562	-0.659831
VAL 33 A	1HG2	0.236406	0.234007
VAL 33 A	2HG2	0.228826	0.227441
VAL 33 A	3HG2	0.240976	0.241386
GLY 34 A	O	-0.702616	-0.703124
GLY 34 A	C	0.625471	0.615381
GLY 34 A	N	-0.69174	-0.677381
GLY 34 A	H	0.408019	0.410114
GLY 34 A	CA	-0.373974	-0.398673
GLY 34 A	1HA	0.247716	0.237545
GLY 34 A	2HA	0.289048	0.246557
LEU 35 A	O	-0.671509	-0.678877
LEU 35 A	C	0.750507	0.733047
LEU 35 A	N	-0.665229	-0.668354
LEU 35 A	H	0.414398	0.403298
LEU 35 A	CA	-0.144431	-0.150822
LEU 35 A	HA	0.254519	0.258736
LEU 35 A	CB	-0.453037	-0.452434
LEU 35 A	2HB	0.234166	0.234927
LEU 35 A	3HB	0.309582	0.305591
LEU 35 A	CG	-0.253559	-0.254753
LEU 35 A	HG	0.23708	0.237086
LEU 35 A	CD1	-0.719493	-0.720364
LEU 35 A	1HD1	0.264172	0.264817
LEU 35 A	2HD1	0.209469	0.20757
LEU 35 A	3HD1	0.202119	0.204429
LEU 35 A	CD2	-0.657176	-0.652688
LEU 35 A	1HD2	0.273751	0.272909
LEU 35 A	2HD2	0.24268	0.239943
LEU 35 A	3HD2	0.246083	0.244973
GLN 36 A	O	-0.683546	-0.704727
GLN 36 A	C	0.775423	0.753469
GLN 36 A	N	-0.739692	-0.73397
GLN 36 A	H	0.425527	0.425331
GLN 36 A	CA	-0.146258	-0.142796
GLN 36 A	HA	0.310508	0.291619
GLN 36 A	CB	-0.462934	-0.469133
GLN 36 A	2HB	0.249863	0.248753
GLN 36 A	3HB	0.277506	0.273139
GLN 36 A	CG	-0.610516	-0.586784
GLN 36 A	2HG	0.206893	0.224149
GLN 36 A	3HG	0.20052	0.19771
GLN 36 A	CD	0.742435	0.774173
GLN 36 A	OE1	-0.603927	-0.61659
GLN 36 A	NE2	-0.807259	-0.822094
GLN 36 A	1HE2	0.346149	0.339698
GLN 36 A	2HE2	0.329555	0.322417
LEU 37 A	O	-0.694374	-0.715587
LEU 37 A	C	0.7923	0.861832
LEU 37 A	N	-0.704009	-0.692015
LEU 37 A	H	0.383962	0.382633
LEU 37 A	CA	-0.129287	-0.129062
LEU 37 A	HA	0.314022	0.323866
LEU 37 A	CB	-0.477942	-0.459205
LEU 37 A	2HB	0.256732	0.277898
LEU 37 A	3HB	0.254632	0.265625
LEU 37 A	CG	-0.227427	-0.230709
LEU 37 A	HG	0.252831	0.256914
LEU 37 A	CD1	-0.673523	-0.663266
LEU 37 A	1HD1	0.228452	0.228235
LEU 37 A	2HD1	0.219311	0.222193
LEU 37 A	3HD1	0.247649	0.263378
LEU 37 A	CD2	-0.684801	-0.687526
LEU 37 A	1HD2	0.220708	0.225436
LEU 37 A	2HD2	0.204763	0.203429
LEU 37 A	3HD2	0.254725	0.254954
ILE 38 A	O	-0.704859	-0.705291
ILE 38 A	C	0.619853	0.707069
ILE 38 A	N	-0.714727	-0.721801
ILE 38 A	H	0.473685	0.460538
ILE 38 A	CA	-0.089787	-0.060242
ILE 38 A	HA	0.331184	0.315814
ILE 38 A	CB	-0.30322	-0.312402
ILE 38 A	HB	0.258319	0.258721
ILE 38 A	CG1	-0.455746	-0.434268
ILE 38 A	2HG1	0.240316	0.247616
ILE 38 A	3HG1	0.249183	0.252292
ILE 38 A	CG2	-0.630162	-0.693474
ILE 38 A	1HG2	0.243201	0.229045
ILE 38 A	2HG2	0.220615	0.237028
ILE 38 A	3HG2	0.357611	0.247014
ILE 38 A	CD1	-0.664063	-0.673902
ILE 38 A	1HD1	0.245745	0.24526
ILE 38 A	2HD1	0.258528	0.260614
ILE 38 A	3HD1	0.370248	0.350108
GLN 39 A	O	-0.771898	-0.749438
GLN 39 A	C	0.578634	0.604685
GLN 39 A	N	-0.67128	-0.676561
GLN 39 A	H	0.43824	0.461981
GLN 39 A	CA	-0.173451	-0.153666
GLN 39 A	HA	0.307638	0.295326
GLN 39 A	CB	-0.459012	-0.488996
GLN 39 A	2HB	0.293827	0.260566
GLN 39 A	3HB	0.265133	0.278421
GLN 39 A	CG	-0.507842	-0.515669
GLN 39 A	2HG	0.264734	0.258281
GLN 39 A	3HG	0.263318	0.287395
GLN 39 A	CD	0.705546	0.717299
GLN 39 A	OE1	-0.59321	-0.597642
GLN 39 A	NE2	-0.806514	-0.800207
GLN 39 A	1HE2	0.39449	0.40466
GLN 39 A	2HE2	0.366822	0.354824
LEU 40 A	O	-0.635861	-0.643172
LEU 40 A	C	0.657186	0.669232
LEU 40 A	N	-0.651407	-0.659435
LEU 40 A	H	0.427761	0.411107
LEU 40 A	CA	-0.127468	-0.15085
LEU 40 A	HA	0.245359	0.225466
LEU 40 A	CB	-0.464024	-0.461251
LEU 40 A	2HB	0.242693	0.238733
LEU 40 A	3HB	0.22221	0.223701
LEU 40 A	CG	-0.188392	-0.191124
LEU 40 A	HG	0.276827	0.271705
LEU 40 A	CD1	-0.685855	-0.699414
LEU 40 A	1HD1	0.226861	0.226277
LEU 40 A	2HD1	0.253272	0.237779
LEU 40 A	3HD1	0.20206	0.199572
LEU 40 A	CD2	-0.653842	-0.647654
LEU 40 A	1HD2	0.301791	0.311144
LEU 40 A	2HD2	0.230308	0.232138
LEU 40 A	3HD2	0.216406	0.216412
ILE 41 A	O	-0.596926	-0.598814
ILE 41 A	C	0.698283	0.672746
ILE 41 A	N	-0.705745	-0.706975
ILE 41 A	H	0.45996	0.454707
ILE 41 A	CA	-0.121585	-0.11745
ILE 41 A	HA	0.302586	0.309627
ILE 41 A	CB	-0.268034	-0.268446
ILE 41 A	HB	0.278023	0.280672
ILE 41 A	CG1	-0.463205	-0.47382
ILE 41 A	2HG1	0.305925	0.333896
ILE 41 A	3HG1	0.279256	0.274151
ILE 41 A	CG2	-0.641964	-0.642421
ILE 41 A	1HG2	0.244457	0.241578
ILE 41 A	2HG2	0.251426	0.248898
ILE 41 A	3HG2	0.263377	0.262513
ILE 41 A	CD1	-0.645867	-0.645
ILE 41 A	1HD1	0.287206	0.274751
ILE 41 A	2HD1	0.3514	0.329774
ILE 41 A	3HD1	0.249766	0.271791
ASN 42 A	O	-0.738508	-0.744643
ASN 42 A	C	0.605476	0.614988
ASN 42 A	N	-0.701651	-0.700668
ASN 42 A	H	0.443141	0.448738
ASN 42 A	CA	-0.139541	-0.135278
ASN 42 A	HA	0.281639	0.287812
ASN 42 A	CB	-0.579993	-0.583699
ASN 42 A	2HB	0.23684	0.231308
ASN 42 A	3HB	0.247684	0.241088
ASN 42 A	CG	0.800419	0.811433
ASN 42 A	OD1	-0.586421	-0.596586
ASN 42 A	ND2	-0.801466	-0.80857
ASN 42 A	1HD2	0.4374	0.430981
ASN 42 A	2HD2	0.358485	0.359128
VAL 43 A	O	-0.660945	-0.672232
VAL 43 A	C	0.688925	0.677216
VAL 43 A	N	-0.69297	-0.698636
VAL 43 A	H	0.426585	0.430028
VAL 43 A	CA	-0.077562	-0.074189
VAL 43 A	HA	0.318841	0.315174
VAL 43 A	CB	-0.287298	-0.294546
VAL 43 A	HB	0.269598	0.26762
VAL 43 A	CG1	-0.722575	-0.723775
VAL 43 A	1HG1	0.257643	0.251928
VAL 43 A	2HG1	0.22318	0.222668
VAL 43 A	3HG1	0.240016	0.240429
VAL 43 A	CG2	-0.656634	-0.668751
VAL 43 A	1HG2	0.242859	0.239732
VAL 43 A	2HG2	0.21399	0.211381
VAL 43 A	3HG2	0.27925	0.275582
ASP 44 A	O	-0.704237	-0.709801
ASP 44 A	C	0.680179	0.680143
ASP 44 A	N	-0.716292	-0.711583
ASP 44 A	H	0.47791	0.472712
ASP 44 A	CA	-0.134364	-0.134997
ASP 44 A	HA	0.327556	0.332942
ASP 44 A	CB	-0.576523	-0.58332
ASP 44 A	2HB	0.261727	0.257735
ASP 44 A	3HB	0.243624	0.243106
ASP 44 A	CG	0.92221	0.861506
ASP 44 A	OD1	-0.66529	-0.647754
ASP 44 A	OD2	-0.734432	-0.754704
GLU 45 A	O	-0.708365	-0.714547
GLU 45 A	C	0.734047	0.728553
GLU 45 A	N	-0.690893	-0.692813
GLU 45 A	H	0.397013	0.418076
GLU 45 A	CA	-0.121905	-0.124221
GLU 45 A	HA	0.264543	0.257916
GLU 45 A	CB	-0.513828	-0.523359
GLU 45 A	2HB	0.273954	0.275689
GLU 45 A	3HB	0.236589	0.225954
GLU 45 A	CG	-0.556191	-0.557176
GLU 45 A	2HG	0.248181	0.240042
GLU 45 A	3HG	0.230202	0.236102
GLU 45 A	CD	0.836149	0.892254
GLU 45 A	OE1	-0.721425	-0.737461
GLU 45 A	OE2	-0.658111	-0.663146
VAL 46 A	O	-0.669174	-0.673078
VAL 46 A	C	0.75194	0.840639
VAL 46 A	N	-0.715137	-0.722296
VAL 46 A	H	0.461003	0.475367
VAL 46 A	CA	-0.164824	-0.146496
VAL 46 A	HA	0.238555	0.257203
VAL 46 A	CB	-0.27937	-0.31601
VAL 46 A	HB	0.38737	0.341062
VAL 46 A	CG1	-0.628093	-0.632565
VAL 46 A	1HG1	0.301882	0.320855
VAL 46 A	2HG1	0.243827	0.227855
VAL 46 A	3HG1	0.294968	0.291937
VAL 46 A	CG2	-0.631683	-0.643208
VAL 46 A	1HG2	0.267768	0.258815
VAL 46 A	2HG2	0.331029	0.309516
VAL 46 A	3HG2	0.251758	0.304339
ASN 47 A	O	-0.73017	-0.769443
ASN 47 A	C	0.647731	0.635152
ASN 47 A	N	-0.688195	-0.712329
ASN 47 A	H	0.477374	0.464187
ASN 47 A	CA	-0.116151	-0.127083
ASN 47 A	HA	0.323622	0.32186
ASN 47 A	CB	-0.577016	-0.587851
ASN 47 A	2HB	0.207409	0.211518
ASN 47 A	3HB	0.258882	0.247885
ASN 47 A	CG	0.64386	0.721507
ASN 47 A	OD1	-0.60605	-0.638909
ASN 47 A	ND2	-0.808315	-0.816015
ASN 47 A	1HD2	0.387963	0.38182
ASN 47 A	2HD2	0.438242	0.466034
GLN 48 A	O	-0.704251	-0.7205
GLN 48 A	C	0.702471	0.778805
GLN 48 A	N	-0.668052	-0.657787
GLN 48 A	H	0.497784	0.511711
GLN 48 A	CA	-0.175423	-0.158479
GLN 48 A	HA	0.240209	0.242808
GLN 48 A	CB	-0.437276	-0.449925
GLN 48 A	2HB	0.32336	0.352404
GLN 48 A	3HB	0.272966	0.277298
GLN 48 A	CG	-0.465999	-0.503074
GLN 48 A	2HG	0.353866	0.388208
GLN 48 A	3HG	0.263065	0.249497
GLN 48 A	CD	0.707408	0.672606
GLN 48 A	OE1	-0.628851	-0.612883
GLN 48 A	NE2	-0.779198	-0.783054
GLN 48 A	1HE2	0.447819	0.458579
GLN 48 A	2HE2	0.414641	0.386073
ILE 49 A	O	-0.739494	-0.733847
ILE 49 A	C	0.66726	0.683332
ILE 49 A	N	-0.702282	-0.703229
ILE 49 A	H	0.466252	0.472148
ILE 49 A	CA	-0.104661	-0.118777
ILE 49 A	HA	0.33659	0.323856
ILE 49 A	CB	-0.271266	-0.252899
ILE 49 A	HB	0.275174	0.27476
ILE 49 A	CG1	-0.36932	-0.377149
ILE 49 A	2HG1	0.365643	0.322973
ILE 49 A	3HG1	0.384581	0.394231
ILE 49 A	CG2	-0.671926	-0.675918
ILE 49 A	1HG2	0.287924	0.284487
ILE 49 A	2HG2	0.222573	0.220373
ILE 49 A	3HG2	0.245747	0.245646
ILE 49 A	CD1	-0.681068	-0.674359
ILE 49 A	1HD1	0.250654	0.255182
ILE 49 A	2HD1	0.253433	0.253215
ILE 49 A	3HD1	0.224848	0.223584
VAL 50 A	O	-0.704996	-0.694183
VAL 50 A	C	0.694423	0.695569
VAL 50 A	N	-0.708442	-0.706149
VAL 50 A	H	0.473176	0.463256
VAL 50 A	CA	-0.086814	-0.090351
VAL 50 A	HA	0.315291	0.31051
VAL 50 A	CB	-0.281826	-0.283727
VAL 50 A	HB	0.270994	0.270762
VAL 50 A	CG1	-0.700166	-0.700101
VAL 50 A	1HG1	0.27392	0.271722
VAL 50 A	2HG1	0.209145	0.208612
VAL 50 A	3HG1	0.271192	0.275019
VAL 50 A	CG2	-0.668371	-0.66597
VAL 50 A	1HG2	0.250297	0.250308
VAL 50 A	2HG2	0.217083	0.217006
VAL 50 A	3HG2	0.287043	0.287169
GLU 51 A	O	-0.749422	-0.764264
GLU 51 A	C	0.641439	0.668705
GLU 51 A	N	-0.715031	-0.71418
GLU 51 A	H	0.490042	0.496656
GLU 51 A	CA	-0.130808	-0.134933
GLU 51 A	HA	0.332496	0.335136
GLU 51 A	CB	-0.512176	-0.514079
GLU 51 A	2HB	0.286917	0.284184
GLU 51 A	3HB	0.265232	0.262123
GLU 51 A	CG	-0.596952	-0.596354
GLU 51 A	2HG	0.24375	0.245714
GLU 51 A	3HG	0.226622	0.228435
GLU 51 A	CD	0.871054	0.872016
GLU 51 A	OE1	-0.667075	-0.66238
GLU 51 A	OE2	-0.687401	-0.681197
THR 52 A	O	-0.743964	-0.765961
THR 52 A	C	0.660269	0.691568
THR 52 A	N	-0.68562	-0.677506
THR 52 A	H	0.514491	0.513091
THR 52 A	CA	-0.115745	-0.135432
THR 52 A	HA	0.228822	0.20322
THR 52 A	CB	-0.028652	-0.000892
THR 52 A	HB	0.210177	0.211488
THR 52 A	OG1	-0.750741	-0.756477
THR 52 A	HG1	0.405691	0.404617
THR 52 A	CG2	-0.679538	-0.685952
THR 52 A	1HG2	0.297877	0.292662
THR 52 A	2HG2	0.193263	0.189695
THR 52 A	3HG2	0.206876	0.208723
ASN 53 A	O	-0.758372	-0.751194
ASN 53 A	C	0.700548	0.705672
ASN 53 A	N	-0.698894	-0.716708
ASN 53 A	H	0.503072	0.451463
ASN 53 A	CA	-0.121933	-0.130775
ASN 53 A	HA	0.288981	0.293736
ASN 53 A	CB	-0.576885	-0.581052
ASN 53 A	2HB	0.316339	0.316198
ASN 53 A	3HB	0.218825	0.222603
ASN 53 A	CG	0.624605	0.642411
ASN 53 A	OD1	-0.60884	-0.606327
ASN 53 A	ND2	-0.791945	-0.795787
ASN 53 A	1HD2	0.415054	0.423011
ASN 53 A	2HD2	0.350619	0.345567
VAL 54 A	O	-0.689102	-0.695035
VAL 54 A	C	0.69477	0.688922
VAL 54 A	N	-0.694981	-0.677081
VAL 54 A	H	0.533993	0.472299
VAL 54 A	CA	-0.115802	-0.113352
VAL 54 A	HA	0.224831	0.225372
VAL 54 A	CB	-0.28603	-0.280644
VAL 54 A	HB	0.21873	0.222376
VAL 54 A	CG1	-0.607032	-0.605597
VAL 54 A	1HG1	0.308767	0.299341
VAL 54 A	2HG1	0.231639	0.232826
VAL 54 A	3HG1	0.24577	0.249792
VAL 54 A	CG2	-0.644036	-0.652039
VAL 54 A	1HG2	0.251455	0.24874
VAL 54 A	2HG2	0.225344	0.227056
VAL 54 A	3HG2	0.265541	0.260464
ARG 55 A	O	-0.695264	-0.705734
ARG 55 A	C	0.68363	0.715785
ARG 55 A	N	-0.705124	-0.708918
ARG 55 A	H	0.430312	0.43177
ARG 55 A	CA	-0.097176	-0.09248
ARG 55 A	HA	0.28533	0.304963
ARG 55 A	CB	-0.494807	-0.494668
ARG 55 A	2HB	0.270684	0.265987
ARG 55 A	3HB	0.251039	0.268269
ARG 55 A	CG	-0.508606	-0.502662
ARG 55 A	2HG	0.247529	0.248385
ARG 55 A	3HG	0.265618	0.265443
ARG 55 A	CD	-0.303581	-0.310688
ARG 55 A	2HD	0.232728	0.22876
ARG 55 A	3HD	0.250788	0.249009
ARG 55 A	NE	-0.625773	-0.622591
ARG 55 A	HE	0.351244	0.349155
ARG 55 A	CZ	0.664135	0.651979
ARG 55 A	NH1	-0.792504	-0.791733
ARG 55 A	1HH1	0.381016	0.371781
ARG 55 A	2HH1	0.350153	0.344695
ARG 55 A	NH2	-0.811263	-0.810794
ARG 55 A	1HH2	0.304035	0.303274
ARG 55 A	2HH2	0.325535	0.320088
LEU 56 A	O	-0.729614	-0.749469
LEU 56 A	C	0.748238	0.762915
LEU 56 A	N	-0.711664	-0.705949
LEU 56 A	H	0.486992	0.505342
LEU 56 A	CA	-0.117462	-0.114739
LEU 56 A	HA	0.274091	0.274593
LEU 56 A	CB	-0.477917	-0.478966
LEU 56 A	2HB	0.233759	0.234301
LEU 56 A	3HB	0.288907	0.282082
LEU 56 A	CG	-0.275629	-0.276932
LEU 56 A	HG	0.241562	0.241708
LEU 56 A	CD1	-0.664193	-0.663184
LEU 56 A	1HD1	0.25409	0.254424
LEU 56 A	2HD1	0.217679	0.217251
LEU 56 A	3HD1	0.224973	0.225953
LEU 56 A	CD2	-0.634886	-0.636459
LEU 56 A	1HD2	0.274742	0.274678
LEU 56 A	2HD2	0.212265	0.213096
LEU 56 A	3HD2	0.285817	0.286448
ARG 57 A	O	-0.679657	-0.669823
ARG 57 A	C	0.685758	0.657797
ARG 57 A	N	-0.718209	-0.717891
ARG 57 A	H	0.479986	0.482696
ARG 57 A	CA	-0.157246	-0.168213
ARG 57 A	HA	0.232811	0.241297
ARG 57 A	CB	-0.498119	-0.491216
ARG 57 A	2HB	0.196041	0.196203
ARG 57 A	3HB	0.28077	0.284587
ARG 57 A	CG	-0.407056	-0.410385
ARG 57 A	2HG	0.355303	0.358263
ARG 57 A	3HG	0.299608	0.283646
ARG 57 A	CD	-0.27016	-0.281954
ARG 57 A	2HD	0.269467	0.260535
ARG 57 A	3HD	0.406939	0.348436
ARG 57 A	NE	-0.622017	-0.613162
ARG 57 A	HE	0.346319	0.349415
ARG 57 A	CZ	0.649835	0.667554
ARG 57 A	NH1	-0.805642	-0.791406
ARG 57 A	1HH1	0.291763	0.31173
ARG 57 A	2HH1	0.391488	0.385126
ARG 57 A	NH2	-0.799331	-0.801824
ARG 57 A	1HH2	0.326052	0.324554
ARG 57 A	2HH2	0.3358	0.337914
GLN 58 A	O	-0.698854	-0.702015
GLN 58 A	C	0.676276	0.672324
GLN 58 A	N	-0.687726	-0.682436
GLN 58 A	H	0.47571	0.487731
GLN 58 A	CA	-0.124003	-0.115174
GLN 58 A	HA	0.299412	0.302852
GLN 58 A	CB	-0.477849	-0.479325
GLN 58 A	2HB	0.339893	0.338592
GLN 58 A	3HB	0.227042	0.228823
GLN 58 A	CG	-0.559254	-0.558969
GLN 58 A	2HG	0.197652	0.19824
GLN 58 A	3HG	0.284342	0.282714
GLN 58 A	CD	0.632694	0.637999
GLN 58 A	OE1	-0.613767	-0.618264
GLN 58 A	NE2	-0.806985	-0.805223
GLN 58 A	1HE2	0.376928	0.377285
GLN 58 A	2HE2	0.313279	0.313208
GLN 59 A	O	-0.724152	-0.715352
GLN 59 A	C	0.71833	0.699146
GLN 59 A	N	-0.683295	-0.685556
GLN 59 A	H	0.479348	0.479157
GLN 59 A	CA	-0.093527	-0.09018
GLN 59 A	HA	0.341196	0.338068
GLN 59 A	CB	-0.47902	-0.471246
GLN 59 A	2HB	0.256493	0.26081
GLN 59 A	3HB	0.252597	0.256669
GLN 59 A	CG	-0.54724	-0.544533
GLN 59 A	2HG	0.225375	0.225068
GLN 59 A	3HG	0.223482	0.222255
GLN 59 A	CD	0.787633	0.778468
GLN 59 A	OE1	-0.649936	-0.651723
GLN 59 A	NE2	-0.818638	-0.818424
GLN 59 A	1HE2	0.409854	0.409599
GLN 59 A	2HE2	0.336676	0.338481
TRP 60 A	O	-0.701705	-0.70773
TRP 60 A	C	0.673883	0.698102
TRP 60 A	N	-0.690796	-0.692106
TRP 60 A	H	0.484278	0.485269
TRP 60 A	CA	-0.106497	-0.105525
TRP 60 A	HA	0.281485	0.289498
TRP 60 A	CB	-0.552656	-0.548051
TRP 60 A	2HB	0.202699	0.213617
TRP 60 A	3HB	0.262893	0.259601
TRP 60 A	CG	0.013387	0.006364
TRP 60 A	CD1	-0.004303	-0.007325
TRP 60 A	HD1	0.216425	0.214082
TRP 60 A	CD2	0.052368	0.046943
TRP 60 A	NE1	-0.607244	-0.609479
TRP 60 A	HE1	0.332778	0.334055
TRP 60 A	CE2	0.273981	0.28007
TRP 60 A	CE3	-0.251972	-0.254774
TRP 60 A	HE3	0.226704	0.222511
TRP 60 A	CZ2	-0.294256	-0.294997
TRP 60 A	HZ2	0.188856	0.188711
TRP 60 A	CZ3	-0.260826	-0.260205
TRP 60 A	HZ3	0.194575	0.194257
TRP 60 A	CH2	-0.231218	-0.234937
TRP 60 A	HH2	0.201973	0.201099
ILE 61 A	O	-0.640121	-0.663334
ILE 61 A	C	0.583491	0.639396
ILE 61 A	N	-0.707743	-0.700176
ILE 61 A	H	0.415551	0.415057
ILE 61 A	CA	-0.115677	-0.113771
ILE 61 A	HA	0.321872	0.262848
ILE 61 A	CB	-0.266166	-0.251395
ILE 61 A	HB	0.259896	0.262881
ILE 61 A	CG1	-0.395809	-0.395572
ILE 61 A	2HG1	0.273663	0.27448
ILE 61 A	3HG1	0.273459	0.279125
ILE 61 A	CG2	-0.71111	-0.716466
ILE 61 A	1HG2	0.271394	0.269016
ILE 61 A	2HG2	0.226377	0.226916
ILE 61 A	3HG2	0.21917	0.199128
ILE 61 A	CD1	-0.706868	-0.716208
ILE 61 A	1HD1	0.236478	0.233782
ILE 61 A	2HD1	0.230722	0.233501
ILE 61 A	3HD1	0.228494	0.228734
ASP 62 A	O	-0.703285	-0.715215
ASP 62 A	C	0.614635	0.655654
ASP 62 A	N	-0.68466	-0.695574
ASP 62 A	H	0.394229	0.381968
ASP 62 A	CA	-0.134112	-0.145234
ASP 62 A	HA	0.258929	0.244788
ASP 62 A	CB	-0.589747	-0.579856
ASP 62 A	2HB	0.233549	0.23989
ASP 62 A	3HB	0.253729	0.263934
ASP 62 A	CG	0.834581	0.849622
ASP 62 A	OD1	-0.733979	-0.747779
ASP 62 A	OD2	-0.662214	-0.673429
VAL 63 A	O	-0.74907	-0.764509
VAL 63 A	C	0.629767	0.634778
VAL 63 A	N	-0.685149	-0.692844
VAL 63 A	H	0.397048	0.39247
VAL 63 A	CA	-0.129019	-0.116277
VAL 63 A	HA	0.238402	0.238933
VAL 63 A	CB	-0.250419	-0.257417
VAL 63 A	HB	0.253529	0.251292
VAL 63 A	CG1	-0.666553	-0.665303
VAL 63 A	1HG1	0.229589	0.222366
VAL 63 A	2HG1	0.242375	0.233298
VAL 63 A	3HG1	0.221488	0.227965
VAL 63 A	CG2	-0.62223	-0.632886
VAL 63 A	1HG2	0.281008	0.275484
VAL 63 A	2HG2	0.260287	0.266965
VAL 63 A	3HG2	0.264043	0.246544
ARG 64 A	O	-0.642766	-0.640046
ARG 64 A	C	0.62055	0.614675
ARG 64 A	N	-0.681211	-0.694185
ARG 64 A	H	0.468057	0.457661
ARG 64 A	CA	-0.176111	-0.182958
ARG 64 A	HA	0.291729	0.286755
ARG 64 A	CB	-0.482922	-0.489406
ARG 64 A	2HB	0.344933	0.339062
ARG 64 A	3HB	0.257437	0.265474
ARG 64 A	CG	-0.470733	-0.485133
ARG 64 A	2HG	0.23477	0.245588
ARG 64 A	3HG	0.274769	0.263655
ARG 64 A	CD	-0.288921	-0.278045
ARG 64 A	2HD	0.254756	0.266279
ARG 64 A	3HD	0.246112	0.239318
ARG 64 A	NE	-0.620339	-0.634351
ARG 64 A	HE	0.338121	0.330159
ARG 64 A	CZ	0.711413	0.706542
ARG 64 A	NH1	-0.809394	-0.796144
ARG 64 A	1HH1	0.345979	0.382196
ARG 64 A	2HH1	0.310231	0.315723
ARG 64 A	NH2	-0.802316	-0.812307
ARG 64 A	1HH2	0.34087	0.336466
ARG 64 A	2HH2	0.375521	0.391033
LEU 65 A	O	-0.623274	-0.637449
LEU 65 A	C	0.670124	0.649831
LEU 65 A	N	-0.694909	-0.699871
LEU 65 A	H	0.496641	0.490841
LEU 65 A	CA	-0.141911	-0.149374
LEU 65 A	HA	0.29572	0.305962
LEU 65 A	CB	-0.451686	-0.465732
LEU 65 A	2HB	0.286809	0.270699
LEU 65 A	3HB	0.260646	0.244421
LEU 65 A	CG	-0.188364	-0.188762
LEU 65 A	HG	0.314174	0.330475
LEU 65 A	CD1	-0.706462	-0.684025
LEU 65 A	1HD1	0.254511	0.24343
LEU 65 A	2HD1	0.217252	0.231311
LEU 65 A	3HD1	0.253795	0.243559
LEU 65 A	CD2	-0.667122	-0.660984
LEU 65 A	1HD2	0.272659	0.267431
LEU 65 A	2HD2	0.23534	0.246374
LEU 65 A	3HD2	0.239115	0.239658
ARG 66 A	O	-0.64442	-0.663593
ARG 66 A	C	0.72812	0.733973
ARG 66 A	N	-0.67817	-0.6685
ARG 66 A	H	0.43002	0.42835
ARG 66 A	CA	-0.148811	-0.09881
ARG 66 A	HA	0.249393	0.26053
ARG 66 A	CB	-0.510402	-0.522093
ARG 66 A	2HB	0.21736	0.21804
ARG 66 A	3HB	0.290317	0.277067
ARG 66 A	CG	-0.467538	-0.465318
ARG 66 A	2HG	0.27377	0.28758
ARG 66 A	3HG	0.226416	0.225253
ARG 66 A	CD	-0.191301	-0.179176
ARG 66 A	2HD	0.324754	0.351751
ARG 66 A	3HD	0.355838	0.367311
ARG 66 A	NE	-0.632078	-0.63133
ARG 66 A	HE	0.376989	0.382193
ARG 66 A	CZ	0.706656	0.697338
ARG 66 A	NH1	-0.834595	-0.829555
ARG 66 A	1HH1	0.288131	0.294731
ARG 66 A	2HH1	0.352746	0.364585
ARG 66 A	NH2	-0.810279	-0.805892
ARG 66 A	1HH2	0.319348	0.320817
ARG 66 A	2HH2	0.334439	0.335763
TRP 67 A	O	-0.615739	-0.627555
TRP 67 A	C	0.636848	0.613259
TRP 67 A	N	-0.671659	-0.680721
TRP 67 A	H	0.470024	0.502456
TRP 67 A	CA	-0.100897	-0.085309
TRP 67 A	HA	0.242516	0.257905
TRP 67 A	CB	-0.531019	-0.535549
TRP 67 A	2HB	0.339017	0.310171
TRP 67 A	3HB	0.215296	0.216442
TRP 67 A	CG	-0.076171	-0.054868
TRP 67 A	CD1	-0.011432	0.056303
TRP 67 A	HD1	0.203961	0.236133
TRP 67 A	CD2	0.04612	0.048973
TRP 67 A	NE1	-0.574679	-0.597455
TRP 67 A	HE1	0.404248	0.408326
TRP 67 A	CE2	0.306629	0.308374
TRP 67 A	CE3	-0.205795	-0.22945
TRP 67 A	HE3	0.20441	0.204641
TRP 67 A	CZ2	-0.249158	-0.265368
TRP 67 A	HZ2	0.215477	0.215001
TRP 67 A	CZ3	-0.200334	-0.211978
TRP 67 A	HZ3	0.211735	0.211579
TRP 67 A	CH2	-0.202957	-0.209061
TRP 67 A	HH2	0.231203	0.233611
ASN 68 A	O	-0.745726	-0.722555
ASN 68 A	C	0.611524	0.634689
ASN 68 A	N	-0.671298	-0.670225
ASN 68 A	H	0.41182	0.415429
ASN 68 A	CA	-0.123723	-0.122632
ASN 68 A	HA	0.231195	0.237027
ASN 68 A	CB	-0.617402	-0.618049
ASN 68 A	2HB	0.174697	0.175461
ASN 68 A	3HB	0.238884	0.234652
ASN 68 A	CG	0.641673	0.677107
ASN 68 A	OD1	-0.660612	-0.674094
ASN 68 A	ND2	-0.803092	-0.802482
ASN 68 A	1HD2	0.347284	0.34597
ASN 68 A	2HD2	0.300722	0.303982
PRO 69 A	O	-0.694857	-0.719306
PRO 69 A	C	0.657069	0.660836
PRO 69 A	N	-0.465069	-0.45973
PRO 69 A	CA	-0.104175	-0.098567
PRO 69 A	HA	0.265063	0.269373
PRO 69 A	CB	-0.428769	-0.439019
PRO 69 A	2HB	0.260542	0.248637
PRO 69 A	3HB	0.22765	0.231279
PRO 69 A	CG	-0.481751	-0.473976
PRO 69 A	2HG	0.205616	0.202722
PRO 69 A	3HG	0.220591	0.25307
PRO 69 A	CD	-0.27284	-0.279779
PRO 69 A	2HD	0.275564	0.254994
PRO 69 A	3HD	0.19628	0.19752
ALA 70 A	O	-0.66693	-0.675503
ALA 70 A	C	0.627325	0.6247
ALA 70 A	N	-0.691629	-0.682139
ALA 70 A	H	0.51986	0.512974
ALA 70 A	CA	-0.147405	-0.141629
ALA 70 A	HA	0.27536	0.24291
ALA 70 A	CB	-0.666908	-0.664291
ALA 70 A	1HB	0.29396	0.302929
ALA 70 A	2HB	0.238215	0.22191
ALA 70 A	3HB	0.23232	0.240331
ASP 71 A	O	-0.652562	-0.628098
ASP 71 A	C	0.686464	0.682133
ASP 71 A	N	-0.67633	-0.681577
ASP 71 A	H	0.448292	0.453216
ASP 71 A	CA	-0.177252	-0.19538
ASP 71 A	HA	0.284014	0.281141
ASP 71 A	CB	-0.556275	-0.56422
ASP 71 A	2HB	0.277655	0.288928
ASP 71 A	3HB	0.238799	0.223398
ASP 71 A	CG	0.937294	0.905225
ASP 71 A	OD1	-0.632746	-0.642262
ASP 71 A	OD2	-0.719329	-0.717334
TYR 72 A	O	-0.716973	-0.717767
TYR 72 A	C	0.779082	0.767625
TYR 72 A	N	-0.70832	-0.702356
TYR 72 A	H	0.472372	0.437435
TYR 72 A	CA	-0.159358	-0.102539
TYR 72 A	HA	0.295771	0.326703
TYR 72 A	CB	-0.558454	-0.579665
TYR 72 A	2HB	0.26874	0.223088
TYR 72 A	3HB	0.274609	0.263045
TYR 72 A	CG	0.04044	0.024929
TYR 72 A	CD1	-0.23073	-0.221478
TYR 72 A	HD1	0.274736	0.309463
TYR 72 A	CD2	-0.192644	-0.188723
TYR 72 A	HD2	0.261716	0.281945
TYR 72 A	CE1	-0.216533	-0.249001
TYR 72 A	HE1	0.245403	0.239234
TYR 72 A	CE2	-0.312749	-0.307324
TYR 72 A	HE2	0.194904	0.195046
TYR 72 A	CZ	0.357918	0.378661
TYR 72 A	OH	-0.80261	-0.805676
TYR 72 A	HH	0.424694	0.420703
GLY 73 A	O	-0.584972	-0.567744
GLY 73 A	C	0.792164	0.762495
GLY 73 A	N	-0.690818	-0.693433
GLY 73 A	H	0.450586	0.46072
GLY 73 A	CA	-0.383308	-0.398605
GLY 73 A	1HA	0.265972	0.2537
GLY 73 A	2HA	0.258679	0.263727
GLY 74 A	O	-0.599874	-0.570108
GLY 74 A	C	0.751506	0.732576
GLY 74 A	N	-0.686452	-0.684294
GLY 74 A	H	0.419728	0.411725
GLY 74 A	CA	-0.359271	-0.351807
GLY 74 A	1HA	0.307506	0.347404
GLY 74 A	2HA	0.17203	0.174883
ILE 75 A	O	-0.648871	-0.650321
ILE 75 A	C	0.699335	0.661036
ILE 75 A	N	-0.6744	-0.667846
ILE 75 A	H	0.460305	0.464954
ILE 75 A	CA	-0.144952	-0.131188
ILE 75 A	HA	0.243909	0.246018
ILE 75 A	CB	-0.249901	-0.223481
ILE 75 A	HB	0.245562	0.248762
ILE 75 A	CG1	-0.387966	-0.396243
ILE 75 A	2HG1	0.289741	0.280025
ILE 75 A	3HG1	0.270719	0.271256
ILE 75 A	CG2	-0.614641	-0.638486
ILE 75 A	1HG2	0.357496	0.329593
ILE 75 A	2HG2	0.217055	0.220594
ILE 75 A	3HG2	0.227908	0.227405
ILE 75 A	CD1	-0.713079	-0.710366
ILE 75 A	1HD1	0.251854	0.25473
ILE 75 A	2HD1	0.22367	0.223221
ILE 75 A	3HD1	0.221796	0.221168
LYS 76 A	O	-0.669757	-0.659761
LYS 76 A	C	0.73069	0.743432
LYS 76 A	N	-0.680425	-0.666839
LYS 76 A	H	0.424496	0.43323
LYS 76 A	CA	-0.144207	-0.16426
LYS 76 A	HA	0.26585	0.235756
LYS 76 A	CB	-0.532067	-0.525746
LYS 76 A	2HB	0.219435	0.228533
LYS 76 A	3HB	0.262091	0.267447
LYS 76 A	CG	-0.49219	-0.499002
LYS 76 A	2HG	0.251385	0.250453
LYS 76 A	3HG	0.285259	0.268113
LYS 76 A	CD	-0.500285	-0.50663
LYS 76 A	2HD	0.232043	0.234911
LYS 76 A	3HD	0.240104	0.236932
LYS 76 A	CE	-0.358277	-0.352034
LYS 76 A	2HE	0.221851	0.250537
LYS 76 A	3HE	0.252775	0.233921
LYS 76 A	NZ	-0.801047	-0.802972
LYS 76 A	1HZ	0.304361	0.304393
LYS 76 A	2HZ	0.290047	0.307343
LYS 76 A	3HZ	0.309084	0.308533
LYS 77 A	O	-0.703267	-0.719992
LYS 77 A	C	0.779023	0.60784
LYS 77 A	N	-0.66464	-0.692048
LYS 77 A	H	0.427783	0.426513
LYS 77 A	CA	-0.168837	-0.074094
LYS 77 A	HA	0.2187	0.295187
LYS 77 A	CB	-0.462136	-0.455896
LYS 77 A	2HB	0.27966	0.325584
LYS 77 A	3HB	0.26252	0.218639
LYS 77 A	CG	-0.411175	-0.405897
LYS 77 A	2HG	0.217909	0.228533
LYS 77 A	3HG	0.39043	0.411651
LYS 77 A	CD	-0.47439	-0.482987
LYS 77 A	2HD	0.278393	0.332273
LYS 77 A	3HD	0.259031	0.232434
LYS 77 A	CE	-0.383119	-0.348845
LYS 77 A	2HE	0.230463	0.233242
LYS 77 A	3HE	0.213794	0.238389
LYS 77 A	NZ	-0.794581	-0.798983
LYS 77 A	1HZ	0.302768	0.309794
LYS 77 A	2HZ	0.295482	0.295426
LYS 77 A	3HZ	0.298253	0.312523
ILE 78 A	O	-0.688686	-0.70525
ILE 78 A	C	0.630081	0.614974
ILE 78 A	N	-0.685853	-0.644735
ILE 78 A	H	0.485805	0.464871
ILE 78 A	CA	-0.124796	-0.102983
ILE 78 A	HA	0.245749	0.247424
ILE 78 A	CB	-0.254374	-0.257143
ILE 78 A	HB	0.255302	0.255126
ILE 78 A	CG1	-0.387985	-0.403026
ILE 78 A	2HG1	0.296375	0.30191
ILE 78 A	3HG1	0.2649	0.237441
ILE 78 A	CG2	-0.670602	-0.670714
ILE 78 A	1HG2	0.343941	0.344113
ILE 78 A	2HG2	0.226073	0.225701
ILE 78 A	3HG2	0.202685	0.202338
ILE 78 A	CD1	-0.669474	-0.65191
ILE 78 A	1HD1	0.267591	0.272824
ILE 78 A	2HD1	0.252702	0.270009
ILE 78 A	3HD1	0.232195	0.229392
ARG 79 A	O	-0.671718	-0.662397
ARG 79 A	C	0.718127	0.677183
ARG 79 A	N	-0.686275	-0.688183
ARG 79 A	H	0.378427	0.381142
ARG 79 A	CA	-0.160064	-0.162796
ARG 79 A	HA	0.280902	0.288969
ARG 79 A	CB	-0.458757	-0.449535
ARG 79 A	2HB	0.253024	0.25731
ARG 79 A	3HB	0.256448	0.258177
ARG 79 A	CG	-0.492798	-0.487439
ARG 79 A	2HG	0.264599	0.265842
ARG 79 A	3HG	0.246492	0.25009
ARG 79 A	CD	-0.314256	-0.327851
ARG 79 A	2HD	0.217922	0.218189
ARG 79 A	3HD	0.233564	0.230479
ARG 79 A	NE	-0.610874	-0.612533
ARG 79 A	HE	0.348954	0.351938
ARG 79 A	CZ	0.64177	0.667751
ARG 79 A	NH1	-0.829255	-0.827015
ARG 79 A	1HH1	0.285809	0.295547
ARG 79 A	2HH1	0.314945	0.314138
ARG 79 A	NH2	-0.799035	-0.80814
ARG 79 A	1HH2	0.414182	0.428891
ARG 79 A	2HH2	0.361324	0.361189
LEU 80 A	O	-0.727137	-0.737684
LEU 80 A	C	0.692095	0.703094
LEU 80 A	N	-0.687948	-0.682505
LEU 80 A	H	0.474848	0.471543
LEU 80 A	CA	-0.137632	-0.131915
LEU 80 A	HA	0.24228	0.243055
LEU 80 A	CB	-0.47681	-0.476531
LEU 80 A	2HB	0.252685	0.251387
LEU 80 A	3HB	0.244766	0.243295
LEU 80 A	CG	-0.19496	-0.198071
LEU 80 A	HG	0.299474	0.294474
LEU 80 A	CD1	-0.633447	-0.625848
LEU 80 A	1HD1	0.253913	0.253473
LEU 80 A	2HD1	0.208756	0.208683
LEU 80 A	3HD1	0.2946	0.305817
LEU 80 A	CD2	-0.692339	-0.694276
LEU 80 A	1HD2	0.222704	0.220274
LEU 80 A	2HD2	0.214314	0.215308
LEU 80 A	3HD2	0.239783	0.237307
PRO 81 A	O	-0.610894	-0.604381
PRO 81 A	C	0.662302	0.660987
PRO 81 A	N	-0.444546	-0.445301
PRO 81 A	CA	-0.114114	-0.110905
PRO 81 A	HA	0.249342	0.25623
PRO 81 A	CB	-0.404985	-0.415387
PRO 81 A	2HB	0.300703	0.309901
PRO 81 A	3HB	0.271304	0.26068
PRO 81 A	CG	-0.444593	-0.439565
PRO 81 A	2HG	0.238434	0.236063
PRO 81 A	3HG	0.25317	0.251334
PRO 81 A	CD	-0.27674	-0.2876
PRO 81 A	2HD	0.255554	0.255041
PRO 81 A	3HD	0.241916	0.24061
SER 82 A	O	-0.721824	-0.710191
SER 82 A	C	0.874137	0.838964
SER 82 A	N	-0.702875	-0.706589
SER 82 A	H	0.419455	0.416581
SER 82 A	CA	-0.198291	-0.1886
SER 82 A	HA	0.247084	0.244777
SER 82 A	CB	-0.292318	-0.295802
SER 82 A	2HB	0.221136	0.218471
SER 82 A	3HB	0.201961	0.211583
SER 82 A	OG	-0.766309	-0.75715
SER 82 A	HG	0.426085	0.421346
ASP 83 A	O	-0.600587	-0.644383
ASP 83 A	C	0.695819	0.654944
ASP 83 A	N	-0.670413	-0.655595
ASP 83 A	H	0.476225	0.469703
ASP 83 A	CA	-0.175354	-0.170009
ASP 83 A	HA	0.28019	0.267792
ASP 83 A	CB	-0.629489	-0.623459
ASP 83 A	2HB	0.255082	0.265114
ASP 83 A	3HB	0.199601	0.190962
ASP 83 A	CG	0.915486	0.9878
ASP 83 A	OD1	-0.662962	-0.668898
ASP 83 A	OD2	-0.682794	-0.701251
ASP 84 A	O	-0.634286	-0.634009
ASP 84 A	C	0.510696	0.751382
ASP 84 A	N	-0.677171	-0.662168
ASP 84 A	H	0.490741	0.508327
ASP 84 A	CA	-0.157096	-0.195639
ASP 84 A	HA	0.251655	0.246629
ASP 84 A	CB	-0.665423	-0.666433
ASP 84 A	2HB	0.260606	0.262392
ASP 84 A	3HB	0.211978	0.217608
ASP 84 A	CG	0.889476	0.862369
ASP 84 A	OD1	-0.709313	-0.636721
ASP 84 A	OD2	-0.717362	-0.719482
VAL 85 A	O	-0.660178	-0.648055
VAL 85 A	C	0.834712	0.719903
VAL 85 A	N	-0.617807	-0.668101
VAL 85 A	H	0.585263	0.578419
VAL 85 A	CA	-0.062963	-0.070909
VAL 85 A	HA	0.27313	0.27627
VAL 85 A	CB	-0.280907	-0.263085
VAL 85 A	HB	0.305626	0.304861
VAL 85 A	CG1	-0.67241	-0.677593
VAL 85 A	1HG1	0.244635	0.24069
VAL 85 A	2HG1	0.225064	0.222544
VAL 85 A	3HG1	0.270945	0.268673
VAL 85 A	CG2	-0.66431	-0.657015
VAL 85 A	1HG2	0.267106	0.277903
VAL 85 A	2HG2	0.217579	0.217405
VAL 85 A	3HG2	0.237901	0.230868
TRP 86 A	O	-0.651678	-0.64404
TRP 86 A	C	0.697844	0.705818
TRP 86 A	N	-0.714377	-0.695636
TRP 86 A	H	0.399396	0.393557
TRP 86 A	CA	-0.137566	-0.13524
TRP 86 A	HA	0.246943	0.239821
TRP 86 A	CB	-0.507605	-0.499196
TRP 86 A	2HB	0.312491	0.276947
TRP 86 A	3HB	0.234214	0.245514
TRP 86 A	CG	-0.079287	-0.048105
TRP 86 A	CD1	-0.022915	-0.062808
TRP 86 A	HD1	0.203826	0.193611
TRP 86 A	CD2	0.045308	0.071139
TRP 86 A	NE1	-0.595104	-0.597549
TRP 86 A	HE1	0.341877	0.354759
TRP 86 A	CE2	0.261923	0.293662
TRP 86 A	CE3	-0.272247	-0.266996
TRP 86 A	HE3	0.20321	0.204214
TRP 86 A	CZ2	-0.290733	-0.294453
TRP 86 A	HZ2	0.217537	0.215204
TRP 86 A	CZ3	-0.252817	-0.257753
TRP 86 A	HZ3	0.215382	0.229173
TRP 86 A	CH2	-0.257587	-0.256306
TRP 86 A	HH2	0.208094	0.215272
LEU 87 A	O	-0.663178	-0.67908
LEU 87 A	C	0.72092	0.710002
LEU 87 A	N	-0.683099	-0.685793
LEU 87 A	H	0.406602	0.401451
LEU 87 A	CA	-0.112211	-0.106029
LEU 87 A	HA	0.259644	0.257382
LEU 87 A	CB	-0.463472	-0.470661
LEU 87 A	2HB	0.239953	0.226358
LEU 87 A	3HB	0.240419	0.244533
LEU 87 A	CG	-0.220998	-0.221442
LEU 87 A	HG	0.259382	0.254346
LEU 87 A	CD1	-0.624046	-0.625003
LEU 87 A	1HD1	0.332441	0.313878
LEU 87 A	2HD1	0.251112	0.247099
LEU 87 A	3HD1	0.228948	0.236445
LEU 87 A	CD2	-0.627584	-0.616852
LEU 87 A	1HD2	0.316874	0.344709
LEU 87 A	2HD2	0.225664	0.220984
LEU 87 A	3HD2	0.241341	0.23928
PRO 88 A	O	-0.685207	-0.703515
PRO 88 A	C	0.758968	0.789121
PRO 88 A	N	-0.464143	-0.45108
PRO 88 A	CA	-0.078214	-0.13258
PRO 88 A	HA	0.254719	0.218891
PRO 88 A	CB	-0.490875	-0.474795
PRO 88 A	2HB	0.21747	0.216519
PRO 88 A	3HB	0.234598	0.233845
PRO 88 A	CG	-0.435923	-0.439363
PRO 88 A	2HG	0.265102	0.274995
PRO 88 A	3HG	0.203567	0.198713
PRO 88 A	CD	-0.261996	-0.283591
PRO 88 A	2HD	0.199427	0.19809
PRO 88 A	3HD	0.281	0.281556
ASP 89 A	O	-0.650824	-0.693493
ASP 89 A	C	0.72475	0.799586
ASP 89 A	N	-0.693706	-0.69185
ASP 89 A	H	0.425205	0.417108
ASP 89 A	CA	-0.165831	-0.177127
ASP 89 A	HA	0.248918	0.252748
ASP 89 A	CB	-0.552495	-0.559234
ASP 89 A	2HB	0.22041	0.244163
ASP 89 A	3HB	0.282395	0.24244
ASP 89 A	CG	0.96389	0.931417
ASP 89 A	OD1	-0.678334	-0.66759
ASP 89 A	OD2	-0.770644	-0.72666
LEU 90 A	O	-0.676408	-0.671485
LEU 90 A	C	0.690597	0.737156
LEU 90 A	N	-0.665248	-0.67107
LEU 90 A	H	0.458103	0.45876
LEU 90 A	CA	-0.158294	-0.183126
LEU 90 A	HA	0.25123	0.22678
LEU 90 A	CB	-0.46952	-0.469604
LEU 90 A	2HB	0.278025	0.278834
LEU 90 A	3HB	0.225881	0.225116
LEU 90 A	CG	-0.213518	-0.214025
LEU 90 A	HG	0.288305	0.288111
LEU 90 A	CD1	-0.702192	-0.700348
LEU 90 A	1HD1	0.220179	0.22094
LEU 90 A	2HD1	0.264541	0.264726
LEU 90 A	3HD1	0.216421	0.215705
LEU 90 A	CD2	-0.693326	-0.695609
LEU 90 A	1HD2	0.224161	0.222405
LEU 90 A	2HD2	0.200279	0.200058
LEU 90 A	3HD2	0.225582	0.224757
VAL 91 A	O	-0.698966	-0.714353
VAL 91 A	C	0.652402	0.684841
VAL 91 A	N	-0.69215	-0.703041
VAL 91 A	H	0.453452	0.438716
VAL 91 A	CA	-0.095574	-0.105262
VAL 91 A	HA	0.24247	0.2424
VAL 91 A	CB	-0.252939	-0.252385
VAL 91 A	HB	0.287891	0.296489
VAL 91 A	CG1	-0.665457	-0.665223
VAL 91 A	1HG1	0.236485	0.242091
VAL 91 A	2HG1	0.232331	0.233571
VAL 91 A	3HG1	0.288938	0.282749
VAL 91 A	CG2	-0.627639	-0.626107
VAL 91 A	1HG2	0.324397	0.349582
VAL 91 A	2HG2	0.237425	0.231031
VAL 91 A	3HG2	0.246231	0.25101
LEU 92 A	O	-0.644599	-0.676588
LEU 92 A	C	0.641292	0.669646
LEU 92 A	N	-0.688794	-0.68638
LEU 92 A	H	0.380063	0.378988
LEU 92 A	CA	-0.141805	-0.151207
LEU 92 A	HA	0.275619	0.27626
LEU 92 A	CB	-0.510799	-0.514872
LEU 92 A	2HB	0.279229	0.277634
LEU 92 A	3HB	0.236825	0.236287
LEU 92 A	CG	-0.235191	-0.224988
LEU 92 A	HG	0.243876	0.244799
LEU 92 A	CD1	-0.693569	-0.693192
LEU 92 A	1HD1	0.249764	0.250906
LEU 92 A	2HD1	0.212548	0.212607
LEU 92 A	3HD1	0.206999	0.206005
LEU 92 A	CD2	-0.638402	-0.64295
LEU 92 A	1HD2	0.2165	0.213777
LEU 92 A	2HD2	0.212019	0.210418
LEU 92 A	3HD2	0.260869	0.260291
TYR 93 A	O	-0.593939	-0.624728
TYR 93 A	C	0.634011	0.708587
TYR 93 A	N	-0.675337	-0.689207
TYR 93 A	H	0.499637	0.491867
TYR 93 A	CA	-0.139042	-0.125297
TYR 93 A	HA	0.270613	0.275174
TYR 93 A	CB	-0.548214	-0.552779
TYR 93 A	2HB	0.23826	0.231429
TYR 93 A	3HB	0.224286	0.229763
TYR 93 A	CG	0.025936	0.035889
TYR 93 A	CD1	-0.231261	-0.241612
TYR 93 A	HD1	0.267273	0.27065
TYR 93 A	CD2	-0.255732	-0.270853
TYR 93 A	HD2	0.215215	0.207257
TYR 93 A	CE1	-0.231503	-0.237139
TYR 93 A	HE1	0.285234	0.313293
TYR 93 A	CE2	-0.288078	-0.25588
TYR 93 A	HE2	0.207033	0.213301
TYR 93 A	CZ	0.353723	0.342346
TYR 93 A	OH	-0.803492	-0.794301
TYR 93 A	HH	0.49501	0.492392
ASN 94 A	O	-0.690489	-0.84517
ASN 94 A	C	0.742343	0.58753
ASN 94 A	N	-0.681544	-0.702872
ASN 94 A	H	0.393315	0.4008
ASN 94 A	CA	-0.199755	-0.149361
ASN 94 A	HA	0.289668	0.285929
ASN 94 A	CB	-0.594167	-0.591138
ASN 94 A	2HB	0.233942	0.237774
ASN 94 A	3HB	0.264391	0.252352
ASN 94 A	CG	0.770434	0.745977
ASN 94 A	OD1	-0.631816	-0.611906
ASN 94 A	ND2	-0.817595	-0.782049
ASN 94 A	1HD2	0.46709	0.471198
ASN 94 A	2HD2	0.512105	0.707181
ASN 95 A	O	-0.600441	-0.617063
ASN 95 A	C	0.612453	0.674984
ASN 95 A	N	-0.657679	-0.636322
ASN 95 A	H	0.51025	0.506787
ASN 95 A	CA	-0.12694	-0.142982
ASN 95 A	HA	0.301453	0.258891
ASN 95 A	CB	-0.626344	-0.620534
ASN 95 A	2HB	0.179648	0.183407
ASN 95 A	3HB	0.22986	0.231021
ASN 95 A	CG	0.742517	0.789992
ASN 95 A	OD1	-0.696052	-0.681183
ASN 95 A	ND2	-0.821395	-0.828415
ASN 95 A	1HD2	0.404107	0.400203
ASN 95 A	2HD2	0.386701	0.377081
ALA 96 A	O	-0.646697	-0.624752
ALA 96 A	C	0.75906	0.762461
ALA 96 A	N	-0.694462	-0.708344
ALA 96 A	H	0.352642	0.353297
ALA 96 A	CA	-0.132506	-0.155344
ALA 96 A	HA	0.223082	0.221588
ALA 96 A	CB	-0.616579	-0.61738
ALA 96 A	1HB	0.350605	0.367157
ALA 96 A	2HB	0.266417	0.26051
ALA 96 A	3HB	0.23993	0.252847
ASP 97 A	O	-0.610658	-0.590753
ASP 97 A	C	0.756361	0.717958
ASP 97 A	N	-0.690727	-0.682695
ASP 97 A	H	0.429985	0.433677
ASP 97 A	CA	-0.148532	-0.146937
ASP 97 A	HA	0.302332	0.301733
ASP 97 A	CB	-0.613226	-0.606443
ASP 97 A	2HB	0.229802	0.217914
ASP 97 A	3HB	0.28508	0.272069
ASP 97 A	CG	0.955993	0.904659
ASP 97 A	OD1	-0.667048	-0.641652
ASP 97 A	OD2	-0.688588	-0.658881
GLY 98 A	O	-0.624085	-0.587527
GLY 98 A	C	0.671681	0.641452
GLY 98 A	N	-0.657921	-0.654317
GLY 98 A	H	0.52371	0.454455
GLY 98 A	CA	-0.333883	-0.307442
GLY 98 A	1HA	0.283108	0.306445
GLY 98 A	2HA	0.236924	0.234565
ASP 99 A	O	-0.612495	-0.632602
ASP 99 A	C	0.693352	0.692163
ASP 99 A	N	-0.665737	-0.65371
ASP 99 A	H	0.410247	0.425037
ASP 99 A	CA	-0.125713	-0.136565
ASP 99 A	HA	0.280256	0.297385
ASP 99 A	CB	-0.602422	-0.585364
ASP 99 A	2HB	0.261572	0.270966
ASP 99 A	3HB	0.214903	0.214087
ASP 99 A	CG	0.893543	0.978859
ASP 99 A	OD1	-0.696045	-0.697352
ASP 99 A	OD2	-0.643954	-0.654657
PHE 100 A	O	-0.676808	-0.678153
PHE 100 A	C	0.72966	0.724411
PHE 100 A	N	-0.665936	-0.670241
PHE 100 A	H	0.396518	0.395423
PHE 100 A	CA	-0.143674	-0.142818
PHE 100 A	HA	0.212683	0.21027
PHE 100 A	CB	-0.542521	-0.542418
PHE 100 A	2HB	0.244689	0.24901
PHE 100 A	3HB	0.244381	0.24415
PHE 100 A	CG	0.052277	0.034823
PHE 100 A	CD1	-0.21344	-0.207564
PHE 100 A	HD1	0.187692	0.186045
PHE 100 A	CD2	-0.218969	-0.217397
PHE 100 A	HD2	0.194146	0.193023
PHE 100 A	CE1	-0.217699	-0.220618
PHE 100 A	HE1	0.20941	0.210983
PHE 100 A	CE2	-0.227458	-0.222566
PHE 100 A	HE2	0.213494	0.212734
PHE 100 A	CZ	-0.23569	-0.240251
PHE 100 A	HZ	0.188849	0.188924
ALA 101 A	O	-0.669348	-0.680809
ALA 101 A	C	0.649482	0.718118
ALA 101 A	N	-0.690106	-0.690224
ALA 101 A	H	0.422715	0.4177
ALA 101 A	CA	-0.110714	-0.113501
ALA 101 A	HA	0.275163	0.274476
ALA 101 A	CB	-0.694713	-0.689174
ALA 101 A	1HB	0.37402	0.388684
ALA 101 A	2HB	0.202546	0.207439
ALA 101 A	3HB	0.248319	0.244491
ILE 102 A	O	-0.664414	-0.649723
ILE 102 A	C	0.722825	0.666501
ILE 102 A	N	-0.712855	-0.709167
ILE 102 A	H	0.361683	0.353081
ILE 102 A	CA	-0.166314	-0.168417
ILE 102 A	HA	0.212645	0.19293
ILE 102 A	CB	-0.206705	-0.207277
ILE 102 A	HB	0.330976	0.339301
ILE 102 A	CG1	-0.439537	-0.466865
ILE 102 A	2HG1	0.260773	0.245414
ILE 102 A	3HG1	0.245775	0.24688
ILE 102 A	CG2	-0.60721	-0.588209
ILE 102 A	1HG2	0.272193	0.265099
ILE 102 A	2HG2	0.210924	0.222638
ILE 102 A	3HG2	0.369701	0.381162
ILE 102 A	CD1	-0.682345	-0.675629
ILE 102 A	1HD1	0.23313	0.251894
ILE 102 A	2HD1	0.225737	0.236678
ILE 102 A	3HD1	0.248032	0.251389
VAL 103 A	O	-0.677612	-0.67897
VAL 103 A	C	0.819249	0.815289
VAL 103 A	N	-0.711102	-0.708121
VAL 103 A	H	0.43831	0.415396
VAL 103 A	CA	-0.132174	-0.124861
VAL 103 A	HA	0.270247	0.267585
VAL 103 A	CB	-0.298436	-0.289034
VAL 103 A	HB	0.277156	0.278906
VAL 103 A	CG1	-0.663457	-0.659773
VAL 103 A	1HG1	0.245436	0.245397
VAL 103 A	2HG1	0.230272	0.228667
VAL 103 A	3HG1	0.260994	0.272402
VAL 103 A	CG2	-0.687494	-0.685065
VAL 103 A	1HG2	0.227462	0.226971
VAL 103 A	2HG2	0.233695	0.233811
VAL 103 A	3HG2	0.23727	0.239624
HIS 104 A	O	-0.539708	-0.561779
HIS 104 A	C	0.755242	0.729256
HIS 104 A	N	-0.679963	-0.670865
HIS 104 A	H	0.428269	0.428446
HIS 104 A	CA	-0.157713	-0.148378
HIS 104 A	HA	0.215664	0.216324
HIS 104 A	CB	-0.595221	-0.613617
HIS 104 A	2HB	0.229942	0.22806
HIS 104 A	3HB	0.224859	0.221982
HIS 104 A	CG	0.280166	0.275188
HIS 104 A	ND1	-0.582203	-0.58382
HIS 104 A	HD1	0.330094	0.326605
HIS 104 A	CD2	-0.106194	-0.079519
HIS 104 A	HD2	0.17097	0.1669
HIS 104 A	CE1	0.084521	0.092611
HIS 104 A	HE1	0.194537	0.193103
HIS 104 A	NE2	-0.559541	-0.562882
HIS 104 A	HE2	0.353276	0.35028
MET 105 A	O	-0.658125	-0.652908
MET 105 A	C	0.87278	0.853333
MET 105 A	N	-0.691324	-0.672631
MET 105 A	H	0.372145	0.362028
MET 105 A	CA	-0.204086	-0.199929
MET 105 A	HA	0.224876	0.207876
MET 105 A	CB	-0.428849	-0.420581
MET 105 A	2HB	0.282932	0.271678
MET 105 A	3HB	0.265839	0.264321
MET 105 A	CG	-0.558656	-0.549439
MET 105 A	2HG	0.374032	0.378747
MET 105 A	3HG	0.249534	0.253053
MET 105 A	SD	0.247825	0.25906
MET 105 A	CE	-0.834844	-0.840206
MET 105 A	1HE	0.245785	0.24649
MET 105 A	2HE	0.235367	0.235791
MET 105 A	3HE	0.24811	0.24825
THR 106 A	O	-0.651658	-0.655773
THR 106 A	C	0.566343	0.57088
THR 106 A	N	-0.663343	-0.679604
THR 106 A	H	0.383536	0.396509
THR 106 A	CA	-0.079372	-0.049967
THR 106 A	HA	0.314392	0.31354
THR 106 A	CB	0.005553	-0.008004
THR 106 A	HB	0.249984	0.248217
THR 106 A	OG1	-0.685969	-0.699081
THR 106 A	HG1	0.503579	0.506734
THR 106 A	CG2	-0.781781	-0.768619
THR 106 A	1HG2	0.280098	0.248299
THR 106 A	2HG2	0.209743	0.222536
THR 106 A	3HG2	0.230095	0.228817
LYS 107 A	O	-0.680673	-0.690921
LYS 107 A	C	0.61011	0.615205
LYS 107 A	N	-0.663975	-0.663788
LYS 107 A	H	0.391771	0.394047
LYS 107 A	CA	-0.142404	-0.138618
LYS 107 A	HA	0.254307	0.244102
LYS 107 A	CB	-0.472948	-0.469145
LYS 107 A	2HB	0.245366	0.240184
LYS 107 A	3HB	0.273082	0.274749
LYS 107 A	CG	-0.444978	-0.445712
LYS 107 A	2HG	0.268031	0.264952
LYS 107 A	3HG	0.242034	0.240178
LYS 107 A	CD	-0.491636	-0.484219
LYS 107 A	2HD	0.233783	0.232152
LYS 107 A	3HD	0.259842	0.260532
LYS 107 A	CE	-0.362734	-0.371548
LYS 107 A	2HE	0.221539	0.220922
LYS 107 A	3HE	0.280749	0.258394
LYS 107 A	NZ	-0.834158	-0.82617
LYS 107 A	1HZ	0.403987	0.414795
LYS 107 A	2HZ	0.410026	0.40518
LYS 107 A	3HZ	0.352358	0.35737
LEU 108 A	O	-0.729739	-0.709207
LEU 108 A	C	0.630152	0.588266
LEU 108 A	N	-0.678259	-0.678989
LEU 108 A	H	0.526297	0.531403
LEU 108 A	CA	-0.102525	-0.111859
LEU 108 A	HA	0.287572	0.283317
LEU 108 A	CB	-0.460387	-0.444339
LEU 108 A	2HB	0.229432	0.233163
LEU 108 A	3HB	0.328386	0.333039
LEU 108 A	CG	-0.250508	-0.249535
LEU 108 A	HG	0.250978	0.25164
LEU 108 A	CD1	-0.68661	-0.68666
LEU 108 A	1HD1	0.276604	0.278753
LEU 108 A	2HD1	0.226525	0.224705
LEU 108 A	3HD1	0.211983	0.213224
LEU 108 A	CD2	-0.578489	-0.576215
LEU 108 A	1HD2	0.31663	0.31531
LEU 108 A	2HD2	0.240118	0.240654
LEU 108 A	3HD2	0.262844	0.266258
LEU 109 A	O	-0.675089	-0.695652
LEU 109 A	C	0.689254	0.719219
LEU 109 A	N	-0.697556	-0.685921
LEU 109 A	H	0.437851	0.438654
LEU 109 A	CA	-0.129375	-0.123127
LEU 109 A	HA	0.299433	0.306391
LEU 109 A	CB	-0.440154	-0.446574
LEU 109 A	2HB	0.26094	0.251196
LEU 109 A	3HB	0.247576	0.247613
LEU 109 A	CG	-0.205012	-0.202886
LEU 109 A	HG	0.294542	0.289554
LEU 109 A	CD1	-0.68485	-0.688501
LEU 109 A	1HD1	0.220644	0.222951
LEU 109 A	2HD1	0.247481	0.245071
LEU 109 A	3HD1	0.217077	0.213883
LEU 109 A	CD2	-0.645319	-0.63079
LEU 109 A	1HD2	0.292274	0.289987
LEU 109 A	2HD2	0.233758	0.229347
LEU 109 A	3HD2	0.248081	0.266268
LEU 110 A	O	-0.7283	-0.75419
LEU 110 A	C	0.750813	0.813646
LEU 110 A	N	-0.716307	-0.723206
LEU 110 A	H	0.473264	0.467816
LEU 110 A	CA	-0.10685	-0.145321
LEU 110 A	HA	0.29368	0.289688
LEU 110 A	CB	-0.486854	-0.493546
LEU 110 A	2HB	0.241304	0.244037
LEU 110 A	3HB	0.265045	0.256145
LEU 110 A	CG	-0.217291	-0.2326
LEU 110 A	HG	0.370784	0.371663
LEU 110 A	CD1	-0.657181	-0.621778
LEU 110 A	1HD1	0.263192	0.294882
LEU 110 A	2HD1	0.256207	0.27132
LEU 110 A	3HD1	0.264937	0.283058
LEU 110 A	CD2	-0.678219	-0.682916
LEU 110 A	1HD2	0.216164	0.230171
LEU 110 A	2HD2	0.24847	0.243202
LEU 110 A	3HD2	0.239706	0.229342
ASP 111 A	O	-0.625671	-0.656452
ASP 111 A	C	0.630695	0.604262
ASP 111 A	N	-0.695001	-0.670352
ASP 111 A	H	0.456817	0.469663
ASP 111 A	CA	-0.17221	-0.152386
ASP 111 A	HA	0.276257	0.259235
ASP 111 A	CB	-0.657757	-0.632174
ASP 111 A	2HB	0.183882	0.197312
ASP 111 A	3HB	0.215134	0.216826
ASP 111 A	CG	0.890263	0.924424
ASP 111 A	OD1	-0.657364	-0.640861
ASP 111 A	OD2	-0.724922	-0.751014
TYR 112 A	O	-0.660122	-0.706718
TYR 112 A	C	0.713337	0.709364
TYR 112 A	N	-0.687056	-0.669733
TYR 112 A	H	0.443656	0.449176
TYR 112 A	CA	-0.159337	-0.125853
TYR 112 A	HA	0.25655	0.269513
TYR 112 A	CB	-0.521819	-0.517493
TYR 112 A	2HB	0.255267	0.293855
TYR 112 A	3HB	0.278435	0.234597
TYR 112 A	CG	0.086987	0.04836
TYR 112 A	CD1	-0.204639	-0.224717
TYR 112 A	HD1	0.261221	0.22164
TYR 112 A	CD2	-0.256938	-0.245961
TYR 112 A	HD2	0.21777	0.207229
TYR 112 A	CE1	-0.247019	-0.24275
TYR 112 A	HE1	0.23705	0.228026
TYR 112 A	CE2	-0.314062	-0.315704
TYR 112 A	HE2	0.193566	0.188964
TYR 112 A	CZ	0.358407	0.348063
TYR 112 A	OH	-0.809538	-0.805201
TYR 112 A	HH	0.415996	0.404997
THR 113 A	O	-0.770796	-0.71714
THR 113 A	C	0.505526	0.682974
THR 113 A	N	-0.697455	-0.688041
THR 113 A	H	0.409698	0.395764
THR 113 A	CA	-0.038766	-0.114613
THR 113 A	HA	0.286514	0.281516
THR 113 A	CB	-0.042871	-0.039815
THR 113 A	HB	0.197247	0.199689
THR 113 A	OG1	-0.749838	-0.753235
THR 113 A	HG1	0.430906	0.429854
THR 113 A	CG2	-0.524327	-0.610486
THR 113 A	1HG2	0.351483	0.296
THR 113 A	2HG2	0.1733	0.185437
THR 113 A	3HG2	0.350509	0.32021
GLY 114 A	O	-0.679437	-0.686531
GLY 114 A	C	0.632953	0.639185
GLY 114 A	N	-0.634959	-0.674302
GLY 114 A	H	0.381689	0.396187
GLY 114 A	CA	-0.376488	-0.363925
GLY 114 A	1HA	0.248815	0.242113
GLY 114 A	2HA	0.274136	0.272278
LYS 115 A	O	-0.631294	-0.62937
LYS 115 A	C	0.696547	0.694545
LYS 115 A	N	-0.648454	-0.664769
LYS 115 A	H	0.384804	0.379025
LYS 115 A	CA	-0.154049	-0.150784
LYS 115 A	HA	0.205494	0.216515
LYS 115 A	CB	-0.473742	-0.497809
LYS 115 A	2HB	0.208104	0.213709
LYS 115 A	3HB	0.313711	0.270771
LYS 115 A	CG	-0.467256	-0.463557
LYS 115 A	2HG	0.288049	0.286561
LYS 115 A	3HG	0.236876	0.241551
LYS 115 A	CD	-0.441507	-0.457821
LYS 115 A	2HD	0.245124	0.234684
LYS 115 A	3HD	0.338747	0.307811
LYS 115 A	CE	-0.372185	-0.357878
LYS 115 A	2HE	0.236143	0.248844
LYS 115 A	3HE	0.216898	0.228728
LYS 115 A	NZ	-0.800061	-0.802431
LYS 115 A	1HZ	0.320567	0.333898
LYS 115 A	2HZ	0.292416	0.299715
LYS 115 A	3HZ	0.315209	0.318035
ILE 116 A	O	-0.616758	-0.62366
ILE 116 A	C	0.649904	0.654937
ILE 116 A	N	-0.695617	-0.70603
ILE 116 A	H	0.442041	0.44659
ILE 116 A	CA	-0.108345	-0.107828
ILE 116 A	HA	0.347906	0.347401
ILE 116 A	CB	-0.247958	-0.250443
ILE 116 A	HB	0.276121	0.272371
ILE 116 A	CG1	-0.382937	-0.380643
ILE 116 A	2HG1	0.308465	0.31103
ILE 116 A	3HG1	0.315827	0.308557
ILE 116 A	CG2	-0.665278	-0.661846
ILE 116 A	1HG2	0.27154	0.276035
ILE 116 A	2HG2	0.213347	0.214522
ILE 116 A	3HG2	0.259932	0.266593
ILE 116 A	CD1	-0.734378	-0.731546
ILE 116 A	1HD1	0.231094	0.232581
ILE 116 A	2HD1	0.21055	0.210523
ILE 116 A	3HD1	0.235708	0.231273
MET 117 A	O	-0.745974	-0.742636
MET 117 A	C	0.706087	0.702736
MET 117 A	N	-0.700172	-0.69929
MET 117 A	H	0.445908	0.445327
MET 117 A	CA	-0.095776	-0.100092
MET 117 A	HA	0.331323	0.331046
MET 117 A	CB	-0.494545	-0.49225
MET 117 A	2HB	0.282505	0.279026
MET 117 A	3HB	0.266878	0.260197
MET 117 A	CG	-0.632555	-0.628928
MET 117 A	2HG	0.293017	0.284529
MET 117 A	3HG	0.232474	0.238945
MET 117 A	SD	0.109336	0.107103
MET 117 A	CE	-0.811189	-0.807908
MET 117 A	1HE	0.290422	0.290139
MET 117 A	2HE	0.216368	0.213992
MET 117 A	3HE	0.249849	0.241592
TRP 118 A	O	-0.706592	-0.706376
TRP 118 A	C	0.665531	0.659414
TRP 118 A	N	-0.697074	-0.695754
TRP 118 A	H	0.4751	0.479546
TRP 118 A	CA	-0.182643	-0.189294
TRP 118 A	HA	0.232623	0.229048
TRP 118 A	CB	-0.501957	-0.497054
TRP 118 A	2HB	0.238127	0.240539
TRP 118 A	3HB	0.317944	0.319723
TRP 118 A	CG	-0.062026	-0.066643
TRP 118 A	CD1	-0.107984	-0.090143
TRP 118 A	HD1	0.184566	0.187906
TRP 118 A	CD2	0.080489	0.081304
TRP 118 A	NE1	-0.598739	-0.598696
TRP 118 A	HE1	0.334886	0.337199
TRP 118 A	CE2	0.24715	0.249074
TRP 118 A	CE3	-0.224773	-0.226623
TRP 118 A	HE3	0.204547	0.203095
TRP 118 A	CZ2	-0.284102	-0.279833
TRP 118 A	HZ2	0.250855	0.241027
TRP 118 A	CZ3	-0.237053	-0.240116
TRP 118 A	HZ3	0.193598	0.192954
TRP 118 A	CH2	-0.254732	-0.257227
TRP 118 A	HH2	0.203854	0.201947
THR 119 A	O	-0.637651	-0.645964
THR 119 A	C	0.64026	0.660342
THR 119 A	N	-0.716152	-0.731066
THR 119 A	H	0.422687	0.424575
THR 119 A	CA	-0.060556	-0.036013
THR 119 A	HA	0.382982	0.402866
THR 119 A	CB	0.045093	0.076964
THR 119 A	HB	0.287584	0.305499
THR 119 A	OG1	-0.752283	-0.769697
THR 119 A	HG1	0.431186	0.426865
THR 119 A	CG2	-0.742951	-0.77867
THR 119 A	1HG2	0.274154	0.272489
THR 119 A	2HG2	0.207235	0.204145
THR 119 A	3HG2	0.218785	0.21108
PRO 120 A	O	-0.703121	-0.708645
PRO 120 A	C	0.728403	0.685776
PRO 120 A	N	-0.456086	-0.45309
PRO 120 A	CA	-0.061658	-0.076152
PRO 120 A	HA	0.224467	0.215377
PRO 120 A	CB	-0.514243	-0.493181
PRO 120 A	2HB	0.247981	0.239529
PRO 120 A	3HB	0.208339	0.217646
PRO 120 A	CG	-0.40904	-0.426307
PRO 120 A	2HG	0.260714	0.259356
PRO 120 A	3HG	0.274068	0.267963
PRO 120 A	CD	-0.235534	-0.224591
PRO 120 A	2HD	0.306578	0.31452
PRO 120 A	3HD	0.262155	0.265302
PRO 121 A	O	-0.649906	-0.63248
PRO 121 A	C	0.722576	0.726932
PRO 121 A	N	-0.465692	-0.456931
PRO 121 A	CA	-0.120264	-0.127773
PRO 121 A	HA	0.235994	0.231084
PRO 121 A	CB	-0.423958	-0.4274
[truncated: 27,947 more rows]
