# Supplementary material for: NAChRDB: A Web Resource of Structure–Function Annotations to Unravel the Allostery of Nicotinic Acetylcholine Receptors
Source: ACS Omega. 2021 Aug 31;6(36):23023–7. doi: 10.1021/acsomega.1c00817 (PMC8444218; doi:10.1021/acsomega.1c00817)
Supplement: Supplementary file 2 — ao1c00817_si_002.zip [file ao1c00817_si_002.zip › S4.csv]

Residue	AtomName	ChargeClosedConformer	ChargeOpenConformer
SER 1 A	O	-0.693965	-0.734125
SER 1 A	C	0.620651	0.64334
SER 1 A	N	-0.812304	-0.807594
SER 1 A	H1	0.329169	0.31239
SER 1 A	H2	0.380222	0.332245
SER 1 A	H3	0.33911	0.349855
SER 1 A	CA	-0.285081	-0.298152
SER 1 A	HA	0.330848	0.295505
SER 1 A	CB	-0.1989	-0.21412
SER 1 A	2HB	0.198493	0.192612
SER 1 A	3HB	0.213983	0.219632
SER 1 A	OG	-0.763503	-0.764209
SER 1 A	HG	0.482211	0.488338
GLU 2 A	O	-0.774922	-0.776299
GLU 2 A	C	0.676902	0.695018
GLU 2 A	N	-0.712249	-0.725514
GLU 2 A	H	0.447046	0.490408
GLU 2 A	CA	-0.195469	-0.19216
GLU 2 A	HA	0.202928	0.210409
GLU 2 A	CB	-0.34609	-0.358023
GLU 2 A	2HB	0.236274	0.242034
GLU 2 A	3HB	0.268893	0.277826
GLU 2 A	CG	-0.625423	-0.595151
GLU 2 A	2HG	0.429407	0.407081
GLU 2 A	3HG	0.315577	0.336145
GLU 2 A	CD	0.863634	0.910088
GLU 2 A	OE1	-0.738086	-0.747258
GLU 2 A	OE2	-0.621723	-0.640158
HIS 3 A	O	-0.728698	-0.728968
HIS 3 A	C	0.591293	0.631102
HIS 3 A	N	-0.723109	-0.74623
HIS 3 A	H	0.443021	0.447626
HIS 3 A	CA	-0.160942	-0.165195
HIS 3 A	HA	0.188159	0.205699
HIS 3 A	CB	-0.521644	-0.529586
HIS 3 A	2HB	0.262519	0.273228
HIS 3 A	3HB	0.233808	0.226902
HIS 3 A	CG	0.323729	0.340668
HIS 3 A	ND1	-0.617791	-0.612709
HIS 3 A	HD1	0.332896	0.334314
HIS 3 A	CD2	-0.086764	-0.11383
HIS 3 A	HD2	0.135706	0.142377
HIS 3 A	CE1	0.054147	0.047839
HIS 3 A	HE1	0.151278	0.149497
HIS 3 A	NE2	-0.579373	-0.581679
HIS 3 A	HE2	0.322338	0.320481
GLU 4 A	O	-0.679062	-0.686674
GLU 4 A	C	0.665454	0.665883
GLU 4 A	N	-0.713509	-0.742067
GLU 4 A	H	0.486598	0.524176
GLU 4 A	CA	-0.220256	-0.201202
GLU 4 A	HA	0.263043	0.24349
GLU 4 A	CB	-0.365794	-0.36362
GLU 4 A	2HB	0.26564	0.254182
GLU 4 A	3HB	0.217181	0.222393
GLU 4 A	CG	-0.625635	-0.604523
GLU 4 A	2HG	0.280642	0.277266
GLU 4 A	3HG	0.323091	0.326111
GLU 4 A	CD	0.911925	0.894923
GLU 4 A	OE1	-0.760421	-0.750838
GLU 4 A	OE2	-0.661179	-0.675339
THR 5 A	O	-0.72353	-0.687097
THR 5 A	C	0.674885	0.630887
THR 5 A	N	-0.718731	-0.721583
THR 5 A	H	0.456522	0.462286
THR 5 A	CA	-0.224333	-0.227117
THR 5 A	HA	0.25301	0.257929
THR 5 A	CB	0.037372	0.016743
THR 5 A	HB	0.158184	0.163551
THR 5 A	OG1	-0.773702	-0.77259
THR 5 A	HG1	0.440404	0.443498
THR 5 A	CG2	-0.699357	-0.684603
THR 5 A	1HG2	0.301213	0.303982
THR 5 A	2HG2	0.26712	0.270876
THR 5 A	3HG2	0.289472	0.291698
ARG 6 A	O	-0.696491	-0.68283
ARG 6 A	C	0.713661	0.698307
ARG 6 A	N	-0.73441	-0.717746
ARG 6 A	H	0.474144	0.476688
ARG 6 A	CA	-0.223736	-0.209277
ARG 6 A	HA	0.256796	0.255274
ARG 6 A	CB	-0.391894	-0.398228
ARG 6 A	2HB	0.265013	0.267656
ARG 6 A	3HB	0.233536	0.235953
ARG 6 A	CG	-0.385699	-0.391886
ARG 6 A	2HG	0.228963	0.22786
ARG 6 A	3HG	0.242717	0.242
ARG 6 A	CD	-0.296591	-0.288362
ARG 6 A	2HD	0.213042	0.215857
ARG 6 A	3HD	0.202917	0.202179
ARG 6 A	NE	-0.662188	-0.647763
ARG 6 A	HE	0.314755	0.316177
ARG 6 A	CZ	0.645523	0.614363
ARG 6 A	NH1	-0.784877	-0.783679
ARG 6 A	1HH1	0.308669	0.318717
ARG 6 A	2HH1	0.328804	0.33603
ARG 6 A	NH2	-0.816338	-0.809369
ARG 6 A	1HH2	0.3139	0.316019
ARG 6 A	2HH2	0.317028	0.319997
LEU 7 A	O	-0.661096	-0.678013
LEU 7 A	C	0.619538	0.655217
LEU 7 A	N	-0.732562	-0.733064
LEU 7 A	H	0.536202	0.511134
LEU 7 A	CA	-0.168522	-0.188507
LEU 7 A	HA	0.268892	0.276293
LEU 7 A	CB	-0.446734	-0.442656
LEU 7 A	2HB	0.274688	0.267115
LEU 7 A	3HB	0.260549	0.279889
LEU 7 A	CG	-0.055075	-0.04317
LEU 7 A	HG	0.295845	0.283871
LEU 7 A	CD1	-0.706953	-0.708852
LEU 7 A	1HD1	0.278341	0.280666
LEU 7 A	2HD1	0.353493	0.327299
LEU 7 A	3HD1	0.297698	0.292509
LEU 7 A	CD2	-0.694341	-0.710268
LEU 7 A	1HD2	0.287841	0.276818
LEU 7 A	2HD2	0.331924	0.365235
LEU 7 A	3HD2	0.341512	0.335148
VAL 8 A	O	-0.719292	-0.691698
VAL 8 A	C	0.66357	0.606357
VAL 8 A	N	-0.730435	-0.734823
VAL 8 A	H	0.498881	0.496161
VAL 8 A	CA	-0.23782	-0.237981
VAL 8 A	HA	0.24188	0.242467
VAL 8 A	CB	-0.093943	-0.071129
VAL 8 A	HB	0.196757	0.192513
VAL 8 A	CG1	-0.691984	-0.695039
VAL 8 A	1HG1	0.304512	0.300336
VAL 8 A	2HG1	0.261663	0.261381
VAL 8 A	3HG1	0.249961	0.24759
VAL 8 A	CG2	-0.690052	-0.689322
VAL 8 A	1HG2	0.281699	0.279117
VAL 8 A	2HG2	0.269707	0.266591
VAL 8 A	3HG2	0.308203	0.313492
ALA 9 A	O	-0.710451	-0.728781
ALA 9 A	C	0.659887	0.660073
ALA 9 A	N	-0.74293	-0.726852
ALA 9 A	H	0.524132	0.523609
ALA 9 A	CA	-0.178162	-0.176027
ALA 9 A	HA	0.247863	0.258325
ALA 9 A	CB	-0.6773	-0.678157
ALA 9 A	1HB	0.308404	0.302643
ALA 9 A	2HB	0.298021	0.294424
ALA 9 A	3HB	0.283629	0.283642
ASN 10 A	O	-0.62342	-0.619765
ASN 10 A	C	0.654482	0.64557
ASN 10 A	N	-0.737445	-0.725713
ASN 10 A	H	0.503336	0.500564
ASN 10 A	CA	-0.137541	-0.158633
ASN 10 A	HA	0.303941	0.305018
ASN 10 A	CB	-0.592856	-0.598465
ASN 10 A	2HB	0.306424	0.306532
ASN 10 A	3HB	0.311295	0.310982
ASN 10 A	CG	0.685211	0.726577
ASN 10 A	OD1	-0.632775	-0.663749
ASN 10 A	ND2	-0.803115	-0.816459
ASN 10 A	1HD2	0.367863	0.368021
ASN 10 A	2HD2	0.324324	0.328724
LEU 11 A	O	-0.670761	-0.665413
LEU 11 A	C	0.707293	0.678017
LEU 11 A	N	-0.727166	-0.732873
LEU 11 A	H	0.50672	0.508044
LEU 11 A	CA	-0.208822	-0.190954
LEU 11 A	HA	0.277126	0.288443
LEU 11 A	CB	-0.439316	-0.447141
LEU 11 A	2HB	0.254662	0.266581
LEU 11 A	3HB	0.25238	0.259236
LEU 11 A	CG	-0.045507	-0.05587
LEU 11 A	HG	0.271059	0.266254
LEU 11 A	CD1	-0.699822	-0.69215
LEU 11 A	1HD1	0.282853	0.291552
LEU 11 A	2HD1	0.322488	0.323762
LEU 11 A	3HD1	0.261726	0.26143
LEU 11 A	CD2	-0.70233	-0.688142
LEU 11 A	1HD2	0.290295	0.288677
LEU 11 A	2HD2	0.331205	0.330123
LEU 11 A	3HD2	0.301069	0.308173
LEU 12 A	O	-0.658086	-0.607506
LEU 12 A	C	0.746948	0.668793
LEU 12 A	N	-0.738994	-0.735872
LEU 12 A	H	0.490358	0.503179
LEU 12 A	CA	-0.205784	-0.188258
LEU 12 A	HA	0.255143	0.254087
LEU 12 A	CB	-0.444658	-0.450204
LEU 12 A	2HB	0.254309	0.253125
LEU 12 A	3HB	0.279285	0.27665
LEU 12 A	CG	-0.070533	-0.065401
LEU 12 A	HG	0.229624	0.235187
LEU 12 A	CD1	-0.699175	-0.705542
LEU 12 A	1HD1	0.275887	0.281448
LEU 12 A	2HD1	0.27491	0.277141
LEU 12 A	3HD1	0.323545	0.342106
LEU 12 A	CD2	-0.707131	-0.71325
LEU 12 A	1HD2	0.272874	0.272845
LEU 12 A	2HD2	0.267785	0.267986
LEU 12 A	3HD2	0.272983	0.27722
GLU 13 A	O	-0.643412	-0.624481
GLU 13 A	C	0.723082	0.695408
GLU 13 A	N	-0.758738	-0.736612
GLU 13 A	H	0.526077	0.522938
GLU 13 A	CA	-0.222685	-0.220361
GLU 13 A	HA	0.248837	0.258717
GLU 13 A	CB	-0.37042	-0.365973
GLU 13 A	2HB	0.289807	0.300464
GLU 13 A	3HB	0.270567	0.26894
GLU 13 A	CG	-0.56782	-0.578148
GLU 13 A	2HG	0.282611	0.284516
GLU 13 A	3HG	0.346857	0.347617
GLU 13 A	CD	0.86103	0.884714
GLU 13 A	OE1	-0.634804	-0.652595
GLU 13 A	OE2	-0.754982	-0.75797
ASN 14 A	O	-0.621275	-0.630677
ASN 14 A	C	0.631685	0.66249
ASN 14 A	N	-0.738317	-0.733823
ASN 14 A	H	0.505714	0.512924
ASN 14 A	CA	-0.141072	-0.168372
ASN 14 A	HA	0.281083	0.29582
ASN 14 A	CB	-0.571866	-0.580562
ASN 14 A	2HB	0.293158	0.292706
ASN 14 A	3HB	0.298113	0.300753
ASN 14 A	CG	0.682779	0.702509
ASN 14 A	OD1	-0.632847	-0.644959
ASN 14 A	ND2	-0.79299	-0.811465
ASN 14 A	1HD2	0.376241	0.3731
ASN 14 A	2HD2	0.345358	0.346525
TYR 15 A	O	-0.602076	-0.586912
TYR 15 A	C	0.620424	0.601746
TYR 15 A	N	-0.717176	-0.743291
TYR 15 A	H	0.552875	0.547761
TYR 15 A	CA	-0.162717	-0.12457
TYR 15 A	HA	0.223669	0.211706
TYR 15 A	CB	-0.484722	-0.493154
TYR 15 A	2HB	0.356418	0.316583
TYR 15 A	3HB	0.381503	0.379628
TYR 15 A	CG	0.154577	0.15859
TYR 15 A	CD1	-0.161296	-0.179544
TYR 15 A	HD1	0.181465	0.185863
TYR 15 A	CD2	-0.156679	-0.142225
TYR 15 A	HD2	0.217278	0.224054
TYR 15 A	CE1	-0.242281	-0.224339
TYR 15 A	HE1	0.260606	0.266404
TYR 15 A	CE2	-0.296937	-0.302012
TYR 15 A	HE2	0.271935	0.28239
TYR 15 A	CZ	0.377355	0.379553
TYR 15 A	OH	-0.783062	-0.781472
TYR 15 A	HH	0.417198	0.415563
ASN 16 A	O	-0.609146	-0.600378
ASN 16 A	C	0.548498	0.551599
ASN 16 A	N	-0.708912	-0.70695
ASN 16 A	H	0.466006	0.453741
ASN 16 A	CA	-0.167651	-0.148588
ASN 16 A	HA	0.274433	0.279752
ASN 16 A	CB	-0.540234	-0.548491
ASN 16 A	2HB	0.230186	0.230549
ASN 16 A	3HB	0.243157	0.24164
ASN 16 A	CG	0.63288	0.637098
ASN 16 A	OD1	-0.599306	-0.608855
ASN 16 A	ND2	-0.79553	-0.78991
ASN 16 A	1HD2	0.386986	0.386325
ASN 16 A	2HD2	0.321167	0.315981
LYS 17 A	O	-0.522386	-0.528206
LYS 17 A	C	0.649465	0.674413
LYS 17 A	N	-0.710023	-0.709445
LYS 17 A	H	0.472037	0.464499
LYS 17 A	CA	-0.188772	-0.224044
LYS 17 A	HA	0.340012	0.347833
LYS 17 A	CB	-0.39429	-0.388774
LYS 17 A	2HB	0.247018	0.221981
LYS 17 A	3HB	0.301555	0.266328
LYS 17 A	CG	-0.386384	-0.380305
LYS 17 A	2HG	0.249091	0.254503
LYS 17 A	3HG	0.230762	0.23318
LYS 17 A	CD	-0.38492	-0.394045
LYS 17 A	2HD	0.250438	0.247752
LYS 17 A	3HD	0.220298	0.220103
LYS 17 A	CE	-0.316851	-0.291721
LYS 17 A	2HE	0.227152	0.220498
LYS 17 A	3HE	0.247959	0.253783
LYS 17 A	NZ	-0.811818	-0.801527
LYS 17 A	1HZ	0.32475	0.318642
LYS 17 A	2HZ	0.325651	0.316153
LYS 17 A	3HZ	0.437902	0.378739
VAL 18 A	O	-0.691669	-0.687773
VAL 18 A	C	0.739166	0.733234
VAL 18 A	N	-0.725362	-0.729398
VAL 18 A	H	0.439579	0.44208
VAL 18 A	CA	-0.264121	-0.277884
VAL 18 A	HA	0.275912	0.276393
VAL 18 A	CB	-0.07913	-0.091297
VAL 18 A	HB	0.178927	0.175522
VAL 18 A	CG1	-0.698195	-0.691731
VAL 18 A	1HG1	0.263078	0.26349
VAL 18 A	2HG1	0.2393	0.241976
VAL 18 A	3HG1	0.289463	0.289297
VAL 18 A	CG2	-0.683023	-0.675288
VAL 18 A	1HG2	0.248228	0.241444
VAL 18 A	2HG2	0.242732	0.246148
VAL 18 A	3HG2	0.262137	0.26354
ILE 19 A	O	-0.574013	-0.601375
ILE 19 A	C	0.646297	0.690931
ILE 19 A	N	-0.731906	-0.727611
ILE 19 A	H	0.517192	0.501209
ILE 19 A	CA	-0.199787	-0.213901
ILE 19 A	HA	0.207403	0.214958
ILE 19 A	CB	-0.144791	-0.125558
ILE 19 A	HB	0.273795	0.256482
ILE 19 A	CG1	-0.356081	-0.368803
ILE 19 A	2HG1	0.211963	0.217393
ILE 19 A	3HG1	0.216913	0.220818
ILE 19 A	CG2	-0.683688	-0.683341
ILE 19 A	1HG2	0.272279	0.285386
ILE 19 A	2HG2	0.275099	0.271505
ILE 19 A	3HG2	0.314401	0.330814
ILE 19 A	CD1	-0.652596	-0.647378
ILE 19 A	1HD1	0.257102	0.259966
ILE 19 A	2HD1	0.237332	0.234002
ILE 19 A	3HD1	0.226429	0.222757
ARG 20 A	O	-0.713991	-0.678852
ARG 20 A	C	0.632838	0.628651
ARG 20 A	N	-0.720433	-0.721021
ARG 20 A	H	0.449214	0.454587
ARG 20 A	CA	-0.146526	-0.142055
ARG 20 A	HA	0.219745	0.225104
ARG 20 A	CB	-0.408593	-0.416665
ARG 20 A	2HB	0.245507	0.236246
ARG 20 A	3HB	0.27177	0.255902
ARG 20 A	CG	-0.343069	-0.337119
ARG 20 A	2HG	0.200107	0.20327
ARG 20 A	3HG	0.265262	0.222279
ARG 20 A	CD	-0.28499	-0.286713
ARG 20 A	2HD	0.210777	0.211369
ARG 20 A	3HD	0.230209	0.222241
ARG 20 A	NE	-0.65025	-0.650293
ARG 20 A	HE	0.309611	0.313504
ARG 20 A	CZ	0.623352	0.609354
ARG 20 A	NH1	-0.792112	-0.792865
ARG 20 A	1HH1	0.319889	0.327042
ARG 20 A	2HH1	0.29889	0.310163
ARG 20 A	NH2	-0.789138	-0.783719
ARG 20 A	1HH2	0.321022	0.319661
ARG 20 A	2HH2	0.328343	0.330766
PRO 21 A	O	-0.663972	-0.694842
PRO 21 A	C	0.615148	0.661724
PRO 21 A	N	-0.481477	-0.49161
PRO 21 A	CA	-0.18222	-0.181453
PRO 21 A	HA	0.22921	0.224242
PRO 21 A	CB	-0.36114	-0.361921
PRO 21 A	2HB	0.281742	0.264695
PRO 21 A	3HB	0.308452	0.285376
PRO 21 A	CG	-0.333258	-0.336474
PRO 21 A	2HG	0.21736	0.220134
PRO 21 A	3HG	0.244355	0.276458
PRO 21 A	CD	-0.266101	-0.268896
PRO 21 A	2HD	0.184149	0.193974
PRO 21 A	3HD	0.276205	0.29417
VAL 22 A	O	-0.688435	-0.650555
VAL 22 A	C	0.675718	0.591631
VAL 22 A	N	-0.726792	-0.734277
VAL 22 A	H	0.503577	0.495053
VAL 22 A	CA	-0.248812	-0.247873
VAL 22 A	HA	0.269287	0.262422
VAL 22 A	CB	-0.065542	-0.078086
VAL 22 A	HB	0.23509	0.223407
VAL 22 A	CG1	-0.710594	-0.710855
VAL 22 A	1HG1	0.279339	0.28632
VAL 22 A	2HG1	0.270846	0.27051
VAL 22 A	3HG1	0.300667	0.296425
VAL 22 A	CG2	-0.70397	-0.682719
VAL 22 A	1HG2	0.297274	0.30258
VAL 22 A	2HG2	0.26958	0.278618
VAL 22 A	3HG2	0.327982	0.303191
GLU 23 A	O	-0.631391	-0.630712
GLU 23 A	C	0.695233	0.67704
GLU 23 A	N	-0.733852	-0.718287
GLU 23 A	H	0.465639	0.467495
GLU 23 A	CA	-0.213723	-0.177161
GLU 23 A	HA	0.24418	0.261902
GLU 23 A	CB	-0.329124	-0.340815
GLU 23 A	2HB	0.25088	0.243213
GLU 23 A	3HB	0.311873	0.291653
GLU 23 A	CG	-0.618409	-0.597105
GLU 23 A	2HG	0.303179	0.296632
GLU 23 A	3HG	0.273585	0.258196
GLU 23 A	CD	0.880496	0.843228
GLU 23 A	OE1	-0.666701	-0.669335
GLU 23 A	OE2	-0.763654	-0.757458
HIS 24 A	O	-0.621377	-0.61513
HIS 24 A	C	0.662298	0.649122
HIS 24 A	N	-0.726954	-0.732123
HIS 24 A	H	0.453991	0.469621
HIS 24 A	CA	-0.205494	-0.184694
HIS 24 A	HA	0.207801	0.202887
HIS 24 A	CB	-0.538134	-0.550942
HIS 24 A	2HB	0.298191	0.295779
HIS 24 A	3HB	0.240905	0.238687
HIS 24 A	CG	0.386859	0.383455
HIS 24 A	ND1	-0.621528	-0.626101
HIS 24 A	HD1	0.342504	0.340822
HIS 24 A	CD2	-0.074198	-0.067635
HIS 24 A	HD2	0.161033	0.17313
HIS 24 A	CE1	0.086112	0.065404
HIS 24 A	HE1	0.171892	0.173606
HIS 24 A	NE2	-0.570812	-0.569886
HIS 24 A	HE2	0.365255	0.372406
HIS 25 A	O	-0.600993	-0.610233
HIS 25 A	C	0.68514	0.694389
HIS 25 A	N	-0.736607	-0.72999
HIS 25 A	H	0.444203	0.445157
HIS 25 A	CA	-0.166727	-0.181471
HIS 25 A	HA	0.241182	0.23981
HIS 25 A	CB	-0.520028	-0.515315
HIS 25 A	2HB	0.257706	0.260423
HIS 25 A	3HB	0.260024	0.262255
HIS 25 A	CG	0.347808	0.338938
HIS 25 A	ND1	-0.609089	-0.606855
HIS 25 A	HD1	0.351039	0.351518
HIS 25 A	CD2	-0.017679	-0.057418
HIS 25 A	HD2	0.159496	0.169384
HIS 25 A	CE1	0.068582	0.075025
HIS 25 A	HE1	0.156268	0.156809
HIS 25 A	NE2	-0.578672	-0.574358
HIS 25 A	HE2	0.339476	0.340726
THR 26 A	O	-0.649652	-0.645885
THR 26 A	C	0.615908	0.606079
THR 26 A	N	-0.705346	-0.709951
THR 26 A	H	0.500334	0.503026
THR 26 A	CA	-0.22292	-0.209448
THR 26 A	HA	0.286208	0.293275
THR 26 A	CB	0.056235	0.046657
THR 26 A	HB	0.157725	0.156999
THR 26 A	OG1	-0.765493	-0.765638
THR 26 A	HG1	0.451862	0.450069
THR 26 A	CG2	-0.72285	-0.713909
THR 26 A	1HG2	0.305488	0.302309
THR 26 A	2HG2	0.261443	0.261311
THR 26 A	3HG2	0.257722	0.261934
HIS 27 A	O	-0.653731	-0.648822
HIS 27 A	C	0.70672	0.712329
HIS 27 A	N	-0.743711	-0.744697
HIS 27 A	H	0.433243	0.435543
HIS 27 A	CA	-0.19609	-0.180015
HIS 27 A	HA	0.234629	0.224335
HIS 27 A	CB	-0.518602	-0.519768
HIS 27 A	2HB	0.264818	0.259908
HIS 27 A	3HB	0.237278	0.236875
HIS 27 A	CG	0.344751	0.323333
HIS 27 A	ND1	-0.608652	-0.602053
HIS 27 A	HD1	0.377818	0.373045
HIS 27 A	CD2	-0.02431	-0.003824
HIS 27 A	HD2	0.144395	0.141308
HIS 27 A	CE1	0.100042	0.080396
HIS 27 A	HE1	0.163769	0.160625
HIS 27 A	NE2	-0.574602	-0.576309
HIS 27 A	HE2	0.34901	0.34243
PHE 28 A	O	-0.598197	-0.624094
PHE 28 A	C	0.627613	0.679839
PHE 28 A	N	-0.705409	-0.706429
PHE 28 A	H	0.519523	0.518309
PHE 28 A	CA	-0.147536	-0.161356
PHE 28 A	HA	0.229532	0.228516
PHE 28 A	CB	-0.489062	-0.49448
PHE 28 A	2HB	0.322646	0.325987
PHE 28 A	3HB	0.301283	0.27962
PHE 28 A	CG	0.254988	0.241291
PHE 28 A	CD1	-0.195441	-0.161632
PHE 28 A	HD1	0.291014	0.282722
PHE 28 A	CD2	-0.236817	-0.208902
PHE 28 A	HD2	0.245742	0.235397
PHE 28 A	CE1	-0.073682	-0.07154
PHE 28 A	HE1	0.167668	0.172007
PHE 28 A	CE2	-0.09046	-0.077079
PHE 28 A	HE2	0.158936	0.157813
PHE 28 A	CZ	-0.158688	-0.138782
PHE 28 A	HZ	0.170316	0.169043
VAL 29 A	O	-0.649509	-0.659739
VAL 29 A	C	0.596829	0.626464
VAL 29 A	N	-0.709443	-0.719966
VAL 29 A	H	0.468748	0.455757
VAL 29 A	CA	-0.244861	-0.251926
VAL 29 A	HA	0.269895	0.270033
VAL 29 A	CB	-0.076773	-0.079503
VAL 29 A	HB	0.17219	0.170089
VAL 29 A	CG1	-0.705911	-0.711953
VAL 29 A	1HG1	0.323685	0.330365
VAL 29 A	2HG1	0.248389	0.251245
VAL 29 A	3HG1	0.257055	0.260935
VAL 29 A	CG2	-0.673059	-0.67284
VAL 29 A	1HG2	0.301737	0.284207
VAL 29 A	2HG2	0.255019	0.264133
VAL 29 A	3HG2	0.303136	0.317245
ASP 30 A	O	-0.661978	-0.651069
ASP 30 A	C	0.734142	0.730297
ASP 30 A	N	-0.715611	-0.728457
ASP 30 A	H	0.468853	0.47155
ASP 30 A	CA	-0.176436	-0.181369
ASP 30 A	HA	0.305522	0.306199
ASP 30 A	CB	-0.649279	-0.638672
ASP 30 A	2HB	0.310301	0.301013
ASP 30 A	3HB	0.301492	0.30614
ASP 30 A	CG	1.023445	0.955677
ASP 30 A	OD1	-0.757295	-0.749499
ASP 30 A	OD2	-0.697636	-0.654126
ILE 31 A	O	-0.628841	-0.645698
ILE 31 A	C	0.690767	0.705163
ILE 31 A	N	-0.729531	-0.733512
ILE 31 A	H	0.556509	0.55699
ILE 31 A	CA	-0.234432	-0.225506
ILE 31 A	HA	0.321315	0.319164
ILE 31 A	CB	-0.129482	-0.134762
ILE 31 A	HB	0.247287	0.25015
ILE 31 A	CG1	-0.362908	-0.358649
ILE 31 A	2HG1	0.219619	0.219938
ILE 31 A	3HG1	0.264235	0.261141
ILE 31 A	CG2	-0.691608	-0.69106
ILE 31 A	1HG2	0.272903	0.270544
ILE 31 A	2HG2	0.245297	0.246659
ILE 31 A	3HG2	0.272661	0.27417
ILE 31 A	CD1	-0.655798	-0.657764
ILE 31 A	1HD1	0.250448	0.253106
ILE 31 A	2HD1	0.243256	0.245176
ILE 31 A	3HD1	0.286476	0.291957
THR 32 A	O	-0.678441	-0.682845
THR 32 A	C	0.656631	0.64716
THR 32 A	N	-0.714852	-0.722537
THR 32 A	H	0.531902	0.546796
THR 32 A	CA	-0.231626	-0.220751
THR 32 A	HA	0.291721	0.294915
THR 32 A	CB	0.121538	0.112899
THR 32 A	HB	0.187931	0.206938
THR 32 A	OG1	-0.761629	-0.764459
THR 32 A	HG1	0.486573	0.483795
THR 32 A	CG2	-0.729023	-0.731782
THR 32 A	1HG2	0.429531	0.41459
THR 32 A	2HG2	0.315432	0.307901
THR 32 A	3HG2	0.362073	0.370081
VAL 33 A	O	-0.694216	-0.68996
VAL 33 A	C	0.681769	0.677562
VAL 33 A	N	-0.742519	-0.746288
VAL 33 A	H	0.515064	0.511809
VAL 33 A	CA	-0.250464	-0.254997
VAL 33 A	HA	0.261622	0.261772
VAL 33 A	CB	-0.074479	-0.078039
VAL 33 A	HB	0.197275	0.198033
VAL 33 A	CG1	-0.697455	-0.694718
VAL 33 A	1HG1	0.230571	0.231207
VAL 33 A	2HG1	0.237969	0.23698
VAL 33 A	3HG1	0.24422	0.245041
VAL 33 A	CG2	-0.68451	-0.687081
VAL 33 A	1HG2	0.27238	0.270375
VAL 33 A	2HG2	0.243968	0.243527
VAL 33 A	3HG2	0.258137	0.257928
GLY 34 A	O	-0.711596	-0.71231
GLY 34 A	C	0.677598	0.654196
GLY 34 A	N	-0.720381	-0.717939
GLY 34 A	H	0.445814	0.445973
GLY 34 A	CA	-0.477917	-0.466851
GLY 34 A	1HA	0.285513	0.272097
GLY 34 A	2HA	0.305305	0.275912
LEU 35 A	O	-0.685492	-0.685699
LEU 35 A	C	0.710014	0.686559
LEU 35 A	N	-0.739202	-0.742098
LEU 35 A	H	0.465222	0.456
LEU 35 A	CA	-0.208467	-0.207812
LEU 35 A	HA	0.241746	0.243943
LEU 35 A	CB	-0.437436	-0.437352
LEU 35 A	2HB	0.234359	0.234733
LEU 35 A	3HB	0.288212	0.284295
LEU 35 A	CG	-0.061177	-0.060126
LEU 35 A	HG	0.165523	0.164687
LEU 35 A	CD1	-0.713992	-0.717561
LEU 35 A	1HD1	0.239756	0.241194
LEU 35 A	2HD1	0.233315	0.233964
LEU 35 A	3HD1	0.220989	0.218032
LEU 35 A	CD2	-0.699238	-0.695112
LEU 35 A	1HD2	0.310237	0.308348
LEU 35 A	2HD2	0.262482	0.25874
LEU 35 A	3HD2	0.284612	0.28233
GLN 36 A	O	-0.66825	-0.693015
GLN 36 A	C	0.688076	0.680163
GLN 36 A	N	-0.772305	-0.771341
GLN 36 A	H	0.477325	0.477007
GLN 36 A	CA	-0.220948	-0.205218
GLN 36 A	HA	0.279854	0.255493
GLN 36 A	CB	-0.348687	-0.348786
GLN 36 A	2HB	0.249654	0.245349
GLN 36 A	3HB	0.265725	0.26009
GLN 36 A	CG	-0.579503	-0.576976
GLN 36 A	2HG	0.230686	0.255932
GLN 36 A	3HG	0.238267	0.235444
GLN 36 A	CD	0.715411	0.753678
GLN 36 A	OE1	-0.63981	-0.650654
GLN 36 A	NE2	-0.811789	-0.831568
GLN 36 A	1HE2	0.341642	0.335289
GLN 36 A	2HE2	0.326771	0.321355
LEU 37 A	O	-0.665011	-0.693531
LEU 37 A	C	0.707851	0.794911
LEU 37 A	N	-0.722057	-0.718007
LEU 37 A	H	0.423938	0.437655
LEU 37 A	CA	-0.21409	-0.227826
LEU 37 A	HA	0.289771	0.305743
LEU 37 A	CB	-0.43595	-0.431563
LEU 37 A	2HB	0.262057	0.283707
LEU 37 A	3HB	0.256142	0.268649
LEU 37 A	CG	-0.064936	-0.05161
LEU 37 A	HG	0.169496	0.172691
LEU 37 A	CD1	-0.700671	-0.700252
LEU 37 A	1HD1	0.247593	0.250924
LEU 37 A	2HD1	0.245588	0.24903
LEU 37 A	3HD1	0.275795	0.292597
LEU 37 A	CD2	-0.699611	-0.705361
LEU 37 A	1HD2	0.236051	0.240052
LEU 37 A	2HD2	0.22545	0.225842
LEU 37 A	3HD2	0.273628	0.274395
ILE 38 A	O	-0.68787	-0.667214
ILE 38 A	C	0.589158	0.647868
ILE 38 A	N	-0.732241	-0.737473
ILE 38 A	H	0.503728	0.48981
ILE 38 A	CA	-0.219765	-0.208998
ILE 38 A	HA	0.306831	0.297474
ILE 38 A	CB	-0.126907	-0.14503
ILE 38 A	HB	0.203929	0.202846
ILE 38 A	CG1	-0.358984	-0.343267
ILE 38 A	2HG1	0.219411	0.220853
ILE 38 A	3HG1	0.236853	0.234672
ILE 38 A	CG2	-0.692003	-0.688556
ILE 38 A	1HG2	0.293157	0.27174
ILE 38 A	2HG2	0.270547	0.268162
ILE 38 A	3HG2	0.376141	0.285802
ILE 38 A	CD1	-0.657432	-0.65624
ILE 38 A	1HD1	0.297214	0.295019
ILE 38 A	2HD1	0.250854	0.25393
ILE 38 A	3HD1	0.382236	0.356439
GLN 39 A	O	-0.766863	-0.748544
GLN 39 A	C	0.576096	0.606774
GLN 39 A	N	-0.71738	-0.725147
GLN 39 A	H	0.48045	0.502774
GLN 39 A	CA	-0.211489	-0.224376
GLN 39 A	HA	0.288159	0.285325
GLN 39 A	CB	-0.344419	-0.348108
GLN 39 A	2HB	0.283302	0.258096
GLN 39 A	3HB	0.260897	0.270115
GLN 39 A	CG	-0.541405	-0.567494
GLN 39 A	2HG	0.301352	0.307013
GLN 39 A	3HG	0.306401	0.313037
GLN 39 A	CD	0.670774	0.691887
GLN 39 A	OE1	-0.606672	-0.620805
GLN 39 A	NE2	-0.810566	-0.80083
GLN 39 A	1HE2	0.38509	0.392137
GLN 39 A	2HE2	0.365819	0.355234
LEU 40 A	O	-0.640331	-0.650904
LEU 40 A	C	0.62519	0.641881
LEU 40 A	N	-0.72132	-0.731038
LEU 40 A	H	0.475138	0.465977
LEU 40 A	CA	-0.181583	-0.204335
LEU 40 A	HA	0.228511	0.214585
LEU 40 A	CB	-0.424729	-0.412281
LEU 40 A	2HB	0.233609	0.215994
LEU 40 A	3HB	0.215593	0.212093
LEU 40 A	CG	-0.035231	-0.044424
LEU 40 A	HG	0.200359	0.199213
LEU 40 A	CD1	-0.700462	-0.700887
LEU 40 A	1HD1	0.241949	0.2391
LEU 40 A	2HD1	0.276942	0.265184
LEU 40 A	3HD1	0.238443	0.231199
LEU 40 A	CD2	-0.696428	-0.694591
LEU 40 A	1HD2	0.32912	0.336069
LEU 40 A	2HD2	0.264616	0.268454
LEU 40 A	3HD2	0.24651	0.246735
ILE 41 A	O	-0.584125	-0.584212
ILE 41 A	C	0.653736	0.636841
ILE 41 A	N	-0.744966	-0.748762
ILE 41 A	H	0.492712	0.489307
ILE 41 A	CA	-0.237538	-0.234278
ILE 41 A	HA	0.296932	0.299638
ILE 41 A	CB	-0.112429	-0.117113
ILE 41 A	HB	0.232488	0.234408
ILE 41 A	CG1	-0.377784	-0.380501
ILE 41 A	2HG1	0.271099	0.292672
ILE 41 A	3HG1	0.253604	0.25918
ILE 41 A	CG2	-0.676832	-0.675467
ILE 41 A	1HG2	0.283423	0.279686
ILE 41 A	2HG2	0.277025	0.273724
ILE 41 A	3HG2	0.309821	0.308966
ILE 41 A	CD1	-0.664436	-0.659383
ILE 41 A	1HD1	0.317289	0.303131
ILE 41 A	2HD1	0.345313	0.327218
ILE 41 A	3HD1	0.298827	0.313292
ASN 42 A	O	-0.71966	-0.72684
ASN 42 A	C	0.573452	0.582638
ASN 42 A	N	-0.746474	-0.75039
ASN 42 A	H	0.475253	0.482908
ASN 42 A	CA	-0.173468	-0.172151
ASN 42 A	HA	0.255824	0.260059
ASN 42 A	CB	-0.549681	-0.560997
ASN 42 A	2HB	0.281133	0.277655
ASN 42 A	3HB	0.2927	0.28824
ASN 42 A	CG	0.700566	0.729793
ASN 42 A	OD1	-0.590174	-0.608663
ASN 42 A	ND2	-0.783857	-0.797795
ASN 42 A	1HD2	0.423552	0.418205
ASN 42 A	2HD2	0.350901	0.354803
VAL 43 A	O	-0.67111	-0.679047
VAL 43 A	C	0.688129	0.665018
VAL 43 A	N	-0.724493	-0.73092
VAL 43 A	H	0.473518	0.477262
VAL 43 A	CA	-0.243891	-0.231441
VAL 43 A	HA	0.295511	0.290668
VAL 43 A	CB	-0.084755	-0.100613
VAL 43 A	HB	0.198624	0.200892
VAL 43 A	CG1	-0.719897	-0.718785
VAL 43 A	1HG1	0.276198	0.274241
VAL 43 A	2HG1	0.254176	0.253326
VAL 43 A	3HG1	0.283855	0.284258
VAL 43 A	CG2	-0.684542	-0.685554
VAL 43 A	1HG2	0.277322	0.268977
VAL 43 A	2HG2	0.23762	0.233665
VAL 43 A	3HG2	0.274623	0.269258
ASP 44 A	O	-0.718296	-0.702847
ASP 44 A	C	0.699537	0.662652
ASP 44 A	N	-0.763151	-0.756184
ASP 44 A	H	0.51087	0.506436
ASP 44 A	CA	-0.195823	-0.163804
ASP 44 A	HA	0.304995	0.30056
ASP 44 A	CB	-0.636877	-0.629702
ASP 44 A	2HB	0.321171	0.315009
ASP 44 A	3HB	0.302478	0.300449
ASP 44 A	CG	0.946107	0.839474
ASP 44 A	OD1	-0.714468	-0.661301
ASP 44 A	OD2	-0.769704	-0.770017
GLU 45 A	O	-0.708847	-0.69987
GLU 45 A	C	0.710423	0.684445
GLU 45 A	N	-0.73939	-0.739799
GLU 45 A	H	0.452495	0.47084
GLU 45 A	CA	-0.214619	-0.211558
GLU 45 A	HA	0.246449	0.2464
GLU 45 A	CB	-0.353913	-0.362468
GLU 45 A	2HB	0.250582	0.251845
GLU 45 A	3HB	0.23451	0.223757
GLU 45 A	CG	-0.566222	-0.605331
GLU 45 A	2HG	0.285787	0.287535
GLU 45 A	3HG	0.269148	0.28218
GLU 45 A	CD	0.774647	0.870491
GLU 45 A	OE1	-0.762607	-0.772602
GLU 45 A	OE2	-0.674076	-0.6937
VAL 46 A	O	-0.66363	-0.692776
VAL 46 A	C	0.686004	0.811017
VAL 46 A	N	-0.756405	-0.747174
VAL 46 A	H	0.505705	0.512897
VAL 46 A	CA	-0.248552	-0.291259
VAL 46 A	HA	0.234535	0.258853
VAL 46 A	CB	-0.084561	-0.063571
VAL 46 A	HB	0.301246	0.26298
VAL 46 A	CG1	-0.68327	-0.698571
VAL 46 A	1HG1	0.335771	0.353607
VAL 46 A	2HG1	0.296662	0.286705
VAL 46 A	3HG1	0.335527	0.334716
VAL 46 A	CG2	-0.692686	-0.696835
VAL 46 A	1HG2	0.323375	0.300973
VAL 46 A	2HG2	0.359497	0.336551
VAL 46 A	3HG2	0.304168	0.346993
ASN 47 A	O	-0.712632	-0.757889
ASN 47 A	C	0.635086	0.633308
ASN 47 A	N	-0.724315	-0.755175
ASN 47 A	H	0.518932	0.510828
ASN 47 A	CA	-0.174515	-0.192455
ASN 47 A	HA	0.30204	0.307053
ASN 47 A	CB	-0.548619	-0.564687
ASN 47 A	2HB	0.25289	0.25661
ASN 47 A	3HB	0.281954	0.277116
ASN 47 A	CG	0.595934	0.696978
ASN 47 A	OD1	-0.613631	-0.668763
ASN 47 A	ND2	-0.800489	-0.810987
ASN 47 A	1HD2	0.373736	0.366398
ASN 47 A	2HD2	0.407241	0.425627
GLN 48 A	O	-0.671674	-0.703916
GLN 48 A	C	0.648811	0.726224
GLN 48 A	N	-0.735105	-0.72025
GLN 48 A	H	0.537616	0.542289
GLN 48 A	CA	-0.210883	-0.199947
GLN 48 A	HA	0.234961	0.236333
GLN 48 A	CB	-0.336262	-0.356418
GLN 48 A	2HB	0.310743	0.325549
GLN 48 A	3HB	0.260439	0.269265
GLN 48 A	CG	-0.548841	-0.56692
GLN 48 A	2HG	0.376378	0.403566
GLN 48 A	3HG	0.312629	0.299827
GLN 48 A	CD	0.699873	0.671855
GLN 48 A	OE1	-0.644181	-0.632658
GLN 48 A	NE2	-0.7871	-0.789915
GLN 48 A	1HE2	0.426108	0.429773
GLN 48 A	2HE2	0.404994	0.3743
ILE 49 A	O	-0.731184	-0.741671
ILE 49 A	C	0.660743	0.696179
ILE 49 A	N	-0.735975	-0.743898
ILE 49 A	H	0.508526	0.514733
ILE 49 A	CA	-0.249949	-0.263729
ILE 49 A	HA	0.319766	0.313059
ILE 49 A	CB	-0.078857	-0.084846
ILE 49 A	HB	0.211764	0.213885
ILE 49 A	CG1	-0.40055	-0.393073
ILE 49 A	2HG1	0.346737	0.31125
ILE 49 A	3HG1	0.362446	0.369178
ILE 49 A	CG2	-0.690189	-0.69215
ILE 49 A	1HG2	0.325674	0.321975
ILE 49 A	2HG2	0.260862	0.260544
ILE 49 A	3HG2	0.292759	0.293104
ILE 49 A	CD1	-0.634504	-0.633365
ILE 49 A	1HD1	0.268862	0.272539
ILE 49 A	2HD1	0.28113	0.280843
ILE 49 A	3HD1	0.254835	0.254109
VAL 50 A	O	-0.703465	-0.691559
VAL 50 A	C	0.694679	0.697526
VAL 50 A	N	-0.743918	-0.744144
VAL 50 A	H	0.515439	0.506588
VAL 50 A	CA	-0.256797	-0.26649
VAL 50 A	HA	0.295108	0.294467
VAL 50 A	CB	-0.060132	-0.063075
VAL 50 A	HB	0.195282	0.19566
VAL 50 A	CG1	-0.709855	-0.709152
VAL 50 A	1HG1	0.286147	0.282599
VAL 50 A	2HG1	0.233303	0.232351
VAL 50 A	3HG1	0.291834	0.29533
VAL 50 A	CG2	-0.704534	-0.703279
VAL 50 A	1HG2	0.287646	0.288257
VAL 50 A	2HG2	0.242656	0.24231
VAL 50 A	3HG2	0.286896	0.289168
GLU 51 A	O	-0.74089	-0.77563
GLU 51 A	C	0.622958	0.67497
GLU 51 A	N	-0.765118	-0.766753
GLU 51 A	H	0.51565	0.521796
GLU 51 A	CA	-0.203776	-0.222781
GLU 51 A	HA	0.298442	0.303135
GLU 51 A	CB	-0.373836	-0.365573
GLU 51 A	2HB	0.277192	0.275125
GLU 51 A	3HB	0.246637	0.236614
GLU 51 A	CG	-0.595999	-0.604925
GLU 51 A	2HG	0.283339	0.286434
GLU 51 A	3HG	0.264862	0.26854
GLU 51 A	CD	0.812674	0.817163
GLU 51 A	OE1	-0.687535	-0.686801
GLU 51 A	OE2	-0.759203	-0.756694
THR 52 A	O	-0.72569	-0.753035
THR 52 A	C	0.652163	0.684676
THR 52 A	N	-0.745331	-0.743717
THR 52 A	H	0.544406	0.542764
THR 52 A	CA	-0.235776	-0.245433
THR 52 A	HA	0.23738	0.216601
THR 52 A	CB	0.041524	0.058487
THR 52 A	HB	0.149291	0.148183
THR 52 A	OG1	-0.771955	-0.772973
THR 52 A	HG1	0.40381	0.401988
THR 52 A	CG2	-0.685715	-0.690696
THR 52 A	1HG2	0.319189	0.314846
THR 52 A	2HG2	0.230572	0.228809
THR 52 A	3HG2	0.244906	0.246045
ASN 53 A	O	-0.761121	-0.76353
ASN 53 A	C	0.700818	0.726832
ASN 53 A	N	-0.750773	-0.761302
ASN 53 A	H	0.536563	0.494571
ASN 53 A	CA	-0.170263	-0.191816
ASN 53 A	HA	0.26887	0.276481
ASN 53 A	CB	-0.573933	-0.594086
ASN 53 A	2HB	0.332965	0.33794
ASN 53 A	3HB	0.263459	0.271363
ASN 53 A	CG	0.624671	0.664484
ASN 53 A	OD1	-0.628018	-0.634455
ASN 53 A	ND2	-0.798542	-0.810981
ASN 53 A	1HD2	0.391851	0.398017
ASN 53 A	2HD2	0.347867	0.342867
VAL 54 A	O	-0.694149	-0.702175
VAL 54 A	C	0.682509	0.681502
VAL 54 A	N	-0.756881	-0.74447
VAL 54 A	H	0.561855	0.508547
VAL 54 A	CA	-0.238516	-0.2299
VAL 54 A	HA	0.229644	0.226124
VAL 54 A	CB	-0.071621	-0.075786
VAL 54 A	HB	0.159823	0.163013
VAL 54 A	CG1	-0.675447	-0.672359
VAL 54 A	1HG1	0.33677	0.326827
VAL 54 A	2HG1	0.25577	0.25721
VAL 54 A	3HG1	0.275123	0.276435
VAL 54 A	CG2	-0.685216	-0.6868
VAL 54 A	1HG2	0.272605	0.269877
VAL 54 A	2HG2	0.249964	0.250022
VAL 54 A	3HG2	0.291666	0.286404
ARG 55 A	O	-0.688256	-0.706906
ARG 55 A	C	0.666801	0.708732
ARG 55 A	N	-0.748685	-0.747486
ARG 55 A	H	0.47944	0.480921
ARG 55 A	CA	-0.188481	-0.201836
ARG 55 A	HA	0.269684	0.287519
ARG 55 A	CB	-0.396551	-0.395283
ARG 55 A	2HB	0.264152	0.261088
ARG 55 A	3HB	0.258099	0.270238
ARG 55 A	CG	-0.369628	-0.364692
ARG 55 A	2HG	0.250545	0.249876
ARG 55 A	3HG	0.181509	0.188267
ARG 55 A	CD	-0.280038	-0.285516
ARG 55 A	2HD	0.222245	0.219329
ARG 55 A	3HD	0.236059	0.234304
ARG 55 A	NE	-0.655284	-0.652677
ARG 55 A	HE	0.327366	0.326513
ARG 55 A	CZ	0.647317	0.626794
ARG 55 A	NH1	-0.806747	-0.802873
ARG 55 A	1HH1	0.369079	0.361311
ARG 55 A	2HH1	0.350938	0.345194
ARG 55 A	NH2	-0.791	-0.786906
ARG 55 A	1HH2	0.327924	0.325248
ARG 55 A	2HH2	0.346878	0.341547
LEU 56 A	O	-0.706009	-0.724104
LEU 56 A	C	0.722157	0.744751
LEU 56 A	N	-0.751576	-0.748166
LEU 56 A	H	0.525909	0.539457
LEU 56 A	CA	-0.20412	-0.202663
LEU 56 A	HA	0.252445	0.252905
LEU 56 A	CB	-0.442894	-0.439945
LEU 56 A	2HB	0.234576	0.234912
LEU 56 A	3HB	0.276707	0.272475
LEU 56 A	CG	-0.058879	-0.064772
LEU 56 A	HG	0.161569	0.162415
LEU 56 A	CD1	-0.692731	-0.691547
LEU 56 A	1HD1	0.267623	0.267667
LEU 56 A	2HD1	0.229655	0.229284
LEU 56 A	3HD1	0.237491	0.238023
LEU 56 A	CD2	-0.680488	-0.677568
LEU 56 A	1HD2	0.298542	0.29385
LEU 56 A	2HD2	0.243687	0.24435
LEU 56 A	3HD2	0.30221	0.301707
ARG 57 A	O	-0.684625	-0.659926
ARG 57 A	C	0.659228	0.602459
ARG 57 A	N	-0.767492	-0.769404
ARG 57 A	H	0.504054	0.503436
ARG 57 A	CA	-0.18417	-0.131078
ARG 57 A	HA	0.149411	0.075139
ARG 57 A	CB	-0.376314	-0.385488
ARG 57 A	2HB	0.209505	0.209746
ARG 57 A	3HB	0.275	0.279746
ARG 57 A	CG	-0.37246	-0.377136
ARG 57 A	2HG	0.334033	0.329643
ARG 57 A	3HG	0.30047	0.287217
ARG 57 A	CD	-0.300906	-0.290426
ARG 57 A	2HD	0.272651	0.260025
ARG 57 A	3HD	0.35417	0.318247
ARG 57 A	NE	-0.630355	-0.631315
ARG 57 A	HE	0.334332	0.336724
ARG 57 A	CZ	0.609672	0.627799
ARG 57 A	NH1	-0.781254	-0.775671
ARG 57 A	1HH1	0.32642	0.342179
ARG 57 A	2HH1	0.401201	0.399807
ARG 57 A	NH2	-0.798734	-0.798867
ARG 57 A	1HH2	0.327757	0.326717
ARG 57 A	2HH2	0.331799	0.333993
GLN 58 A	O	-0.680765	-0.682534
GLN 58 A	C	0.644841	0.644695
GLN 58 A	N	-0.73465	-0.725234
GLN 58 A	H	0.51077	0.522133
GLN 58 A	CA	-0.206306	-0.199317
GLN 58 A	HA	0.276371	0.277704
GLN 58 A	CB	-0.349194	-0.351218
GLN 58 A	2HB	0.301466	0.301076
GLN 58 A	3HB	0.220591	0.22271
GLN 58 A	CG	-0.549291	-0.554696
GLN 58 A	2HG	0.225762	0.227044
GLN 58 A	3HG	0.279333	0.278831
GLN 58 A	CD	0.593688	0.608719
GLN 58 A	OE1	-0.652741	-0.663486
GLN 58 A	NE2	-0.807898	-0.806804
GLN 58 A	1HE2	0.342549	0.343016
GLN 58 A	2HE2	0.281084	0.28038
GLN 59 A	O	-0.722461	-0.701601
GLN 59 A	C	0.725806	0.698415
GLN 59 A	N	-0.721602	-0.724632
GLN 59 A	H	0.517337	0.517703
GLN 59 A	CA	-0.227286	-0.222834
GLN 59 A	HA	0.321988	0.318335
GLN 59 A	CB	-0.33633	-0.332148
GLN 59 A	2HB	0.2588	0.261294
GLN 59 A	3HB	0.252025	0.254624
GLN 59 A	CG	-0.571554	-0.551397
GLN 59 A	2HG	0.265648	0.261885
GLN 59 A	3HG	0.260864	0.255573
GLN 59 A	CD	0.788616	0.764295
GLN 59 A	OE1	-0.693502	-0.687792
GLN 59 A	NE2	-0.837085	-0.833686
GLN 59 A	1HE2	0.381303	0.383513
GLN 59 A	2HE2	0.336201	0.337147
TRP 60 A	O	-0.702563	-0.714473
TRP 60 A	C	0.659354	0.688303
TRP 60 A	N	-0.750449	-0.748157
TRP 60 A	H	0.522965	0.523381
TRP 60 A	CA	-0.196038	-0.190961
TRP 60 A	HA	0.274528	0.279236
TRP 60 A	CB	-0.47639	-0.47386
TRP 60 A	2HB	0.218263	0.229714
TRP 60 A	3HB	0.264637	0.261887
TRP 60 A	CG	0.114122	0.097244
TRP 60 A	CD1	0.0081	0.01064
TRP 60 A	HD1	0.158835	0.156719
TRP 60 A	CD2	-0.073085	-0.070584
TRP 60 A	NE1	-0.632792	-0.638191
TRP 60 A	HE1	0.283625	0.287675
TRP 60 A	CE2	0.280311	0.283016
TRP 60 A	CE3	-0.144321	-0.148955
TRP 60 A	HE3	0.161917	0.157982
TRP 60 A	CZ2	-0.304855	-0.296896
TRP 60 A	HZ2	0.174638	0.171358
TRP 60 A	CZ3	-0.190172	-0.186421
TRP 60 A	HZ3	0.146751	0.146329
TRP 60 A	CH2	-0.073121	-0.08193
TRP 60 A	HH2	0.129955	0.13051
ILE 61 A	O	-0.643279	-0.685465
ILE 61 A	C	0.572904	0.640861
ILE 61 A	N	-0.750141	-0.753913
ILE 61 A	H	0.463708	0.466084
ILE 61 A	CA	-0.217631	-0.220959
ILE 61 A	HA	0.286886	0.238641
ILE 61 A	CB	-0.13832	-0.115589
ILE 61 A	HB	0.204674	0.200295
ILE 61 A	CG1	-0.373326	-0.373383
ILE 61 A	2HG1	0.256805	0.253952
ILE 61 A	3HG1	0.263486	0.26498
ILE 61 A	CG2	-0.702679	-0.700637
ILE 61 A	1HG2	0.303106	0.298729
ILE 61 A	2HG2	0.257995	0.254342
ILE 61 A	3HG2	0.269573	0.251948
ILE 61 A	CD1	-0.660388	-0.663371
ILE 61 A	1HD1	0.253352	0.250831
ILE 61 A	2HD1	0.258928	0.26161
ILE 61 A	3HD1	0.253418	0.254457
ASP 62 A	O	-0.690162	-0.709134
ASP 62 A	C	0.574528	0.611678
ASP 62 A	N	-0.741366	-0.756788
ASP 62 A	H	0.44743	0.436869
ASP 62 A	CA	-0.159755	-0.144981
ASP 62 A	HA	0.241276	0.223203
ASP 62 A	CB	-0.610556	-0.607905
ASP 62 A	2HB	0.273357	0.279888
ASP 62 A	3HB	0.273261	0.287636
ASP 62 A	CG	0.828379	0.844179
ASP 62 A	OD1	-0.763691	-0.769548
ASP 62 A	OD2	-0.709122	-0.726518
VAL 63 A	O	-0.731955	-0.741404
VAL 63 A	C	0.604113	0.616723
VAL 63 A	N	-0.721883	-0.731521
VAL 63 A	H	0.432909	0.428591
VAL 63 A	CA	-0.235015	-0.239442
VAL 63 A	HA	0.239148	0.237782
VAL 63 A	CB	-0.095853	-0.08962
VAL 63 A	HB	0.199524	0.1936
VAL 63 A	CG1	-0.66636	-0.664174
VAL 63 A	1HG1	0.238462	0.229492
VAL 63 A	2HG1	0.272878	0.264077
VAL 63 A	3HG1	0.260346	0.26406
VAL 63 A	CG2	-0.686945	-0.689666
VAL 63 A	1HG2	0.318226	0.312397
VAL 63 A	2HG2	0.299945	0.302632
VAL 63 A	3HG2	0.306305	0.290249
ARG 64 A	O	-0.642565	-0.639928
ARG 64 A	C	0.594535	0.589477
ARG 64 A	N	-0.731308	-0.747906
ARG 64 A	H	0.502032	0.495368
ARG 64 A	CA	-0.183997	-0.207773
ARG 64 A	HA	0.220436	0.225959
ARG 64 A	CB	-0.416324	-0.420878
ARG 64 A	2HB	0.325503	0.321032
ARG 64 A	3HB	0.261987	0.266415
ARG 64 A	CG	-0.370673	-0.387236
ARG 64 A	2HG	0.233924	0.243131
ARG 64 A	3HG	0.262881	0.253239
ARG 64 A	CD	-0.27356	-0.260128
ARG 64 A	2HD	0.211511	0.241846
ARG 64 A	3HD	0.240354	0.229027
ARG 64 A	NE	-0.657418	-0.670356
ARG 64 A	HE	0.335025	0.32566
ARG 64 A	CZ	0.687948	0.684176
ARG 64 A	NH1	-0.791725	-0.782693
ARG 64 A	1HH1	0.36804	0.392343
ARG 64 A	2HH1	0.332844	0.342408
ARG 64 A	NH2	-0.802037	-0.81504
ARG 64 A	1HH2	0.345571	0.339759
ARG 64 A	2HH2	0.367149	0.376167
LEU 65 A	O	-0.604696	-0.626228
LEU 65 A	C	0.664657	0.622662
LEU 65 A	N	-0.742025	-0.743074
LEU 65 A	H	0.530985	0.52495
LEU 65 A	CA	-0.206466	-0.18971
LEU 65 A	HA	0.27098	0.27409
LEU 65 A	CB	-0.417355	-0.429268
LEU 65 A	2HB	0.28565	0.266619
LEU 65 A	3HB	0.216787	0.235362
LEU 65 A	CG	-0.019599	-0.055791
LEU 65 A	HG	0.232438	0.247432
LEU 65 A	CD1	-0.739798	-0.706018
LEU 65 A	1HD1	0.269131	0.25888
LEU 65 A	2HD1	0.250882	0.258607
LEU 65 A	3HD1	0.280146	0.268677
LEU 65 A	CD2	-0.718014	-0.700728
LEU 65 A	1HD2	0.314078	0.306042
LEU 65 A	2HD2	0.269567	0.279364
LEU 65 A	3HD2	0.272126	0.267831
ARG 66 A	O	-0.630678	-0.644532
ARG 66 A	C	0.656027	0.682983
ARG 66 A	N	-0.722709	-0.70949
ARG 66 A	H	0.479705	0.479148
ARG 66 A	CA	-0.171741	-0.178788
ARG 66 A	HA	0.229228	0.24991
ARG 66 A	CB	-0.395044	-0.398385
ARG 66 A	2HB	0.23057	0.22821
ARG 66 A	3HB	0.280397	0.265005
ARG 66 A	CG	-0.360218	-0.353028
ARG 66 A	2HG	0.266122	0.276269
ARG 66 A	3HG	0.227445	0.226046
ARG 66 A	CD	-0.258879	-0.268078
ARG 66 A	2HD	0.299243	0.326661
ARG 66 A	3HD	0.309799	0.337463
ARG 66 A	NE	-0.640806	-0.635508
ARG 66 A	HE	0.361166	0.36367
ARG 66 A	CZ	0.698706	0.668223
ARG 66 A	NH1	-0.797501	-0.792465
ARG 66 A	1HH1	0.32161	0.327219
ARG 66 A	2HH1	0.358115	0.372535
ARG 66 A	NH2	-0.823363	-0.80694
ARG 66 A	1HH2	0.328033	0.32682
ARG 66 A	2HH2	0.332211	0.333279
TRP 67 A	O	-0.630123	-0.627359
TRP 67 A	C	0.613866	0.595329
TRP 67 A	N	-0.723492	-0.741356
TRP 67 A	H	0.51217	0.539101
TRP 67 A	CA	-0.149392	-0.160405
TRP 67 A	HA	0.223628	0.243296
TRP 67 A	CB	-0.482125	-0.48274
TRP 67 A	2HB	0.328066	0.315918
TRP 67 A	3HB	0.233311	0.228557
TRP 67 A	CG	0.068163	0.083139
TRP 67 A	CD1	0.021666	0.044453
TRP 67 A	HD1	0.137889	0.188488
TRP 67 A	CD2	-0.037225	-0.037265
TRP 67 A	NE1	-0.614938	-0.622178
TRP 67 A	HE1	0.380729	0.380977
TRP 67 A	CE2	0.312457	0.301306
TRP 67 A	CE3	-0.118822	-0.138039
TRP 67 A	HE3	0.171248	0.1775
TRP 67 A	CZ2	-0.255905	-0.263339
TRP 67 A	HZ2	0.206294	0.204629
TRP 67 A	CZ3	-0.133643	-0.144992
TRP 67 A	HZ3	0.177222	0.175125
TRP 67 A	CH2	-0.090551	-0.08619
TRP 67 A	HH2	0.178422	0.176412
ASN 68 A	O	-0.718519	-0.694046
ASN 68 A	C	0.553604	0.558844
ASN 68 A	N	-0.73473	-0.732543
ASN 68 A	H	0.459625	0.461277
ASN 68 A	CA	-0.149886	-0.154529
ASN 68 A	HA	0.217445	0.222937
ASN 68 A	CB	-0.582344	-0.579728
ASN 68 A	2HB	0.226503	0.22601
ASN 68 A	3HB	0.27667	0.272995
ASN 68 A	CG	0.613229	0.64858
ASN 68 A	OD1	-0.676084	-0.694018
ASN 68 A	ND2	-0.804992	-0.809163
ASN 68 A	1HD2	0.339916	0.340919
ASN 68 A	2HD2	0.301946	0.305142
PRO 69 A	O	-0.69408	-0.73109
PRO 69 A	C	0.653634	0.668891
PRO 69 A	N	-0.486602	-0.482038
PRO 69 A	CA	-0.191698	-0.186436
PRO 69 A	HA	0.251079	0.25056
PRO 69 A	CB	-0.359752	-0.348388
PRO 69 A	2HB	0.251062	0.239276
PRO 69 A	3HB	0.228918	0.228157
PRO 69 A	CG	-0.35798	-0.362499
PRO 69 A	2HG	0.201393	0.198219
PRO 69 A	3HG	0.208548	0.234405
PRO 69 A	CD	-0.254776	-0.264228
PRO 69 A	2HD	0.239366	0.234396
PRO 69 A	3HD	0.193953	0.194863
ALA 70 A	O	-0.676882	-0.679013
ALA 70 A	C	0.591022	0.581985
ALA 70 A	N	-0.756197	-0.749559
ALA 70 A	H	0.54478	0.539025
ALA 70 A	CA	-0.170295	-0.151859
ALA 70 A	HA	0.249762	0.21231
ALA 70 A	CB	-0.659845	-0.661842
ALA 70 A	1HB	0.323477	0.329679
ALA 70 A	2HB	0.281372	0.269205
ALA 70 A	3HB	0.284493	0.287598
ASP 71 A	O	-0.66427	-0.630423
ASP 71 A	C	0.686927	0.666627
ASP 71 A	N	-0.717006	-0.734438
ASP 71 A	H	0.482925	0.494375
ASP 71 A	CA	-0.209645	-0.219569
ASP 71 A	HA	0.272036	0.269921
ASP 71 A	CB	-0.602758	-0.579251
ASP 71 A	2HB	0.322155	0.322889
ASP 71 A	3HB	0.286061	0.266313
ASP 71 A	CG	0.885735	0.832193
ASP 71 A	OD1	-0.651129	-0.645689
ASP 71 A	OD2	-0.767317	-0.763561
TYR 72 A	O	-0.703432	-0.702691
TYR 72 A	C	0.712844	0.718704
TYR 72 A	N	-0.749889	-0.738869
TYR 72 A	H	0.493657	0.471157
TYR 72 A	CA	-0.196602	-0.18622
TYR 72 A	HA	0.274831	0.309915
TYR 72 A	CB	-0.516356	-0.482947
TYR 72 A	2HB	0.263823	0.204636
TYR 72 A	3HB	0.280927	0.272014
TYR 72 A	CG	0.148452	0.136993
TYR 72 A	CD1	-0.184716	-0.191536
TYR 72 A	HD1	0.240072	0.263791
TYR 72 A	CD2	-0.163934	-0.160176
TYR 72 A	HD2	0.219237	0.230581
TYR 72 A	CE1	-0.258197	-0.254876
TYR 72 A	HE1	0.236077	0.229528
TYR 72 A	CE2	-0.303982	-0.284979
TYR 72 A	HE2	0.198545	0.195741
TYR 72 A	CZ	0.385932	0.37831
TYR 72 A	OH	-0.787564	-0.788389
TYR 72 A	HH	0.412535	0.408829
GLY 73 A	O	-0.577612	-0.56331
GLY 73 A	C	0.740539	0.706946
GLY 73 A	N	-0.715903	-0.726068
GLY 73 A	H	0.490575	0.498059
GLY 73 A	CA	-0.4716	-0.458672
GLY 73 A	1HA	0.303643	0.291974
GLY 73 A	2HA	0.298214	0.29538
GLY 74 A	O	-0.631909	-0.580009
GLY 74 A	C	0.763264	0.689348
GLY 74 A	N	-0.720986	-0.706831
GLY 74 A	H	0.484263	0.474075
GLY 74 A	CA	-0.442657	-0.422377
GLY 74 A	1HA	0.30487	0.348254
GLY 74 A	2HA	0.227999	0.225203
ILE 75 A	O	-0.637773	-0.636593
ILE 75 A	C	0.65335	0.61671
ILE 75 A	N	-0.737116	-0.722189
ILE 75 A	H	0.511242	0.515922
ILE 75 A	CA	-0.239304	-0.22096
ILE 75 A	HA	0.245667	0.244627
ILE 75 A	CB	-0.089404	-0.096675
ILE 75 A	HB	0.18997	0.19844
ILE 75 A	CG1	-0.365731	-0.360943
ILE 75 A	2HG1	0.270354	0.262886
ILE 75 A	3HG1	0.238523	0.236529
ILE 75 A	CG2	-0.677012	-0.681029
ILE 75 A	1HG2	0.36893	0.346605
ILE 75 A	2HG2	0.257808	0.256658
ILE 75 A	3HG2	0.277439	0.274615
ILE 75 A	CD1	-0.663389	-0.661171
ILE 75 A	1HD1	0.270766	0.27298
ILE 75 A	2HD1	0.248155	0.247737
ILE 75 A	3HD1	0.244401	0.243789
LYS 76 A	O	-0.647579	-0.630797
LYS 76 A	C	0.640021	0.662551
LYS 76 A	N	-0.729468	-0.71469
LYS 76 A	H	0.481318	0.487106
LYS 76 A	CA	-0.21386	-0.215973
LYS 76 A	HA	0.24385	0.227683
LYS 76 A	CB	-0.405792	-0.413318
LYS 76 A	2HB	0.21913	0.225138
LYS 76 A	3HB	0.249813	0.2589
LYS 76 A	CG	-0.38077	-0.375474
LYS 76 A	2HG	0.182695	0.165308
LYS 76 A	3HG	0.244542	0.240793
LYS 76 A	CD	-0.408061	-0.41487
LYS 76 A	2HD	0.217717	0.219887
LYS 76 A	3HD	0.223701	0.226056
LYS 76 A	CE	-0.32982	-0.333208
LYS 76 A	2HE	0.208332	0.230079
LYS 76 A	3HE	0.229679	0.209827
LYS 76 A	NZ	-0.801563	-0.800945
LYS 76 A	1HZ	0.296395	0.297666
LYS 76 A	2HZ	0.29119	0.303683
LYS 76 A	3HZ	0.300845	0.301724
LYS 77 A	O	-0.702197	-0.74824
LYS 77 A	C	0.718441	0.448566
LYS 77 A	N	-0.704258	-0.717329
LYS 77 A	H	0.448385	0.450135
LYS 77 A	CA	-0.203454	-0.103313
LYS 77 A	HA	0.220206	0.274162
LYS 77 A	CB	-0.377789	-0.37332
LYS 77 A	2HB	0.278453	0.31733
LYS 77 A	3HB	0.258506	0.232316
LYS 77 A	CG	-0.379351	-0.375822
LYS 77 A	2HG	0.217598	0.229746
LYS 77 A	3HG	0.353328	0.392433
LYS 77 A	CD	-0.394496	-0.40013
LYS 77 A	2HD	0.263639	0.302395
LYS 77 A	3HD	0.24508	0.229436
LYS 77 A	CE	-0.329167	-0.303899
LYS 77 A	2HE	0.215879	0.21376
LYS 77 A	3HE	0.195326	0.222331
LYS 77 A	NZ	-0.800777	-0.798607
LYS 77 A	1HZ	0.296261	0.30097
LYS 77 A	2HZ	0.290302	0.285605
LYS 77 A	3HZ	0.293021	0.30459
ILE 78 A	O	-0.685966	-0.692411
ILE 78 A	C	0.617951	0.59413
ILE 78 A	N	-0.742952	-0.667886
ILE 78 A	H	0.517074	0.500829
ILE 78 A	CA	-0.232923	-0.204464
ILE 78 A	HA	0.240693	0.244877
ILE 78 A	CB	-0.099312	-0.101408
ILE 78 A	HB	0.192062	0.192977
ILE 78 A	CG1	-0.346377	-0.359099
ILE 78 A	2HG1	0.275688	0.284564
ILE 78 A	3HG1	0.247511	0.230994
ILE 78 A	CG2	-0.69744	-0.69697
ILE 78 A	1HG2	0.359885	0.362748
ILE 78 A	2HG2	0.250352	0.247999
ILE 78 A	3HG2	0.255375	0.256326
ILE 78 A	CD1	-0.646216	-0.646483
ILE 78 A	1HD1	0.279897	0.287196
ILE 78 A	2HD1	0.279198	0.293558
ILE 78 A	3HD1	0.257125	0.257503
ARG 79 A	O	-0.686144	-0.672685
ARG 79 A	C	0.671764	0.627396
ARG 79 A	N	-0.733405	-0.734291
ARG 79 A	H	0.43536	0.438568
ARG 79 A	CA	-0.211315	-0.200443
ARG 79 A	HA	0.251492	0.253147
ARG 79 A	CB	-0.375113	-0.37028
ARG 79 A	2HB	0.247419	0.251255
ARG 79 A	3HB	0.244787	0.245049
ARG 79 A	CG	-0.399754	-0.391779
ARG 79 A	2HG	0.255154	0.254639
ARG 79 A	3HG	0.238074	0.240296
ARG 79 A	CD	-0.269294	-0.280663
ARG 79 A	2HD	0.194053	0.197301
ARG 79 A	3HD	0.211888	0.210142
ARG 79 A	NE	-0.650421	-0.655686
ARG 79 A	HE	0.328706	0.331986
ARG 79 A	CZ	0.650109	0.672433
ARG 79 A	NH1	-0.782143	-0.777093
ARG 79 A	1HH1	0.319229	0.32852
ARG 79 A	2HH1	0.276103	0.273562
ARG 79 A	NH2	-0.810881	-0.818998
ARG 79 A	1HH2	0.391433	0.403664
ARG 79 A	2HH2	0.349845	0.35298
LEU 80 A	O	-0.693313	-0.707538
LEU 80 A	C	0.603971	0.620141
LEU 80 A	N	-0.744113	-0.73382
LEU 80 A	H	0.510129	0.506451
LEU 80 A	CA	-0.165463	-0.165913
LEU 80 A	HA	0.232274	0.23212
LEU 80 A	CB	-0.436086	-0.432855
LEU 80 A	2HB	0.253818	0.251949
LEU 80 A	3HB	0.245354	0.243847
LEU 80 A	CG	-0.065581	-0.074333
LEU 80 A	HG	0.224471	0.221665
LEU 80 A	CD1	-0.685262	-0.680749
LEU 80 A	1HD1	0.278585	0.278822
LEU 80 A	2HD1	0.243537	0.244927
LEU 80 A	3HD1	0.325881	0.334152
LEU 80 A	CD2	-0.691008	-0.689359
LEU 80 A	1HD2	0.24691	0.241843
LEU 80 A	2HD2	0.235482	0.23633
LEU 80 A	3HD2	0.252972	0.251528
PRO 81 A	O	-0.610822	-0.596899
PRO 81 A	C	0.633426	0.622405
PRO 81 A	N	-0.473357	-0.482378
PRO 81 A	CA	-0.187577	-0.167326
PRO 81 A	HA	0.241854	0.243662
PRO 81 A	CB	-0.351409	-0.361691
PRO 81 A	2HB	0.295068	0.300524
PRO 81 A	3HB	0.271909	0.26444
PRO 81 A	CG	-0.346951	-0.339224
PRO 81 A	2HG	0.231682	0.227367
PRO 81 A	3HG	0.245239	0.241987
PRO 81 A	CD	-0.252368	-0.256441
PRO 81 A	2HD	0.243745	0.241688
PRO 81 A	3HD	0.233913	0.231889
SER 82 A	O	-0.68597	-0.679691
SER 82 A	C	0.763393	0.723822
SER 82 A	N	-0.736632	-0.743889
SER 82 A	H	0.483137	0.479679
SER 82 A	CA	-0.262145	-0.241964
SER 82 A	HA	0.254638	0.24702
SER 82 A	CB	-0.222256	-0.239249
SER 82 A	2HB	0.210197	0.212554
SER 82 A	3HB	0.202907	0.214975
SER 82 A	OG	-0.771686	-0.770299
SER 82 A	HG	0.430129	0.427067
ASP 83 A	O	-0.572168	-0.629765
ASP 83 A	C	0.623357	0.604688
ASP 83 A	N	-0.731473	-0.711913
ASP 83 A	H	0.523656	0.516013
ASP 83 A	CA	-0.168326	-0.148811
ASP 83 A	HA	0.260961	0.246137
ASP 83 A	CB	-0.578701	-0.607954
ASP 83 A	2HB	0.299828	0.308773
ASP 83 A	3HB	0.25222	0.242676
ASP 83 A	CG	0.837439	0.962803
ASP 83 A	OD1	-0.67025	-0.716858
ASP 83 A	OD2	-0.751071	-0.762948
ASP 84 A	O	-0.725535	-0.614555
ASP 84 A	C	0.408971	0.696745
ASP 84 A	N	-0.734979	-0.714249
ASP 84 A	H	0.526022	0.535219
ASP 84 A	CA	-0.076701	-0.185075
ASP 84 A	HA	0.192976	0.221845
ASP 84 A	CB	-0.638072	-0.637152
ASP 84 A	2HB	0.303746	0.305461
ASP 84 A	3HB	0.21512	0.208671
ASP 84 A	CG	0.869539	0.841497
ASP 84 A	OD1	-0.740238	-0.658719
ASP 84 A	OD2	-0.764186	-0.766128
VAL 85 A	O	-0.672683	-0.64662
VAL 85 A	C	0.797385	0.681064
VAL 85 A	N	-0.651381	-0.725261
VAL 85 A	H	0.592277	0.591475
VAL 85 A	CA	-0.192254	-0.216467
VAL 85 A	HA	0.2658	0.262109
VAL 85 A	CB	-0.087805	-0.083688
VAL 85 A	HB	0.238411	0.23692
VAL 85 A	CG1	-0.695177	-0.690571
VAL 85 A	1HG1	0.274294	0.270222
VAL 85 A	2HG1	0.256217	0.254256
VAL 85 A	3HG1	0.308802	0.304459
VAL 85 A	CG2	-0.681098	-0.676562
VAL 85 A	1HG2	0.298857	0.309351
VAL 85 A	2HG2	0.241254	0.242979
VAL 85 A	3HG2	0.270275	0.266263
TRP 86 A	O	-0.679787	-0.682668
TRP 86 A	C	0.657015	0.680915
TRP 86 A	N	-0.760139	-0.732186
TRP 86 A	H	0.452584	0.443773
TRP 86 A	CA	-0.193971	-0.203121
TRP 86 A	HA	0.230248	0.226714
TRP 86 A	CB	-0.476879	-0.465595
TRP 86 A	2HB	0.322578	0.292286
TRP 86 A	3HB	0.252922	0.256616
TRP 86 A	CG	0.065503	0.081586
TRP 86 A	CD1	0.012318	-0.025498
TRP 86 A	HD1	0.156782	0.157311
TRP 86 A	CD2	-0.068612	-0.067457
TRP 86 A	NE1	-0.631692	-0.639592
TRP 86 A	HE1	0.337395	0.345017
TRP 86 A	CE2	0.256047	0.304995
TRP 86 A	CE3	-0.177511	-0.161372
TRP 86 A	HE3	0.161106	0.156757
TRP 86 A	CZ2	-0.284368	-0.304071
TRP 86 A	HZ2	0.197337	0.198799
TRP 86 A	CZ3	-0.183188	-0.206625
TRP 86 A	HZ3	0.137937	0.154398
TRP 86 A	CH2	-0.130105	-0.107458
TRP 86 A	HH2	0.140376	0.137436
LEU 87 A	O	-0.666733	-0.66812
LEU 87 A	C	0.671068	0.641116
LEU 87 A	N	-0.717212	-0.723475
LEU 87 A	H	0.428293	0.426193
LEU 87 A	CA	-0.165826	-0.166764
LEU 87 A	HA	0.23939	0.236424
LEU 87 A	CB	-0.425847	-0.425855
LEU 87 A	2HB	0.24656	0.23346
LEU 87 A	3HB	0.240222	0.239395
LEU 87 A	CG	-0.044516	-0.042451
LEU 87 A	HG	0.186615	0.179431
LEU 87 A	CD1	-0.701719	-0.694838
LEU 87 A	1HD1	0.356104	0.33905
LEU 87 A	2HD1	0.295968	0.289317
LEU 87 A	3HD1	0.274799	0.273957
LEU 87 A	CD2	-0.666371	-0.665456
LEU 87 A	1HD2	0.343387	0.364553
LEU 87 A	2HD2	0.275109	0.271938
LEU 87 A	3HD2	0.238414	0.234994
PRO 88 A	O	-0.678057	-0.704776
PRO 88 A	C	0.696352	0.728348
PRO 88 A	N	-0.493249	-0.488802
PRO 88 A	CA	-0.185498	-0.208646
PRO 88 A	HA	0.248887	0.221198
PRO 88 A	CB	-0.369046	-0.364547
PRO 88 A	2HB	0.216362	0.211344
PRO 88 A	3HB	0.218898	0.21533
PRO 88 A	CG	-0.353678	-0.35223
PRO 88 A	2HG	0.245929	0.254137
PRO 88 A	3HG	0.185861	0.182642
PRO 88 A	CD	-0.240677	-0.260149
PRO 88 A	2HD	0.196982	0.194934
PRO 88 A	3HD	0.245935	0.24558
ASP 89 A	O	-0.640908	-0.701787
ASP 89 A	C	0.662136	0.755569
ASP 89 A	N	-0.734878	-0.743462
ASP 89 A	H	0.476898	0.474041
ASP 89 A	CA	-0.169586	-0.182775
ASP 89 A	HA	0.242238	0.247686
ASP 89 A	CB	-0.589268	-0.596842
ASP 89 A	2HB	0.279344	0.299448
ASP 89 A	3HB	0.325512	0.29951
ASP 89 A	CG	0.91373	0.895935
ASP 89 A	OD1	-0.70269	-0.684746
ASP 89 A	OD2	-0.777842	-0.764475
LEU 90 A	O	-0.688858	-0.684453
LEU 90 A	C	0.649429	0.681842
LEU 90 A	N	-0.712985	-0.733684
LEU 90 A	H	0.49501	0.497128
LEU 90 A	CA	-0.199998	-0.213722
LEU 90 A	HA	0.239029	0.222953
LEU 90 A	CB	-0.442271	-0.440895
LEU 90 A	2HB	0.266489	0.267701
LEU 90 A	3HB	0.224556	0.222872
LEU 90 A	CG	-0.071212	-0.077985
LEU 90 A	HG	0.203058	0.202964
LEU 90 A	CD1	-0.703462	-0.700809
LEU 90 A	1HD1	0.23194	0.233343
LEU 90 A	2HD1	0.278624	0.278553
LEU 90 A	3HD1	0.251165	0.25047
LEU 90 A	CD2	-0.68247	-0.681617
LEU 90 A	1HD2	0.243665	0.240762
LEU 90 A	2HD2	0.218077	0.218195
LEU 90 A	3HD2	0.231807	0.230366
VAL 91 A	O	-0.694899	-0.740679
VAL 91 A	C	0.653531	0.717869
VAL 91 A	N	-0.729163	-0.736927
VAL 91 A	H	0.496566	0.485394
VAL 91 A	CA	-0.240255	-0.250299
VAL 91 A	HA	0.232108	0.234201
VAL 91 A	CB	-0.066203	-0.067212
VAL 91 A	HB	0.220855	0.230823
VAL 91 A	CG1	-0.69234	-0.692412
VAL 91 A	1HG1	0.272648	0.278718
VAL 91 A	2HG1	0.26984	0.272381
VAL 91 A	3HG1	0.321884	0.317592
VAL 91 A	CG2	-0.682601	-0.688864
VAL 91 A	1HG2	0.353175	0.373125
VAL 91 A	2HG2	0.269322	0.270145
VAL 91 A	3HG2	0.285346	0.292827
LEU 92 A	O	-0.641606	-0.682362
LEU 92 A	C	0.607893	0.664594
LEU 92 A	N	-0.749693	-0.751449
LEU 92 A	H	0.423233	0.418513
LEU 92 A	CA	-0.19709	-0.222536
LEU 92 A	HA	0.257475	0.261603
LEU 92 A	CB	-0.45566	-0.460023
LEU 92 A	2HB	0.256559	0.26459
LEU 92 A	3HB	0.235898	0.23088
LEU 92 A	CG	-0.069838	-0.06427
LEU 92 A	HG	0.165524	0.164656
LEU 92 A	CD1	-0.701252	-0.700469
LEU 92 A	1HD1	0.257842	0.258116
LEU 92 A	2HD1	0.233872	0.233363
LEU 92 A	3HD1	0.236965	0.237066
LEU 92 A	CD2	-0.673499	-0.674533
LEU 92 A	1HD2	0.251452	0.247592
LEU 92 A	2HD2	0.238467	0.237178
LEU 92 A	3HD2	0.282393	0.281473
TYR 93 A	O	-0.579609	-0.615736
TYR 93 A	C	0.563425	0.632176
TYR 93 A	N	-0.720273	-0.743759
TYR 93 A	H	0.517263	0.515666
TYR 93 A	CA	-0.179859	-0.161264
TYR 93 A	HA	0.247694	0.247004
TYR 93 A	CB	-0.49238	-0.507414
TYR 93 A	2HB	0.245254	0.24189
TYR 93 A	3HB	0.240261	0.246511
TYR 93 A	CG	0.116507	0.142362
TYR 93 A	CD1	-0.162238	-0.181028
TYR 93 A	HD1	0.206846	0.221876
TYR 93 A	CD2	-0.18627	-0.211623
TYR 93 A	HD2	0.161893	0.166956
TYR 93 A	CE1	-0.270648	-0.26903
TYR 93 A	HE1	0.279288	0.299968
TYR 93 A	CE2	-0.286761	-0.266809
TYR 93 A	HE2	0.198748	0.204203
TYR 93 A	CZ	0.393916	0.386756
TYR 93 A	OH	-0.785259	-0.782714
TYR 93 A	HH	0.471492	0.475026
ASN 94 A	O	-0.654578	-0.808357
ASN 94 A	C	0.665844	0.398126
ASN 94 A	N	-0.71659	-0.74113
ASN 94 A	H	0.446858	0.45486
ASN 94 A	CA	-0.184426	-0.107761
ASN 94 A	HA	0.270855	0.264933
ASN 94 A	CB	-0.591491	-0.610556
ASN 94 A	2HB	0.288763	0.293132
ASN 94 A	3HB	0.299942	0.295277
ASN 94 A	CG	0.735389	0.748586
ASN 94 A	OD1	-0.642892	-0.63303
ASN 94 A	ND2	-0.812064	-0.862873
ASN 94 A	1HD2	0.437583	0.450492
ASN 94 A	2HD2	0.47402	0.785836
ASN 95 A	O	-0.60358	-0.613271
ASN 95 A	C	0.583433	0.628493
ASN 95 A	N	-0.7117	-0.666857
ASN 95 A	H	0.533315	0.540895
ASN 95 A	CA	-0.149785	-0.158839
ASN 95 A	HA	0.257009	0.226665
ASN 95 A	CB	-0.559757	-0.563438
ASN 95 A	2HB	0.209117	0.20888
ASN 95 A	3HB	0.262018	0.262836
ASN 95 A	CG	0.676761	0.737601
ASN 95 A	OD1	-0.690468	-0.695402
ASN 95 A	ND2	-0.794629	-0.813572
ASN 95 A	1HD2	0.386616	0.387039
ASN 95 A	2HD2	0.356098	0.357367
ALA 96 A	O	-0.631991	-0.627044
ALA 96 A	C	0.663318	0.681667
ALA 96 A	N	-0.730809	-0.749375
ALA 96 A	H	0.39673	0.407156
ALA 96 A	CA	-0.127852	-0.146721
ALA 96 A	HA	0.207535	0.206471
ALA 96 A	CB	-0.663745	-0.666935
ALA 96 A	1HB	0.373944	0.388482
ALA 96 A	2HB	0.312681	0.309536
ALA 96 A	3HB	0.285558	0.293112
ASP 97 A	O	-0.611743	-0.576357
ASP 97 A	C	0.691475	0.635122
ASP 97 A	N	-0.726011	-0.72784
ASP 97 A	H	0.480609	0.48277
ASP 97 A	CA	-0.146948	-0.141791
ASP 97 A	HA	0.281948	0.278954
ASP 97 A	CB	-0.624383	-0.627164
ASP 97 A	2HB	0.258036	0.266464
ASP 97 A	3HB	0.337291	0.325692
ASP 97 A	CG	0.966909	0.904879
ASP 97 A	OD1	-0.757707	-0.746956
ASP 97 A	OD2	-0.734838	-0.70272
GLY 98 A	O	-0.629472	-0.599906
GLY 98 A	C	0.687304	0.664205
GLY 98 A	N	-0.700219	-0.686248
GLY 98 A	H	0.552673	0.502725
GLY 98 A	CA	-0.450362	-0.414444
GLY 98 A	1HA	0.318286	0.328515
GLY 98 A	2HA	0.28163	0.275484
ASP 99 A	O	-0.60769	-0.636339
ASP 99 A	C	0.623895	0.641824
ASP 99 A	N	-0.729982	-0.725486
ASP 99 A	H	0.469965	0.481994
ASP 99 A	CA	-0.141829	-0.154026
ASP 99 A	HA	0.254457	0.274778
ASP 99 A	CB	-0.649158	-0.61414
ASP 99 A	2HB	0.314913	0.319413
ASP 99 A	3HB	0.286111	0.283806
ASP 99 A	CG	0.883579	0.952123
ASP 99 A	OD1	-0.760587	-0.762214
ASP 99 A	OD2	-0.677392	-0.693223
PHE 100 A	O	-0.683539	-0.681718
PHE 100 A	C	0.681285	0.66888
PHE 100 A	N	-0.716611	-0.724872
PHE 100 A	H	0.447507	0.447425
PHE 100 A	CA	-0.174294	-0.167669
PHE 100 A	HA	0.195329	0.191513
PHE 100 A	CB	-0.516567	-0.515958
PHE 100 A	2HB	0.250211	0.254327
PHE 100 A	3HB	0.241531	0.243851
PHE 100 A	CG	0.163551	0.14874
PHE 100 A	CD1	-0.242608	-0.235747
PHE 100 A	HD1	0.164143	0.159976
PHE 100 A	CD2	-0.270365	-0.268341
PHE 100 A	HD2	0.164795	0.162924
PHE 100 A	CE1	-0.121817	-0.123054
PHE 100 A	HE1	0.142945	0.142925
PHE 100 A	CE2	-0.111545	-0.107042
PHE 100 A	HE2	0.125911	0.125575
PHE 100 A	CZ	-0.199748	-0.206627
PHE 100 A	HZ	0.139914	0.141192
ALA 101 A	O	-0.650413	-0.681118
ALA 101 A	C	0.571866	0.656029
ALA 101 A	N	-0.747868	-0.73987
ALA 101 A	H	0.471402	0.464822
ALA 101 A	CA	-0.125764	-0.13766
ALA 101 A	HA	0.236359	0.237317
ALA 101 A	CB	-0.700635	-0.70136
ALA 101 A	1HB	0.388777	0.40199
ALA 101 A	2HB	0.263803	0.267591
ALA 101 A	3HB	0.301739	0.301027
ILE 102 A	O	-0.680271	-0.642794
ILE 102 A	C	0.695147	0.620981
ILE 102 A	N	-0.733953	-0.745376
ILE 102 A	H	0.421697	0.414783
ILE 102 A	CA	-0.249532	-0.222627
ILE 102 A	HA	0.208526	0.191136
ILE 102 A	CB	-0.090643	-0.109812
ILE 102 A	HB	0.270228	0.273035
ILE 102 A	CG1	-0.367403	-0.372099
ILE 102 A	2HG1	0.239897	0.22565
ILE 102 A	3HG1	0.226637	0.229905
ILE 102 A	CG2	-0.690059	-0.679331
ILE 102 A	1HG2	0.311464	0.310421
ILE 102 A	2HG2	0.267851	0.27726
ILE 102 A	3HG2	0.397365	0.406088
ILE 102 A	CD1	-0.648517	-0.65757
ILE 102 A	1HD1	0.25756	0.275035
ILE 102 A	2HD1	0.253357	0.265956
ILE 102 A	3HD1	0.263885	0.276728
VAL 103 A	O	-0.66618	-0.663143
VAL 103 A	C	0.753187	0.71651
VAL 103 A	N	-0.738279	-0.736998
VAL 103 A	H	0.47967	0.46458
VAL 103 A	CA	-0.261596	-0.222752
VAL 103 A	HA	0.261923	0.254035
VAL 103 A	CB	-0.113161	-0.107879
VAL 103 A	HB	0.214706	0.212624
VAL 103 A	CG1	-0.685256	-0.683906
VAL 103 A	1HG1	0.275509	0.276677
VAL 103 A	2HG1	0.264462	0.264357
VAL 103 A	3HG1	0.300574	0.308743
VAL 103 A	CG2	-0.685194	-0.684807
VAL 103 A	1HG2	0.261074	0.259299
VAL 103 A	2HG2	0.247587	0.250163
VAL 103 A	3HG2	0.263629	0.26553
HIS 104 A	O	-0.530074	-0.555325
HIS 104 A	C	0.656429	0.635078
HIS 104 A	N	-0.746254	-0.727655
HIS 104 A	H	0.480531	0.478482
HIS 104 A	CA	-0.185879	-0.170487
HIS 104 A	HA	0.206059	0.204431
HIS 104 A	CB	-0.534205	-0.561633
HIS 104 A	2HB	0.248701	0.249431
HIS 104 A	3HB	0.247251	0.248414
HIS 104 A	CG	0.328493	0.337918
HIS 104 A	ND1	-0.622431	-0.630005
HIS 104 A	HD1	0.327935	0.32396
HIS 104 A	CD2	-0.118902	-0.098728
HIS 104 A	HD2	0.159685	0.154025
HIS 104 A	CE1	0.054105	0.071178
HIS 104 A	HE1	0.164032	0.15907
HIS 104 A	NE2	-0.577402	-0.582291
HIS 104 A	HE2	0.348328	0.347241
MET 105 A	O	-0.660657	-0.639106
MET 105 A	C	0.778835	0.732574
MET 105 A	N	-0.728825	-0.719238
MET 105 A	H	0.4396	0.42936
MET 105 A	CA	-0.247375	-0.216667
MET 105 A	HA	0.237741	0.216803
MET 105 A	CB	-0.336205	-0.331837
MET 105 A	2HB	0.2701	0.260582
MET 105 A	3HB	0.252126	0.249363
MET 105 A	CG	-0.498212	-0.49599
MET 105 A	2HG	0.359594	0.362213
MET 105 A	3HG	0.252007	0.255135
MET 105 A	SD	0.230468	0.247207
MET 105 A	CE	-0.788919	-0.793162
MET 105 A	1HE	0.277896	0.278632
MET 105 A	2HE	0.271836	0.27313
MET 105 A	3HE	0.280833	0.28279
THR 106 A	O	-0.656448	-0.649203
THR 106 A	C	0.604508	0.590493
THR 106 A	N	-0.693583	-0.702764
THR 106 A	H	0.454534	0.464395
THR 106 A	CA	-0.226049	-0.192641
THR 106 A	HA	0.307424	0.305615
THR 106 A	CB	0.080623	0.050584
THR 106 A	HB	0.19668	0.19883
THR 106 A	OG1	-0.760046	-0.761392
THR 106 A	HG1	0.5099	0.511682
THR 106 A	CG2	-0.71463	-0.692916
THR 106 A	1HG2	0.309483	0.266271
THR 106 A	2HG2	0.258622	0.268928
THR 106 A	3HG2	0.240301	0.242042
LYS 107 A	O	-0.677504	-0.688001
LYS 107 A	C	0.581934	0.592759
LYS 107 A	N	-0.715503	-0.713531
LYS 107 A	H	0.412359	0.418439
LYS 107 A	CA	-0.190654	-0.208502
LYS 107 A	HA	0.24314	0.239406
LYS 107 A	CB	-0.386875	-0.380746
LYS 107 A	2HB	0.237188	0.236901
LYS 107 A	3HB	0.26188	0.262498
LYS 107 A	CG	-0.356229	-0.361978
LYS 107 A	2HG	0.219437	0.230745
LYS 107 A	3HG	0.226733	0.225109
LYS 107 A	CD	-0.385245	-0.384426
LYS 107 A	2HD	0.215437	0.214009
LYS 107 A	3HD	0.242285	0.24289
LYS 107 A	CE	-0.319966	-0.319851
LYS 107 A	2HE	0.219382	0.219387
LYS 107 A	3HE	0.257131	0.240901
LYS 107 A	NZ	-0.793256	-0.790548
LYS 107 A	1HZ	0.362332	0.367694
LYS 107 A	2HZ	0.372299	0.367689
LYS 107 A	3HZ	0.265074	0.266957
LEU 108 A	O	-0.718979	-0.689929
LEU 108 A	C	0.634184	0.570072
LEU 108 A	N	-0.735956	-0.742709
LEU 108 A	H	0.541437	0.550764
LEU 108 A	CA	-0.191035	-0.17308
LEU 108 A	HA	0.271937	0.264085
LEU 108 A	CB	-0.444388	-0.439776
LEU 108 A	2HB	0.238137	0.242767
LEU 108 A	3HB	0.312323	0.317606
LEU 108 A	CG	-0.032031	-0.038476
LEU 108 A	HG	0.173675	0.177827
LEU 108 A	CD1	-0.714616	-0.711876
LEU 108 A	1HD1	0.295877	0.296807
LEU 108 A	2HD1	0.255457	0.25469
LEU 108 A	3HD1	0.248271	0.249815
LEU 108 A	CD2	-0.673559	-0.670281
LEU 108 A	1HD2	0.341351	0.339981
LEU 108 A	2HD2	0.279411	0.278952
LEU 108 A	3HD2	0.298714	0.300644
LEU 109 A	O	-0.681716	-0.718754
LEU 109 A	C	0.689017	0.737848
LEU 109 A	N	-0.751367	-0.726975
LEU 109 A	H	0.484438	0.482009
LEU 109 A	CA	-0.196619	-0.209697
LEU 109 A	HA	0.26438	0.272901
LEU 109 A	CB	-0.416235	-0.414853
LEU 109 A	2HB	0.258885	0.252221
LEU 109 A	3HB	0.250161	0.251295
LEU 109 A	CG	-0.039407	-0.046753
LEU 109 A	HG	0.216187	0.214173
LEU 109 A	CD1	-0.699847	-0.697073
LEU 109 A	1HD1	0.251052	0.25432
LEU 109 A	2HD1	0.27407	0.271979
LEU 109 A	3HD1	0.253416	0.250508
LEU 109 A	CD2	-0.701569	-0.695144
LEU 109 A	1HD2	0.327777	0.327784
LEU 109 A	2HD2	0.274963	0.273921
LEU 109 A	3HD2	0.288761	0.303829
LEU 110 A	O	-0.710933	-0.725799
LEU 110 A	C	0.698927	0.753309
LEU 110 A	N	-0.768892	-0.77378
LEU 110 A	H	0.513518	0.510736
LEU 110 A	CA	-0.191054	-0.235006
LEU 110 A	HA	0.266758	0.272782
LEU 110 A	CB	-0.434228	-0.426719
LEU 110 A	2HB	0.222863	0.224829
LEU 110 A	3HB	0.258245	0.253665
LEU 110 A	CG	-0.062454	-0.058793
LEU 110 A	HG	0.2858	0.28671
LEU 110 A	CD1	-0.670789	-0.70467
LEU 110 A	1HD1	0.28115	0.321423
LEU 110 A	2HD1	0.254551	0.310864
LEU 110 A	3HD1	0.28549	0.32098
LEU 110 A	CD2	-0.698246	-0.702759
LEU 110 A	1HD2	0.253361	0.263808
LEU 110 A	2HD2	0.278965	0.276756
LEU 110 A	3HD2	0.250286	0.244054
ASP 111 A	O	-0.631031	-0.649952
ASP 111 A	C	0.630094	0.591617
ASP 111 A	N	-0.737457	-0.728017
ASP 111 A	H	0.483866	0.499379
ASP 111 A	CA	-0.185909	-0.158432
ASP 111 A	HA	0.252092	0.229496
ASP 111 A	CB	-0.614178	-0.622873
ASP 111 A	2HB	0.238818	0.254452
ASP 111 A	3HB	0.263017	0.265584
ASP 111 A	CG	0.843923	0.890999
ASP 111 A	OD1	-0.69391	-0.684261
ASP 111 A	OD2	-0.766012	-0.774303
TYR 112 A	O	-0.653426	-0.67534
TYR 112 A	C	0.659834	0.638166
TYR 112 A	N	-0.747595	-0.720112
TYR 112 A	H	0.487116	0.491147
TYR 112 A	CA	-0.176319	-0.188252
TYR 112 A	HA	0.233326	0.267215
TYR 112 A	CB	-0.498546	-0.471715
TYR 112 A	2HB	0.254708	0.28985
TYR 112 A	3HB	0.299543	0.208587
TYR 112 A	CG	0.179333	0.149307
TYR 112 A	CD1	-0.166466	-0.179987
TYR 112 A	HD1	0.213846	0.180807
TYR 112 A	CD2	-0.222519	-0.196117
TYR 112 A	HD2	0.18434	0.174322
TYR 112 A	CE1	-0.257259	-0.256679
TYR 112 A	HE1	0.222456	0.211572
TYR 112 A	CE2	-0.268681	-0.299437
TYR 112 A	HE2	0.179749	0.176055
TYR 112 A	CZ	0.343291	0.340916
TYR 112 A	OH	-0.787435	-0.787027
TYR 112 A	HH	0.396797	0.39405
THR 113 A	O	-0.760025	-0.715269
THR 113 A	C	0.394478	0.686536
THR 113 A	N	-0.714743	-0.705836
THR 113 A	H	0.450969	0.445096
THR 113 A	CA	-0.120704	-0.251855
THR 113 A	HA	0.246012	0.283046
THR 113 A	CB	0.054015	0.042654
THR 113 A	HB	0.151659	0.153654
THR 113 A	OG1	-0.771311	-0.773022
THR 113 A	HG1	0.438678	0.431882
THR 113 A	CG2	-0.646142	-0.681179
THR 113 A	1HG2	0.392218	0.331145
THR 113 A	2HG2	0.245476	0.249618
THR 113 A	3HG2	0.396622	0.352609
GLY 114 A	O	-0.707645	-0.707435
GLY 114 A	C	0.662673	0.663644
GLY 114 A	N	-0.648286	-0.72298
GLY 114 A	H	0.431955	0.452649
GLY 114 A	CA	-0.46788	-0.464528
GLY 114 A	1HA	0.273794	0.265249
GLY 114 A	2HA	0.302429	0.296785
LYS 115 A	O	-0.621695	-0.604004
LYS 115 A	C	0.619461	0.592609
LYS 115 A	N	-0.723799	-0.738184
LYS 115 A	H	0.43973	0.434641
LYS 115 A	CA	-0.194869	-0.194352
LYS 115 A	HA	0.194872	0.194686
LYS 115 A	CB	-0.39554	-0.400957
LYS 115 A	2HB	0.214109	0.210623
LYS 115 A	3HB	0.291831	0.25553
LYS 115 A	CG	-0.377123	-0.384822
LYS 115 A	2HG	0.27352	0.272919
LYS 115 A	3HG	0.227216	0.229041
LYS 115 A	CD	-0.395302	-0.395472
LYS 115 A	2HD	0.238135	0.227223
LYS 115 A	3HD	0.309481	0.285256
LYS 115 A	CE	-0.31783	-0.330285
LYS 115 A	2HE	0.221241	0.240574
LYS 115 A	3HE	0.205146	0.220453
LYS 115 A	NZ	-0.801785	-0.801822
LYS 115 A	1HZ	0.309352	0.323043
LYS 115 A	2HZ	0.290399	0.298221
LYS 115 A	3HZ	0.307114	0.310407
ILE 116 A	O	-0.607528	-0.611072
ILE 116 A	C	0.638288	0.636538
ILE 116 A	N	-0.717092	-0.723636
ILE 116 A	H	0.481086	0.486639
ILE 116 A	CA	-0.236633	-0.229154
ILE 116 A	HA	0.317823	0.318331
ILE 116 A	CB	-0.102982	-0.108443
ILE 116 A	HB	0.218626	0.217767
ILE 116 A	CG1	-0.367767	-0.371987
ILE 116 A	2HG1	0.275451	0.28152
ILE 116 A	3HG1	0.29663	0.292244
ILE 116 A	CG2	-0.680961	-0.680743
ILE 116 A	1HG2	0.301958	0.30489
ILE 116 A	2HG2	0.23635	0.238224
ILE 116 A	3HG2	0.299083	0.305452
ILE 116 A	CD1	-0.635848	-0.638553
ILE 116 A	1HD1	0.231498	0.233583
ILE 116 A	2HD1	0.239469	0.238852
ILE 116 A	3HD1	0.229969	0.23012
MET 117 A	O	-0.756719	-0.758578
MET 117 A	C	0.683246	0.689839
MET 117 A	N	-0.735609	-0.735577
MET 117 A	H	0.490311	0.491851
MET 117 A	CA	-0.202767	-0.209016
MET 117 A	HA	0.30824	0.307819
MET 117 A	CB	-0.386103	-0.385935
MET 117 A	2HB	0.275406	0.272829
MET 117 A	3HB	0.255191	0.250616
MET 117 A	CG	-0.5178	-0.520492
MET 117 A	2HG	0.281004	0.274936
MET 117 A	3HG	0.232916	0.240151
MET 117 A	SD	0.056596	0.047001
MET 117 A	CE	-0.739889	-0.746563
MET 117 A	1HE	0.255362	0.274631
MET 117 A	2HE	0.266308	0.263449
MET 117 A	3HE	0.283619	0.276131
TRP 118 A	O	-0.698456	-0.70329
TRP 118 A	C	0.628708	0.644681
TRP 118 A	N	-0.749992	-0.751932
TRP 118 A	H	0.507897	0.51167
TRP 118 A	CA	-0.210703	-0.220038
TRP 118 A	HA	0.207368	0.209555
TRP 118 A	CB	-0.465774	-0.462996
TRP 118 A	2HB	0.231866	0.232134
TRP 118 A	3HB	0.304274	0.305428
TRP 118 A	CG	0.025054	0.018998
TRP 118 A	CD1	-0.047418	-0.025447
TRP 118 A	HD1	0.141529	0.140025
TRP 118 A	CD2	-0.019372	-0.022369
TRP 118 A	NE1	-0.632243	-0.634988
TRP 118 A	HE1	0.327704	0.330285
TRP 118 A	CE2	0.241387	0.243261
TRP 118 A	CE3	-0.153872	-0.148819
TRP 118 A	HE3	0.160642	0.157596
TRP 118 A	CZ2	-0.286248	-0.287969
TRP 118 A	HZ2	0.232171	0.224462
TRP 118 A	CZ3	-0.162415	-0.164052
TRP 118 A	HZ3	0.154253	0.148586
TRP 118 A	CH2	-0.120877	-0.112054
TRP 118 A	HH2	0.145973	0.141483
THR 119 A	O	-0.619786	-0.621937
THR 119 A	C	0.63991	0.665707
THR 119 A	N	-0.729558	-0.743924
THR 119 A	H	0.477913	0.478744
THR 119 A	CA	-0.224021	-0.234618
THR 119 A	HA	0.361836	0.385465
THR 119 A	CB	0.082206	0.116731
THR 119 A	HB	0.232184	0.238628
THR 119 A	OG1	-0.768275	-0.772225
THR 119 A	HG1	0.400218	0.401035
THR 119 A	CG2	-0.679098	-0.700341
THR 119 A	1HG2	0.306093	0.307107
THR 119 A	2HG2	0.258573	0.260251
THR 119 A	3HG2	0.252976	0.270454
PRO 120 A	O	-0.666784	-0.672009
PRO 120 A	C	0.645961	0.61996
PRO 120 A	N	-0.473528	-0.47314
PRO 120 A	CA	-0.14472	-0.170713
PRO 120 A	HA	0.214154	0.213304
PRO 120 A	CB	-0.375438	-0.359697
PRO 120 A	2HB	0.24777	0.23671
PRO 120 A	3HB	0.201525	0.214969
PRO 120 A	CG	-0.328749	-0.34063
PRO 120 A	2HG	0.245993	0.247839
PRO 120 A	3HG	0.249712	0.247216
PRO 120 A	CD	-0.251697	-0.250129
PRO 120 A	2HD	0.290533	0.296106
PRO 120 A	3HD	0.255872	0.260513
PRO 121 A	O	-0.629031	-0.614659
PRO 121 A	C	0.664991	0.669391
PRO 121 A	N	-0.487436	-0.480347
PRO 121 A	CA	-0.189583	-0.191562
PRO 121 A	HA	0.240361	0.234824
PRO 121 A	CB	-0.351086	-0.353077
[truncated: 27,947 more rows]
