# Supplementary material for: NAChRDB: A Web Resource of Structure–Function Annotations to Unravel the Allostery of Nicotinic Acetylcholine Receptors
Source: ACS Omega. 2021 Aug 31;6(36):23023–7. doi: 10.1021/acsomega.1c00817 (PMC8444218; doi:10.1021/acsomega.1c00817)
Supplement: Supplementary file 3 — ao1c00817_si_003.zip [file ao1c00817_si_003.zip]

Archive with 52 entries (31 files):
- NAChRDB_scripts/
- NAChRDB_scripts/db_build/
- NAChRDB_scripts/db_build/__init__.py
- NAChRDB_scripts/db_build/pdb_src/
- NAChRDB_scripts/db_build/literature_src/
- NAChRDB_scripts/db_build/uniprot_src/
- NAChRDB_scripts/db_build/annotation_src/
- NAChRDB_scripts/db_build/mmcif_src/
- NAChRDB_scripts/db_build/alignment_src/
- NAChRDB_scripts/db_build/alignment_src/clustalw2/
- NAChRDB_scripts/alignments_for_frontend/
- NAChRDB_scripts/alignments_for_frontend/ind_chain_aln_output/
- NAChRDB_scripts/alignments_for_frontend/clustalw_aln_IO/
- NAChRDB_scripts/alignments_for_frontend/seq_aln_script.py
- NAChRDB_scripts/utils/
- NAChRDB_scripts/utils/__init__.py
- NAChRDB_scripts/utils/settings.py
- NAChRDB_scripts/utils/parsers/
- NAChRDB_scripts/utils/parsers/__init__.py
- NAChRDB_scripts/utils/parsers/.ipynb_checkpoints/
- NAChRDB_scripts/utils/parsers/alignment.py
- NAChRDB_scripts/utils/parsers/uniprot.py
- NAChRDB_scripts/utils/parsers/pdb.py
- NAChRDB_scripts/utils/parsers/literature.py
- NAChRDB_scripts/utils/parsers/mmcif.py
- NAChRDB_scripts/utils/aa_code.py
- NAChRDB_scripts/nachrdb/
- NAChRDB_scripts/nachrdb/__init__.py
- NAChRDB_scripts/nachrdb/builder.py
- NAChRDB_scripts/nachrdb/sequences_by_chains/
- NAChRDB_scripts/nachrdb/exact_residue_positions/
- NAChRDB_scripts/nachrdb/builders/
- NAChRDB_scripts/nachrdb/builders/__init__.py
- NAChRDB_scripts/nachrdb/builders/cross_annotation.py
- NAChRDB_scripts/nachrdb/builders/uniprot.py
- NAChRDB_scripts/nachrdb/builders/pdb.py
- NAChRDB_scripts/nachrdb/builders/run_alignment.py
- NAChRDB_scripts/nachrdb/builders/mmcif.py
- NAChRDB_scripts/nachrdb/Litemol_Annotations/
- NAChRDB_scripts/nachrdb/data_structures/
- NAChRDB_scripts/nachrdb/data_structures/__init__.py
- NAChRDB_scripts/nachrdb/data_structures/nachrdb_entry.py
- NAChRDB_scripts/nachrdb/data_structures/annotation.py
- NAChRDB_scripts/nachrdb/data_structures/residue.py
- NAChRDB_scripts/nachrdb/data_structures/molecule.py
- NAChRDB_scripts/nachrdb/data_structures/chain.py
- NAChRDB_scripts/nachrdb/data_structures/crocodb.py
- NAChRDB_scripts/nachrdb/data_structures/nachrdb.py
- NAChRDB_scripts/nachrdb/json-php-recoding.php
- NAChRDB_scripts/remove_last_output.sh
- NAChRDB_scripts/README_NAChRDB.md
- NAChRDB_scripts/README_NAChRDB.pdf
