# Supplementary material for: NAChRDB: A Web Resource of Structure–Function Annotations to Unravel the Allostery of Nicotinic Acetylcholine Receptors
Source: ACS Omega. 2021 Aug 31;6(36):23023–7. doi: 10.1021/acsomega.1c00817 (PMC8444218; doi:10.1021/acsomega.1c00817)
Supplement: Supplementary file 3 — ao1c00817_si_003.zip [file ao1c00817_si_003.zip › NAChRDB_scripts/nachrdb/data_structures/nachrdb.py]

'''
Created on Aug 3, 2019

@author: Ravi
'''
from nachrdb.data_structures.crocodb import CrocoDb
from . import jsonDump

class NachrDb(CrocoDb):
    def toDict(self):
        final_dict    = {}
        final_dict['name']        = self.getCrocoDbName()
        final_dict['version']     = self.getCrocoDbVersion()
        final_dict['id_in_croco'] = self.getCrocoDbId()
        final_dict['entries']     = []
        for entry in self.getEntries():
            final_dict['entries'].append(entry.toDict())
            
        return final_dict
    
    def toJson(self):
        return jsonDump(self.toDict())
        
                        
                        
                
