# Supplementary material for: NAChRDB: A Web Resource of Structure–Function Annotations to Unravel the Allostery of Nicotinic Acetylcholine Receptors
Source: ACS Omega. 2021 Aug 31;6(36):23023–7. doi: 10.1021/acsomega.1c00817 (PMC8444218; doi:10.1021/acsomega.1c00817)
Supplement: Supplementary file 3 — ao1c00817_si_003.zip [file ao1c00817_si_003.zip › NAChRDB_scripts/nachrdb/json-php-recoding.php]

<?php
$nachrDB = json_decode(file_get_contents("built_nAChR_Db_00001_v0.1.0.json"), true);
switch (json_last_error()) {
    case JSON_ERROR_NONE:
        echo ' - No errors';
    break;
    case JSON_ERROR_DEPTH:
        echo ' - Maximum stack depth exceeded';
    break;
    case JSON_ERROR_STATE_MISMATCH:
        echo ' - Underflow or the modes mismatch';
    break;
    case JSON_ERROR_CTRL_CHAR:
        echo ' - Unexpected control character found';
    break;
    case JSON_ERROR_SYNTAX:
        echo ' - Syntax error, malformed JSON';
    break;
    case JSON_ERROR_UTF8:
        echo ' - Malformed UTF-8 characters, possibly incorrectly encoded';
    break;
    default:
        echo ' - Unknown error';
    break;
}

$fp = fopen('dbBuild.json', 'w');
fwrite($fp, json_encode($nachrDB));
fclose($fp);
echo "ok";
?>
