# Supplementary material for: NAChRDB: A Web Resource of Structure–Function Annotations to Unravel the Allostery of Nicotinic Acetylcholine Receptors
Source: ACS Omega. 2021 Aug 31;6(36):23023–7. doi: 10.1021/acsomega.1c00817 (PMC8444218; doi:10.1021/acsomega.1c00817)
Supplement: Supplementary file 3 — ao1c00817_si_003.zip [file ao1c00817_si_003.zip › NAChRDB_scripts/remove_last_output.sh]

# removes output files from the last run of builder.py, json-php-recording.php, and seq_aln_script.py
# BEWARE: clears output folders (including user created files placed there!)

rm -f nachrdb/methods_list.txt || :
rm -f nachrdb/chain_to_subunit.txt || :
rm -f nachrdb/nachrDBnumbers.txt || :
rm -f nachrdb/*.txt || :

rm -f nachrdb/built_nAChR_Db_00001_v0.1.0.json || :
rm -f nachrdb/dbBuild.json || :

rm -f nachrdb/exact_residue_positions/*.json || :

rm -f db_build/alignment_src/clustalw2/* || :

rm -f nachrdb/Litemol_Annotations/* || :
rm -f nachrdb/sequences_by_chains/* || :

rm -f alignments_for_frontend/ind_chain_aln_output/* || :
rm -f alignments_for_frontend/clustalw_aln_IO/* || :

#removes __pycache__ folders
find . -type d -name "__pycache__" -exec rm -r {} +
